# Supplementary material for: Analysis of microRNA and Gene Expression Profiles in Alzheimer’s Disease: A Meta-Analysis Approach
Source: Sci Rep. 2018 Mar 19;8:4767. doi: 10.1038/s41598-018-20959-0 (PMC5859169; doi:10.1038/s41598-018-20959-0)
Supplement: Supplementary file 2 — Supplementary Dataset 1 [file 41598_2018_20959_MOESM2_ESM.xlsx]

## Sheet: supplementary Table S1
Differentially-expressed genes (DEGs) obtained from six micrroarray expression Data sets by meta-analysis in AD patients.
Microarray ID	Gene.symbol	Avarege logFC	Score of meta-analysis
203540_at	GFAP	0.892393	2.3418e-06
206339_at	CARTPT	-0.700681	4.06737e-06
209651_at	TGFB1I1	1.02941	2.04819e-05
213592_at	APLNR	0.935659	2.17618e-05
214255_at	ATP10A	0.429649	3.41526e-05
211755_s_at	ATP5F1	-0.364878	4.03204e-05
221909_at	RNFT2	-0.61898	6.13025e-05
201832_s_at	USO1	-0.51869	9.30377e-05
221730_at	COL5A2	-0.893615	9.61705e-05
213710_s_at	CALM1	-0.493864	0.000113127
213186_at	DZIP3	-0.619613	0.000127364
201939_at	PLK2	-0.627885	0.000137089
215440_s_at	BEX4	-0.520088	0.000140728
200978_at	MDH1	-0.525163	0.000144727
207026_s_at	ATP2B3	-0.543546	0.000156006
209047_at	AQP1	0.720966	0.000158824
38964_r_at	WAS	0.404744	0.000162493
208678_at	ATP6V1E1	-0.47141	0.000186009
213160_at	DOCK2	0.576447	0.000187373
211452_x_at	LRRFIP1	0.506308	0.000192274
211959_at	IGFBP5	0.485083	0.00019784
210976_s_at	PFKM	-0.376882	0.000211936
200750_s_at	RAN	-0.642881	0.000216575
205630_at	CRH	-0.541716	0.000220206
202016_at	MEST	-0.337912	0.00022345
218330_s_at	NAV2	0.430769	0.000224857
241954_at	FDFT1	0.707959	0.00023231
200703_at	DYNLL1	-0.335645	0.000234537
201002_s_at	TMEM189-UBE2V1///TMEM189///UBE2V2///UBE2V1	-0.395073	0.000258298
36711_at	MAFF	0.510557	0.000270019
213967_at	RALYL	-0.452627	0.000271713
212793_at	DAAM2	0.55122	0.000276044
211685_s_at	NCALD	-0.403249	0.000294269
200650_s_at	LDHA	-0.507894	0.000304949
208846_s_at	VDAC3	-0.649309	0.00031368
201274_at	PSMA5	-0.294426	0.000317112
219342_at	CASD1	-0.570711	0.000321729
208963_x_at	MIR1908///FADS1	0.487138	0.000345939
210944_s_at	CAPN3	0.540962	0.000362323
45297_at	EHD2	0.40728	0.000365299
201577_at	NME1	-0.572917	0.000378472
210222_s_at	RTN1	-0.622216	0.00042163
218657_at	RAPGEFL1	-0.507117	0.000430612
203841_x_at	MAPRE3	-0.401526	0.000437129
220081_x_at	HSD17B7	0.357166	0.000445859
205635_at	KALRN	-0.389135	0.000450732
203798_s_at	VSNL1	-0.593676	0.000452083
201387_s_at	UCHL1	-0.455193	0.000453973
215467_x_at	LOC647070	0.378097	0.000466494
202962_at	KIF13B	0.518377	0.00050467
209755_at	NMNAT2	-0.748119	0.000505358
38340_at	HIP1R	0.560932	0.000519001
201792_at	AEBP1	0.691062	0.000523746
203000_at	STMN2	-0.432282	0.000542054
218066_at	SLC12A7	0.366257	0.000556488
203817_at	GUCY1B3	-0.561118	0.000557264
202754_at	R3HDM1	-0.457943	0.000561987
208898_at	ATP6V1D	-0.365767	0.000564955
220796_x_at	SLC35E1	0.661458	0.000567731
218013_x_at	DCTN4	-0.502037	0.000571584
210040_at	SLC12A5	-0.304783	0.000581982
214620_x_at	PAM	-0.482408	0.000584619
212570_at	ENDOD1	0.41883	0.000621434
206420_at	IGSF6	0.484178	0.00062841
205827_at	CCK	-0.470553	0.000639552
214098_at	KIAA1107	-0.304847	0.000658322
208743_s_at	YWHAB	-0.342092	0.000661385
208789_at	PTRF	0.513128	0.000675628
200950_at	ARPC1A	-0.389945	0.000677894
204992_s_at	PFN2	-0.478319	0.000679927
212999_x_at	LOC101060835///HLA-DQB1	-0.385526	0.000683499
204198_s_at	RUNX3	0.664512	0.000687624
204465_s_at	INA	-0.42901	0.00069586
213386_at	TMEM246	-0.367139	0.000698923
218027_at	MRPL15	-0.682531	0.000748805
217853_at	TNS3	0.576108	0.000759112
204454_at	LDOC1	-0.299884	0.000764045
219311_at	CEP76	-0.402188	0.000769618
201821_s_at	TIMM17A	-0.325695	0.000788996
212746_s_at	CEP170P1///CEP170	-0.445079	0.000789764
201971_s_at	ATP6V1A	-0.730309	0.000806312
213715_s_at	KANK3	0.563987	0.000824058
50221_at	TFEB	0.74952	0.000827275
210292_s_at	PCDH11Y///PCDH11X	-0.543474	0.000832621
221279_at	GDAP1	-0.669355	0.000840512
211297_s_at	CDK7	-0.707157	0.000844698
211597_s_at	HOPX	-0.586237	0.000846235
202650_s_at	MIR6785///TMEM94	0.354381	0.000865591
214295_at	KIAA0485	0.501887	0.00088301
213709_at	BHLHB9	-0.479276	0.000891245
202077_at	NDUFAB1	-0.448269	0.000921071
219375_at	CEPT1	-0.408066	0.000923661
203333_at	KIFAP3	-0.698869	0.000937248
218453_s_at	TMEM242	-0.491905	0.000961029
213558_at	PCLO	-0.437602	0.000978404
213308_at	SHANK2	-0.334708	0.000995858
212347_x_at	MIR4800///MXD4	0.545979	0.00101318
202273_at	PDGFRB	0.426735	0.00101462
217875_s_at	PMEPA1	0.483215	0.00102765
208610_s_at	SRRM2	0.544315	0.00102914
202395_at	LOC101930324///NSF	-0.609423	0.00103241
218558_s_at	MRPL39	-0.40103	0.0010439
208268_at	ADAM28	0.464936	0.00104779
1560199_x_at	LOC728153	0.831165	0.00105337
209159_s_at	NDRG4	-0.453377	0.00106426
227792_at	ITPRIPL2	0.969553	0.00107375
201996_s_at	SPEN	0.445715	0.00112549
203389_at	KIF3C	-0.313428	0.00112832
209849_s_at	RAD51C	-0.40031	0.00114528
208906_at	HNRNPUL2-BSCL2///BSCL2	-0.390251	0.00115694
201785_at	RNASE1	0.33241	0.00116367
219937_at	TRHDE	-0.62845	0.00118991
201313_at	ENO2	-0.38175	0.00119227
201912_s_at	GSPT1	-0.450929	0.00119642
205047_s_at	ASNS	-0.54997	0.00119683
219288_at	C3orf14	-0.303944	0.00119781
221121_at	CT55	-0.318647	0.00119805
204229_at	SLC17A7	-0.291802	0.00119852
217941_s_at	ERBIN	0.417827	0.00120416
215067_x_at	PRDX2	0.447338	0.00121343
207436_x_at	SORBS1	0.39072	0.00123611
202874_s_at	ATP6V1C1	-0.499332	0.00123866
41644_at	SASH1	0.466416	0.00129463
204122_at	TYROBP	0.422874	0.00130142
209915_s_at	NRXN1	-0.518492	0.00131516
200806_s_at	HSPD1	-0.326532	0.00131658
215842_s_at	ATP11A	0.413983	0.00131658
214455_at	HIST1H2BC///HIST1H2BI///HIST1H2BE///HIST1H2BF///HIST1H2BG	0.557285	0.00131658
212623_at	TMEM41B	-0.398909	0.00138108
203998_s_at	SYT1	-0.417138	0.00140019
218373_at	AKTIP	-0.319886	0.00145064
209343_at	EFHD1	0.369731	0.00145171
202768_at	FOSB	-0.420516	0.00145235
222005_s_at	GNG3	-0.334815	0.00145958
201889_at	FAM3C	-0.375986	0.00146581
217696_at	FUT7	0.411975	0.00147373
209791_at	PADI2	0.376365	0.00147564
213693_s_at	MUC1	0.584795	0.00147645
202252_at	RAB13	0.513876	0.00148338
221288_at	GPR22	-0.885117	0.00148661
209362_at	LOC101928625///MED21	-0.49105	0.00153199
208813_at	GOT1	-0.57046	0.00154517
206849_at	GABRG2	-0.70574	0.00160065
212453_at	KIF1BP	-0.502565	0.00160796
214022_s_at	IFITM1	0.442088	0.00164192
226498_at	FLT1	0.68843	0.00164562
205551_at	SV2B	-0.381603	0.00164849
206731_at	CNKSR2	-0.829379	0.00166866
211612_s_at	IL13RA1	0.359372	0.00179996
214762_at	ATP6V1G2	-0.603078	0.00181668
200064_at	HSP90AB1	-0.358354	0.001835
209583_s_at	CD200	-0.511316	0.00186483
214428_x_at	C4B_2///C4B///C4A	0.720625	0.00186697
212653_s_at	EHBP1	-0.296907	0.0018704
208113_x_at	PABPC3	0.385376	0.00189538
200642_at	SOD1	-0.399775	0.00190145
202948_at	IL1R1	0.572342	0.00192449
206914_at	CRTAM	-0.353663	0.00193042
203517_at	MTX2	-0.659566	0.00195403
221504_s_at	ATP6V1H	-0.647822	0.00196184
200835_s_at	MAP4	0.634023	0.00196876
213338_at	TMEM158	-0.541941	0.00196978
1558931_at	CARMIL1	0.465148	0.00197478
231720_s_at	JAM3	0.693797	0.00197478
206282_at	NEUROD1	-0.35674	0.00198444
203413_at	NELL2	-0.450061	0.0019877
222921_s_at	HEY2	1.07999	0.00200904
208137_x_at	ZNF611	0.30475	0.00201417
218111_s_at	CMAS	-0.574095	0.00203001
222310_at	SCAF4	0.428626	0.00205243
207081_s_at	PI4KA	-0.390027	0.00207503
200078_s_at	ATP6V0B	-0.505862	0.00208972
212122_at	RHOQ	0.476425	0.00210593
212207_at	MED13L	0.38724	0.00213021
209444_at	RAP1GDS1	-0.347817	0.00213374
202268_s_at	NAE1	-0.398632	0.00213806
202085_at	TJP2	0.571422	0.00215502
215483_at	AKAP9	0.525529	0.00215663
40687_at	GJA4	0.574263	0.00216035
213726_x_at	TUBB4B	-0.42253	0.00220728
203652_at	MAP3K11	0.442189	0.00222058
206058_at	SLC6A12	0.650097	0.00222233
202218_s_at	FADS2	0.428782	0.0022275
200662_s_at	TOMM20	-0.364953	0.00223621
205348_s_at	DYNC1I1	-0.465861	0.00224589
201546_at	TRIP12	-0.402131	0.00224784
208246_x_at	RP11-403P17.4	0.563466	0.00225588
212089_at	LMNA	0.462943	0.00227348
202784_s_at	NNT	-0.601149	0.00229819
202705_at	CCNB2	0.360393	0.00231885
209842_at	SOX10	0.475962	0.00232817
205230_at	RPH3A	-0.478779	0.00238736
214707_x_at	ALMS1	0.454421	0.0024104
203508_at	TNFRSF1B	0.485712	0.00242047
212134_at	MIR6716///PHLDB1	0.363939	0.00242242
201262_s_at	BGN	0.485094	0.00244674
217915_s_at	RSL24D1	-0.319131	0.00247632
214931_s_at	SRPK2	-0.316812	0.00248367
205480_s_at	UGP2	-0.396393	0.00250998
215027_at	RAPGEF3	0.549422	0.00252769
206792_x_at	LOC729966///PDE4C	0.535582	0.00253954
222030_at	SIVA1	0.30217	0.00254811
204073_s_at	MYRF	0.469052	0.00258138
217158_at	PTGER4P2-CDK2AP2P2	0.4952	0.00263293
223984_s_at	NUP58	0.581616	0.00263293
219659_at	ATP8A2	-0.296011	0.002646
202133_at	WWTR1	0.747211	0.00265591
202154_x_at	TUBB3	-0.407032	0.00268341
219371_s_at	KLF2	0.593661	0.00269415
203723_at	ITPKB	0.777987	0.00270342
204246_s_at	DCTN3	-0.311181	0.00271584
200870_at	STRAP	-0.365199	0.00278263
211575_s_at	UBE3A	-0.331865	0.00281852
202052_s_at	RAI14	0.584118	0.00283425
200621_at	CSRP1	0.448759	0.00283587
219277_s_at	OGDHL	-0.407568	0.00288573
201389_at	ITGA5	0.569404	0.00294435
209473_at	ENTPD1	0.326626	0.00303948
208857_s_at	PCMT1	-0.548197	0.00305607
208848_at	ADH5	-0.338561	0.00306983
208870_x_at	ATP5C1	-0.348811	0.00308377
202266_at	TDP2	-0.391258	0.00309751
205383_s_at	ZBTB20	0.466845	0.00312053
201174_s_at	TERF2IP	-0.416763	0.00312916
201020_at	YWHAH	-0.440803	0.00313891
204870_s_at	PCSK2	-0.446567	0.00314114
203264_s_at	ARHGEF9	-0.448551	0.00317783
203621_at	NDUFB5	-0.366864	0.00318901
201460_at	MAPKAPK2	0.377098	0.00319878
212428_at	KIAA0368	-0.421566	0.00322351
201400_at	PSMB3	-0.388979	0.00329101
219399_at	LIN7C	-0.297163	0.00329101
212923_s_at	PXDC1	0.617395	0.00332586
206051_at	ELAVL4	-0.295338	0.00335302
204045_at	TCEAL1	-0.310664	0.00335598
209157_at	DNAJA2	-0.486255	0.00336108
212678_at	NF1P9///NF1	-0.347204	0.00336883
219714_s_at	CACNA2D3	-0.698715	0.00338539
207508_at	ATP5G3	-0.487406	0.00340387
210532_s_at	C14orf2	-0.3387	0.00342369
209092_s_at	GLOD4	-0.392308	0.00346255
209339_at	SIAH2	-0.530876	0.0034731
231179_at	IP6K3	0.645615	0.00350248
202670_at	MAP2K1	-0.560783	0.00357233
222230_s_at	ACTR10	-0.562254	0.00359648
203499_at	EPHA2	0.388224	0.00364141
210425_x_at	LOC101930583///GOLGA8B///GOLGA8A	-0.514601	0.00366584
208619_at	DDB1	-0.366324	0.00368557
211386_at	MGC12488	0.526079	0.00369333
221884_at	MECOM	0.721919	0.00371856
213683_at	ACSL6	-0.596571	0.0037414
210640_s_at	GPER1	0.396991	0.0037489
201662_s_at	ACSL3	-0.356418	0.00375672
201502_s_at	NFKBIA	0.597495	0.00376622
202539_s_at	HMGCR	-0.332556	0.00377041
207961_x_at	MYH11	0.695849	0.00377632
215972_at	PART1	-0.322523	0.00380363
212217_at	PREPL	-0.400135	0.00380623
207049_at	SCN8A	-0.488105	0.00382075
203300_x_at	AP1S2	-0.335533	0.00382898
209507_at	RPA3	-0.645082	0.00385643
201029_s_at	CD99	0.35542	0.00392628
218751_s_at	FBXW7	-0.348914	0.00394097
207672_at	RFX4	0.801325	0.00394903
208982_at	PECAM1	0.688064	0.00400121
210302_s_at	MAB21L2	0.41062	0.00400354
221031_s_at	APOLD1	0.560243	0.00402771
200883_at	UQCRC2	-0.394588	0.00403153
211150_s_at	DLAT	-0.372562	0.00404771
212079_s_at	KMT2A	0.469978	0.00405124
214924_s_at	TRAK1	0.423956	0.00412603
203317_at	PSD4	0.643477	0.00413394
213705_at	GGCX	0.30446	0.00418366
218456_at	CAPRIN2	-0.462106	0.00420505
202171_at	VEZF1	0.347038	0.00421673
213850_s_at	SCAF11	0.543332	0.00424908
217720_at	CHCHD2	-0.29665	0.00425019
215232_at	ARHGAP44	0.387158	0.00426383
220920_at	ATP10B	0.577189	0.0042664
201341_at	ENC1	-0.355326	0.00432193
200877_at	CCT4	-0.489314	0.00437154
205201_at	GLI3	-0.341478	0.00437783
202018_s_at	LTF	0.689839	0.00438293
205385_at	MDM2	0.548621	0.00438471
217963_s_at	BEX3	-0.334092	0.00438776
212182_at	NUDT4	-0.295678	0.00445688
219549_s_at	RTN3	-0.46424	0.00452392
212821_at	PLEKHG3	0.470361	0.00452772
217852_s_at	ARL8B	-0.429455	0.00452844
208905_at	CYCS	-0.290015	0.00453546
205610_at	MYOM1	0.425018	0.0045604
218248_at	FAM111A	0.376271	0.00459905
1552998_at	DEFB125	0.413744	0.00460699
1553780_at	LINC00638	0.595296	0.00460699
203745_at	HCCS	-0.403758	0.0046135
204318_s_at	GTSE1	0.347081	0.00462961
206384_at	CACNG3	-0.469376	0.00465123
202854_at	HPRT1	-0.588815	0.00466513
203932_at	HLA-DMB	0.328061	0.00468756
212736_at	C16orf45	-0.334088	0.00472269
208659_at	CLIC1	0.346998	0.00474379
218724_s_at	TGIF2	0.326773	0.00476436
204638_at	ACP5	0.381257	0.00478566
207767_s_at	EGR4	-0.48959	0.00479192
215241_at	ANO3	-0.512835	0.00479401
214722_at	NOTCH2NL	0.438986	0.004864
201535_at	UBL3	-0.294585	0.00486487
202555_s_at	MYLK	0.429238	0.00486598
243745_at	N74507	1.02113	0.00488139
207626_s_at	SLC7A2	0.49457	0.00489297
202432_at	PPP3CB	-0.40613	0.00498674
205609_at	ANGPT1	0.396651	0.00501292
200039_s_at	PSMB2	-0.363503	0.00502579
221597_s_at	TMEM208	-0.380754	0.00503745
220615_s_at	FAR2	-0.681591	0.0050798
204953_at	SNAP91	-0.422404	0.00508497
202202_s_at	LAMA4	0.36882	0.00510487
221449_s_at	ITFG1	-0.863015	0.00511115
221531_at	WDR61	-0.665293	0.00513487
34206_at	ARAP1	0.463904	0.00513682
210997_at	HGF	0.750841	0.00515394
204722_at	SCN3B	-0.367406	0.0052295
201976_s_at	MYO10	0.427834	0.00523841
46665_at	SEMA4C	0.413527	0.00525861
214799_at	NFASC	0.576301	0.00526161
217356_s_at	PGK1	-0.547407	0.00527014
202100_at	RALB	-0.366461	0.00527168
31845_at	ELF4	0.535257	0.00529001
207014_at	GABRA2	-0.322219	0.00530541
206833_s_at	LOC101927144///ACYP2	-0.372834	0.0053082
217927_at	SPCS1	-0.294309	0.00536044
206481_s_at	LDB2	-0.406809	0.00536442
215248_at	GRB10	0.317981	0.00537532
204078_at	P3H4	0.470841	0.00539815
201628_s_at	RRAGA	-0.39202	0.00540217
200905_x_at	HLA-E	0.463206	0.00541976
213216_at	OTUD3	-0.409999	0.0054249
211071_s_at	MLLT11	-0.367376	0.00543097
203446_s_at	OCRL	-0.433872	0.0054667
31874_at	GAS2L1	0.381693	0.00547476
201426_s_at	VIM	0.552307	0.00553298
209879_at	SELPLG	0.432967	0.00553882
209902_at	ATR	-0.378625	0.00556117
205599_at	TRAF1	0.467587	0.00559256
203607_at	INPP5F	-0.360807	0.00559533
217371_s_at	IL15	0.454242	0.0056034
209228_x_at	TUSC3	-0.785827	0.00560638
216101_at	HERC2P3	0.618499	0.00570328
215203_at	GOLGA4	0.449485	0.00570945
214930_at	SLITRK5	-0.526338	0.00571225
220038_at	C8orf44-SGK3///SGK3	0.306713	0.00572911
200982_s_at	ANXA6	-0.414446	0.00575468
200637_s_at	PTPRF	-0.327642	0.00579382
239576_at	MTUS1	0.679088	0.00588418
205776_at	FMO5	0.31781	0.00591024
227864_s_at	MVB12A	0.899839	0.0059132
232414_at	HEATR1	-0.422233	0.00592273
1552627_a_at	ARHGAP5	-0.297687	0.00592273
202863_at	SP100	0.475544	0.00593651
212993_at	NACC2	0.471585	0.00596684
219332_at	MICALL2	0.361476	0.00597053
209357_at	CITED2	-0.602992	0.00603084
203501_at	CPQ	0.343565	0.00604602
217807_s_at	SNORD23///GLTSCR2	0.423558	0.00608172
209537_at	EXTL2	-0.392554	0.00610703
218692_at	SYBU	-0.37476	0.00611579
230496_at	AMER2	0.526002	0.00614142
214297_at	CSPG4	0.541029	0.00614304
221702_s_at	TM2D3	-0.49425	0.00615855
211270_x_at	PTBP1	0.385132	0.00621725
210337_s_at	ACLY	-0.529285	0.00622925
217812_at	YTHDF2	-0.309973	0.0062684
206307_s_at	FOXD1	0.737726	0.0063388
218118_s_at	TIMM23B///TIMM23	-0.807606	0.00635436
219380_x_at	POLH	0.415183	0.00635903
203163_at	KATNB1	-0.519554	0.00635947
204328_at	TMC6	0.370585	0.00638699
211381_x_at	SPAG11A///SPAG11B	0.393523	0.00641038
219217_at	NARS2	-0.448594	0.00642692
201823_s_at	RNF14	-0.453883	0.0064375
209834_at	CHST3	0.369682	0.00645076
218301_at	RNPEPL1	0.316139	0.00648619
219359_at	PGGHG	0.449906	0.00649569
212554_at	CAP2	-0.434328	0.00651471
1555374_at	TTL	0.735312	0.00658051
205948_at	PTPRT	-0.440418	0.00662964
209922_at	BRAP	-0.306708	0.00664208
35666_at	SEMA3F	0.505654	0.00669067
219449_s_at	TMEM70	-0.487253	0.00672305
217773_s_at	NDUFA4	-0.318912	0.00674377
201659_s_at	ARL1	-0.420447	0.00674623
200980_s_at	PDHA1	-0.307883	0.00675945
221620_s_at	APOO	-0.503047	0.00680202
205200_at	EXOSC7///CLEC3B	0.361559	0.00680202
207809_s_at	ATP6AP1	-0.363823	0.00685082
210940_s_at	GRM1	0.379527	0.00688612
221885_at	DENND2A	0.383423	0.00689916
208912_s_at	CNP	0.382463	0.00693401
210840_s_at	IQGAP1	0.317565	0.00694461
205347_s_at	TMSB15B///TMSB15A	0.59051	0.00694577
210835_s_at	CTBP2	0.43185	0.00695406
220999_s_at	CYFIP2	-0.422939	0.00698029
203281_s_at	MIR5193///UBA7	0.543132	0.00699294
209421_at	MSH2	-0.616488	0.00699673
214657_s_at	MIR612///NEAT1	0.720285	0.00702435
214715_x_at	ZNF160	0.556688	0.00705284
201531_at	ZFP36	0.399376	0.00705943
218033_s_at	SNN	-0.301481	0.00707852
221688_s_at	IMP3	-0.345559	0.00712449
217800_s_at	NDFIP1	-0.322161	0.00714991
200599_s_at	MIR3652///HSP90B1	-0.298022	0.00717222
209291_at	ID4	0.55064	0.00722757
219555_s_at	CENPN	0.326453	0.00723823
201282_at	OGDH	0.532828	0.00723823
215714_s_at	SMARCA4	-0.331175	0.00729016
208910_s_at	C1QBP	-0.372811	0.00732502
215863_at	TFR2	0.51168	0.00736603
209551_at	YIPF4	-0.385074	0.00739004
212271_at	MAPK1	-0.438488	0.00739347
201943_s_at	CPD	-0.400117	0.00741224
217613_at	TMEM144	0.608925	0.00742789
220334_at	RGS17	-0.387133	0.00744969
218481_at	EXOSC5	-0.30159	0.00746953
213738_s_at	ATP5A1	-0.316295	0.00747426
220979_s_at	ST6GALNAC5	-0.639026	0.00748397
218418_s_at	KANK2	0.580724	0.00752868
201241_at	DDX1	-0.367103	0.00755221
206397_x_at	CERS1///GDF1	0.719447	0.00759833
201707_at	PEX19	-0.313932	0.00763598
212772_s_at	ABCA2	0.421296	0.00765097
201753_s_at	ADD3	0.549271	0.00766878
43427_at	ACACB	0.55354	0.00773357
216120_s_at	ATP2B2	-0.381235	0.00780062
206624_at	USP9Y	-0.541198	0.00783984
204428_s_at	LCAT	0.521098	0.00784352
218212_s_at	MOCS2	-0.328084	0.00784528
218404_at	SNX10	-0.661471	0.00785924
205454_at	HPCA	-0.410799	0.00787956
212624_s_at	CHN1	-0.388054	0.0078904
205489_at	CRYM	-0.474781	0.00790451
213745_at	ATRNL1	-0.479276	0.00791518
201089_at	ATP6V1B2	-0.493516	0.00799212
213245_at	ADCY1	-0.396225	0.00808748
212177_at	PNISR	0.386872	0.00810238
206456_at	GABRA5	-0.837338	0.00813787
201809_s_at	ENG	0.321077	0.00814291
216103_at	ACOT11	0.323524	0.00815774
202929_s_at	DDTL///DDT	-0.337907	0.00816206
202724_s_at	FOXO1	0.364363	0.00817742
202780_at	OXCT1	-0.45973	0.00820235
214175_x_at	PDLIM4	0.563215	0.00823461
214665_s_at	CHP1	-0.362182	0.00827713
211851_x_at	BRCA1	0.398257	0.00830017
208623_s_at	EZR	0.524146	0.00830017
202824_s_at	TCEB1	-0.331622	0.00830569
203860_at	PCCA	-0.415509	0.00832603
202111_at	SLC4A2	0.447737	0.00832961
1570210_x_at	PPP6R2	0.47255	0.00833099
201296_s_at	WSB1	0.318349	0.00833357
213263_s_at	PCBP2	0.346044	0.008359
220720_x_at	MZT2B	0.465028	0.00836757
218888_s_at	NETO2	-0.508858	0.00837692
202179_at	BLMH	-0.472191	0.0084017
229714_at	HS6ST3	-0.969565	0.0084238
242587_at	SLC9A9	-0.488104	0.0084238
205751_at	SH3GL2	-0.358297	0.00845115
208811_s_at	TMEM135///DNAJB6	-0.520085	0.00845879
206732_at	SLITRK3	-0.427941	0.00845879
208704_x_at	APLP2	-0.295047	0.00846242
200640_at	YWHAZ	-0.43929	0.00846787
202433_at	SLC35B1	-0.474936	0.00848595
1563709_at	LOC100127955	0.689275	0.00848595
218866_s_at	POLR3K	-0.29232	0.00851255
205968_at	KCNS3	-0.410607	0.00853487
217367_s_at	ZHX3	0.349463	0.00854308
237885_at	SOX21-AS1	-0.693919	0.00855349
206600_s_at	SLC16A5	0.517146	0.00855349
236439_at	LOC106146153	0.969174	0.00855349
206101_at	ECM2	0.432052	0.00857959
202143_s_at	COPS8	-0.348973	0.00858672
217906_at	KLHDC2	-0.384338	0.0085993
200792_at	XRCC6	-0.358972	0.00862434
202961_s_at	ARMC2-AS1///ATP5J2	-0.339322	0.00862434
206906_at	ICAM5	-0.512054	0.00863578
206169_x_at	ZC3H7B	0.569374	0.00864092
215823_x_at	RLIM///PABPC1	0.375585	0.00866413
212164_at	TMEM183B///TMEM183A	-0.397233	0.00871231
221526_x_at	PARD3	0.339462	0.00878357
211016_x_at	HSPA4	-0.313617	0.00883231
200820_at	PSMD8	-0.368315	0.00890728
200974_at	ACTA2	0.539232	0.00891861
208620_at	PCBP1	-0.290737	0.00898244
203594_at	RTCA	-0.404069	0.00920864
201322_at	ATP5B	-0.537061	0.00921103
234452_at	HIBADH	0.373461	0.00921103
218741_at	CENPM	0.35751	0.00923344
213234_at	FAM234B	-0.344849	0.00927218
210184_at	ITGAX	0.413685	0.00931954
215645_at	FLCN	0.632374	0.00935226
220071_x_at	HAUS2	0.400968	0.00935698
207330_at	PZP	0.391396	0.00941067
210280_at	MPZ	0.351948	0.0094132
207667_s_at	LOC100996792///MAP2K3	0.332765	0.00944704
218625_at	NRN1	-0.376582	0.00946964
212265_at	QKI	0.398001	0.00950113
209245_s_at	KIF1C	0.542331	0.0095263
220744_s_at	LOC101927266///IFT122	-0.383876	0.00953528
242372_s_at	MFSD4A	-1.46336	0.0096426
201860_s_at	PLAT	0.365785	0.00967862
202821_s_at	LPP	0.433719	0.00968371
221731_x_at	VCAN	0.602769	0.00970896
209931_s_at	MFSD2B///FKBP1B	-0.36968	0.00971421
202748_at	GBP2	0.325006	0.00972961
202209_at	LSM3	-0.399079	0.00973638
204158_s_at	TCIRG1	0.510637	0.0098451
207063_at	TTTY14	-0.405763	0.0098677
229157_at	PRKAG2-AS1	-0.648761	0.00986851
214486_x_at	CFLAR	0.344476	0.00987583
221562_s_at	SIRT3	-0.479956	0.00991221
223786_at	CHST6	1.10548	0.00998737
216073_at	ANKRD34C	-0.475149	0.0100107
218260_at	DDA1	-0.330731	0.0100182
209440_at	PRPS1	-0.296301	0.0101583
209249_s_at	GHITM	-0.46401	0.0101687
213197_at	ASTN1	-0.313002	0.0101931
210015_s_at	MAP2	-0.357232	0.0102069
208860_s_at	ATRX	-0.303347	0.010236
201306_s_at	ANP32B	0.51902	0.0102675
207269_at	DEFA4	0.314202	0.0103012
210044_s_at	LYL1	0.452935	0.0103175
31846_at	RHOD	0.431361	0.0103372
213921_at	SST	-0.786689	0.0103504
221528_s_at	ELMO2	-0.387093	0.0103893
206349_at	LGI1	-0.415837	0.0105064
231430_at	FAM181B	0.633356	0.0105225
212701_at	TLN2	-0.299915	0.0105245
222162_s_at	ADAMTS1	0.795602	0.0105353
218197_s_at	OXR1	-0.445794	0.0105886
213058_at	TTC28	0.407269	0.010648
204793_at	GPRASP1	-0.385919	0.0107054
205259_at	NR3C2	-0.298749	0.0107163
205257_s_at	AMPH	-0.398876	0.0107229
204260_at	CHGB	-0.71009	0.0107309
200916_at	TAGLN2	0.5024	0.0107332
210277_at	AP4S1	-0.342946	0.0107435
229537_at	LMO4	-0.430002	0.0107807
233558_s_at	TRAPPC11	-0.734421	0.0108051
218332_at	BEX1	-0.305115	0.0108159
1552695_a_at	SLC2A13	-0.549576	0.0108358
202749_at	WRB	-0.365887	0.0108822
212423_at	ZCCHC24	0.483889	0.0109199
205779_at	RAMP2	0.386185	0.0109271
217743_s_at	TMEM30A	-0.351471	0.0109273
1553976_a_at	DPCD	-0.747456	0.0110117
203030_s_at	PTPRN2	-0.452359	0.0110492
208742_s_at	SAP18	-0.321879	0.0110765
213205_s_at	RAD54L2	0.366498	0.0111833
211514_at	DSTYK	0.636822	0.0111833
205370_x_at	DBT	0.457044	0.0111947
222128_at	NSUN6	0.571032	0.0112026
217791_s_at	ALDH18A1	-0.322949	0.0112327
201130_s_at	CDH1	0.622164	0.0112778
207836_s_at	RBPMS	0.537065	0.0113066
218238_at	GTPBP4	-0.325744	0.0113597
204481_at	BRPF1	0.322072	0.0113881
205907_s_at	OMD	0.45215	0.0113884
203613_s_at	NDUFB6	-0.352904	0.011427
214545_s_at	PROSC	-0.414585	0.0114491
202470_s_at	CPSF6	-0.30763	0.0115117
221711_s_at	BABAM1	-0.313745	0.0116016
215123_at	NPIPA5///NPIPB5///LOC613037///NPIPB4///NPIPB3	0.59501	0.011616
203835_at	LRRC32	0.429566	0.0116643
202799_at	CLPP	-0.412541	0.0116873
203266_s_at	MAP2K4	-0.460461	0.0117559
219321_at	MPP5	-0.327222	0.0117688
204743_at	TAGLN3	-0.325126	0.0117781
205296_at	RBL1	0.394728	0.0118406
216133_at	YME1L1	0.616312	0.0118406
211275_s_at	GYG1	-0.397621	0.011887
230923_at	FAM19A1	-0.890388	0.0119121
203067_at	PDHX	-0.291479	0.0119277
219489_s_at	NXN	0.315597	0.0119313
212897_at	CDK19	0.368288	0.0119672
37408_at	MRC2	0.340383	0.0120276
213938_at	ERC2	-0.427432	0.0120413
221331_x_at	CTLA4	0.500997	0.0121058
206070_s_at	EPHA3	-0.563809	0.012132
212070_at	ADGRG1	0.427873	0.0122403
212556_at	SCRIB	0.416111	0.0122485
205547_s_at	TAGLN	0.697374	0.0122561
212990_at	SYNJ1	-0.402807	0.0122581
215497_s_at	WDTC1	0.351721	0.0122882
210586_x_at	RHD	0.352612	0.0122882
213316_at	KIAA1462	0.306347	0.0122924
208652_at	PPP2CA	-0.321271	0.0123016
208549_x_at	PTMA	0.44243	0.0124308
214395_x_at	EEF1D	0.302631	0.0124465
202919_at	MOB4	-0.323274	0.0124472
212880_at	WDR7	-0.422186	0.0124776
37462_i_at	SF3A2	0.404576	0.0124929
1565111_x_at	OFCC1	-0.541575	0.0124978
214950_at	IL9R	0.329441	0.0124978
206483_at	LRRC6	-0.361037	0.0126346
213609_s_at	SEZ6L	-0.437674	0.0126431
213053_at	HAUS5	0.365115	0.0126431
210686_x_at	SLC25A16	0.376182	0.0126846
215372_x_at	MAGI1	0.444506	0.0127327
213664_at	SLC1A1	-0.424456	0.0127523
218375_at	NUDT9	-0.386199	0.012779
40560_at	TBX2	0.591151	0.0127794
231897_at	PTGR1	-0.789476	0.0128071
221310_at	FGF14	-0.703533	0.012824
214594_x_at	ATP8B1	0.491006	0.0128467
206935_at	PCDH8	-0.643394	0.0128635
212461_at	AZIN1	-0.361237	0.0128688
217908_s_at	DCAF6	-0.410066	0.01289
217839_at	TFG	-0.316929	0.0129042
210069_at	CHKB-CPT1B///CPT1B	0.455755	0.0129199
201884_at	CEACAM5	0.478899	0.0129239
213346_at	TEX30	-0.389848	0.0129911
207472_at	RARS2	-0.296772	0.0129951
212508_at	MOAP1	-0.431135	0.0130037
211841_s_at	TNFRSF25	-0.320036	0.0130071
203233_at	IL4R	0.538084	0.0130149
216609_at	TXN	-0.305449	0.0130666
228478_at	SPPL2A	-0.549465	0.0130981
221856_s_at	FAM63A	0.498149	0.0131133
208492_at	RFXAP	-0.437402	0.013155
211813_x_at	DCN	0.34784	0.0131759
211481_at	SLCO1A2	0.608936	0.0132589
210524_x_at	MT1F	0.324328	0.0132646
231183_s_at	JAG1	0.843844	0.0132687
217177_s_at	PTPRB	0.499653	0.0133204
218623_at	HMP19	-0.502441	0.0133641
203511_s_at	TRAPPC3	-0.299177	0.0133803
219719_at	HIGD1B	0.462401	0.0133852
204119_s_at	ADK	-0.376905	0.0134059
204586_at	BSN	-0.304072	0.0134342
211340_s_at	MIR6756///MCAM	0.318354	0.0134658
231887_s_at	PALD1	0.737681	0.0134809
211935_at	ARL6IP1	-0.304015	0.0135002
203473_at	SLCO2B1	0.421246	0.0135374
204712_at	WIF1	-0.537528	0.0135387
204728_s_at	WDHD1	-0.530626	0.0135477
215025_at	NTRK3	0.342066	0.0136176
218133_s_at	NIF3L1	-0.413326	0.0136341
220316_at	NPAS3	0.311989	0.0136581
200604_s_at	PRKAR1A	-0.488555	0.0136713
221790_s_at	LDLRAP1	0.428317	0.0137122
208911_s_at	PDHB	-0.346949	0.0137611
206809_s_at	HNRNPA3///HNRNPA3P1	-0.426945	0.0137833
229349_at	LIN28B	-1.00183	0.0138121
221113_s_at	WNT16	0.404644	0.0138121
206332_s_at	IFI16	0.436042	0.0139166
242626_at	SAMD5	-0.314087	0.0139352
208190_s_at	LSR	0.533797	0.0139928
202720_at	TES	0.514683	0.0140646
202269_x_at	GBP1	0.59887	0.0140731
213763_at	HIPK2	0.649311	0.0141015
205149_s_at	CLCN4	-0.453981	0.0141057
205289_at	BMP2	0.35227	0.014124
202166_s_at	PPP1R2	-0.413545	0.0141284
201688_s_at	TPD52	-0.576471	0.0141453
202593_s_at	GDE1	-0.59483	0.0141879
39891_at	ZNF710	0.301935	0.0142268
218432_at	FBXO3	-0.413764	0.0142538
215119_at	MYO16	-0.44256	0.0142856
219685_at	TMEM35A	-0.446764	0.0142872
209619_at	CD74	0.376221	0.0142872
217757_at	A2M	0.346054	0.0144111
232382_s_at	PCMTD1	-0.335458	0.0144692
230640_at	FMNL3	0.745196	0.0144692
223349_s_at	BOK	0.783624	0.0144692
201444_s_at	ATP6AP2	-0.38999	0.0144931
209708_at	MOXD1	-0.508962	0.0145534
206343_s_at	NRG1	-0.597886	0.0145751
202507_s_at	SNAP25	-0.520105	0.0146346
209826_at	PPT2-EGFL8///EGFL8///PPT2	0.334213	0.0146899
214821_at	SLC25A4	-0.452336	0.0147057
208781_x_at	SNX3	-0.305223	0.0147324
209793_at	GRIA1	-0.46837	0.0148214
204595_s_at	STC1	0.588821	0.0148974
215268_at	KIAA0754	0.497578	0.0149103
219906_at	EBLN2	0.579686	0.0149419
219631_at	LRP12	-0.335033	0.0149597
204487_s_at	KCNQ1	0.474753	0.014982
203109_at	UBE2M	-0.42446	0.0149982
221246_x_at	TNS1	0.523838	0.0150385
206748_s_at	SPAG9	0.364442	0.0150461
1559060_a_at	FNIP1	0.534631	0.0150636
218140_x_at	SRPRB	-0.332521	0.0150843
207365_x_at	USP34	0.464697	0.0151096
206238_s_at	YAF2	-0.403341	0.0151262
208111_at	AVPR2	0.53928	0.0151262
221019_s_at	COLEC12	0.457759	0.0151344
207721_x_at	HINT1	-0.352947	0.0151852
219392_x_at	PRR11	0.547424	0.0152315
222240_s_at	ISYNA1	0.321029	0.0152358
218414_s_at	NDE1	0.47255	0.0152598
1555881_s_at	LZTS2	0.583913	0.0152698
208998_at	UCP2	0.368787	0.0152842
212647_at	RRAS	0.351684	0.0153266
218437_s_at	LZTFL1	-0.320044	0.0153336
201120_s_at	PGRMC1	-0.497603	0.0154339
39313_at	WNK1	0.307485	0.0154784
204803_s_at	RRAD	0.389775	0.0155249
209839_at	DNM3	-0.319614	0.0155525
212769_at	TLE3	0.341858	0.0156016
206404_at	FGF9	-0.300903	0.0156225
220241_at	TMCO3	-0.434783	0.0156338
200832_s_at	SCD	0.462089	0.0157341
206489_s_at	DLGAP1	-0.545151	0.0157933
209622_at	STK16	-0.304142	0.0159629
202531_at	IRF1	0.334811	0.0159805
207974_s_at	SKP1	-0.300841	0.0160203
208290_s_at	EIF5	-0.555615	0.0160433
205783_at	KLK13	0.484668	0.0160572
205625_s_at	CALB1	-0.598122	0.0160963
204994_at	MX2	0.39946	0.0160998
205816_at	ITGB8	0.54224	0.0161
205268_s_at	ADD2	-0.377329	0.0161043
1316_at	THRA	0.476129	0.0161141
201740_at	NDUFS3	-0.304716	0.0161226
220045_at	NEUROD6	-0.49294	0.0161376
217976_s_at	DYNC1LI1	-0.38981	0.0161777
213479_at	NPTX2	-0.679796	0.016196
201125_s_at	ITGB5	0.432715	0.0161981
215600_x_at	FBXW12	0.477457	0.0162332
1566079_at	RPS16P5	0.363475	0.0162357
204753_s_at	HLF	-0.314662	0.0162476
204288_s_at	SORBS2	0.39072	0.0162484
214011_s_at	NOP16	-0.401312	0.016276
218535_s_at	RIOK2	-0.346087	0.01629
206700_s_at	KDM5D	-0.467414	0.0163095
205280_at	GLRB	-0.570004	0.0163177
212288_at	FNBP1	0.331334	0.0163243
201484_at	SUPT4H1	-0.364745	0.0163367
218717_s_at	P3H2	0.412351	0.0163526
208779_x_at	MIR4640///DDR1	0.469613	0.0163841
229818_at	SVOP	-0.611798	0.0164065
207170_s_at	LETMD1	-0.386468	0.0164392
1560162_at	LOC643549	0.710025	0.01644
211494_s_at	SLC4A4	0.419248	0.0164736
203340_s_at	SLC25A12	-0.420494	0.0165783
213956_at	CEP350	0.321132	0.0165783
207614_s_at	CUL1	-0.360769	0.0166214
203946_s_at	ARG2	-0.570082	0.0166721
206275_s_at	MICAL2	-0.339827	0.0166841
221692_s_at	MRPL34	-0.421787	0.0166965
218424_s_at	STEAP3	0.375604	0.0167846
209074_s_at	FAM107A	0.47318	0.016822
215161_at	CAMK1G	-0.766515	0.0168809
1566785_x_at	NSF	0.594549	0.0169125
200954_at	ATP6V0C	-0.312626	0.0169289
209142_s_at	UBE2G1	-0.345351	0.0170295
230644_at	LRFN5	-0.576699	0.017055
218953_s_at	PCYOX1L	-0.338619	0.0170968
206678_at	GABRA1	-0.326141	0.0170968
213413_at	STON1	0.408879	0.0170968
224088_at	NMUR2	0.603871	0.0170968
209087_x_at	MCAM	0.342792	0.017126
219896_at	CALY	-0.456196	0.0171862
229649_at	NRXN3	-0.753419	0.0171925
221123_x_at	FBXO16///ZNF395	0.452576	0.0172305
222236_s_at	ASAP3	0.396885	0.0172588
221698_s_at	CLEC7A	0.343532	0.017292
201368_at	ZFP36L2	0.436716	0.017292
207831_x_at	DHPS	-0.350708	0.0173165
206232_s_at	B4GALT6	-0.485551	0.0173216
229963_at	BEX5	-0.682137	0.0173618
217980_s_at	MRPL16	-0.376453	0.0173934
215188_at	STK24	-0.337961	0.0173934
220294_at	KCNV1	-0.453915	0.0174256
202081_at	IER2	0.306481	0.0174269
218980_at	FHOD3	-0.61254	0.0174403
224345_x_at	FAM162A	-0.375554	0.0174494
204344_s_at	SEC23A	-0.399522	0.0174884
223644_s_at	CRYGS	0.42275	0.0174922
236715_x_at	UACA	0.475936	0.0175383
200885_at	RHOC	0.356477	0.0175392
212450_at	SECISBP2L	0.408013	0.017548
205801_s_at	RASGRP3	0.503991	0.0175698
201676_x_at	PSMA1	-0.427066	0.0175885
223980_s_at	SP110	0.681409	0.0176475
207390_s_at	SMTN	0.318676	0.0177104
209300_s_at	NECAP1	-0.58149	0.0177156
205972_at	SLC38A3	0.348931	0.0177489
237098_at	C1orf21	0.362727	0.0177536
214064_at	TF	0.4777	0.0177584
210781_x_at	GRIN1	-0.369819	0.0177915
213420_at	DHX57	-0.329549	0.017844
201047_x_at	WTH3DI///RAB6A	-0.387623	0.0179479
204165_at	WASF1	-0.426681	0.0179819
217188_s_at	C14orf1	-0.425103	0.0179832
204060_s_at	PRKY///PRKX	0.357625	0.0179971
202658_at	PEX11B	-0.424923	0.0180387
214678_x_at	ZFX	0.320227	0.0180731
221577_x_at	GDF15	0.331586	0.0181357
201954_at	ARPC1B	0.425268	0.0181432
33494_at	ETFDH	-0.428562	0.018194
230237_at	ADCYAP1	-0.56861	0.0182001
212038_s_at	VDAC1	-0.426125	0.0182804
206985_at	HSD17B3	0.366572	0.018343
212414_s_at	GLYR1///SEPT6	0.487885	0.0183717
203303_at	DYNLT3	-0.348886	0.0183959
201163_s_at	IGFBP7	0.527886	0.0184335
205540_s_at	RRAGB	-0.554046	0.0184487
202635_s_at	POLR2K	-0.359543	0.018482
201096_s_at	ARF4	-0.413077	0.0184908
37226_at	BNIP1	-0.352471	0.0185554
208140_s_at	DRC3	0.308802	0.0185671
219265_at	MOB3B	0.386883	0.0185845
220113_x_at	POLR1B	0.457326	0.0186606
215673_at	TEF	0.583282	0.0186623
210338_s_at	SNORD14D///SNORD14C///HSPA8	-0.574554	0.0186777
219011_at	PLEKHA4	0.379979	0.0186882
202483_s_at	RANBP1	-0.393248	0.0186891
214911_s_at	BRD2	0.395884	0.0187268
216887_s_at	LDB3	0.409334	0.0187505
204507_s_at	PPP3R1	-0.445335	0.0188888
209274_s_at	ISCA1	-0.340187	0.018921
219913_s_at	CRNKL1	-0.349849	0.0189731
202967_at	GSTA4	-0.342691	0.0189874
213503_x_at	ANXA2	0.379797	0.0189943
204365_s_at	REEP1	-0.338899	0.0190333
1560180_at	GALNT14	-0.658993	0.0190669
203804_s_at	LUC7L3	0.363248	0.0190878
217971_at	LAMTOR3	-0.387203	0.0191608
204591_at	CHL1	-0.389582	0.0191828
211762_s_at	KPNA2	-0.484899	0.0192574
217937_s_at	HDAC7	0.510248	0.0192904
204324_s_at	GOLIM4	0.567951	0.0192927
218138_at	MKKS	-0.48896	0.0193049
201891_s_at	B2M	0.533427	0.019311
206539_s_at	CYP4F12	0.395693	0.0193964
229041_s_at	ITGB2-AS1	0.850045	0.0194407
218204_s_at	FYCO1	0.446633	0.0194494
208002_s_at	ACOT7	-0.392477	0.019609
209631_s_at	SEL1L2///GPR37	0.480221	0.0196313
225976_at	BTF3L4	-0.33159	0.0196759
222812_s_at	RHOF	0.477997	0.0197235
238678_at	LINC01000	0.605736	0.0197235
234762_x_at	NLN	0.668511	0.0197235
208116_s_at	MAN1A1	-0.355718	0.0197962
203017_s_at	SSX2IP	-0.331644	0.0198432
210240_s_at	CDKN2D	-0.582589	0.0198927
217987_at	ASNSD1	-0.29264	0.0199125
206191_at	ENTPD3	-0.293462	0.0199367
203105_s_at	DNM1L	-0.465445	0.0199549
219083_at	SHQ1	-0.440939	0.0199975
214129_at	LOC101930416///LOC101929792///LOC100996724///PDE4DIP	0.486965	0.0202475
210801_at	DIMT1	-0.408433	0.0202486
214285_at	FABP3	-0.425169	0.0203034
213040_s_at	NPTXR	-0.318286	0.0203034
224879_at	TMEM261	-0.341101	0.02038
232421_at	SCARB1	0.592216	0.02038
201148_s_at	TIMP3	0.337148	0.020477
211383_s_at	WDR37	-0.436182	0.0205139
217213_at	SLC6A2	0.389249	0.0205255
202788_at	MAPKAPK3	0.46637	0.0205613
209759_s_at	ECI1	0.338507	0.0205642
201595_s_at	ZC3H15	-0.375751	0.0205734
221214_s_at	MIR7114///NSMF	0.412638	0.020601
223448_x_at	MRPS22	-0.464529	0.0206013
1559650_at	JAZF1-AS1	-0.662175	0.0207169
210715_s_at	SPINT2	-0.389357	0.0207618
208640_at	RAC1	-0.308995	0.0207741
206513_at	AIM2	0.352638	0.0208163
221016_s_at	TCF7L1	0.434797	0.0208935
204338_s_at	RGS4	-0.569552	0.0209913
209154_at	P2RX5-TAX1BP3///TAX1BP3	0.384124	0.0210118
213486_at	COPG2IT1	-0.437244	0.0210365
241733_at	C18orf54	0.504315	0.0210365
226289_at	CAPRIN1	-0.412407	0.0210843
48531_at	TNIP2	0.427154	0.0212816
214218_s_at	XIST	0.693576	0.0213441
202625_at	LYN	0.3974	0.0213993
210172_at	SF1	0.396012	0.0214171
203603_s_at	ZEB2	0.42035	0.0214354
221946_at	C9orf116	-0.543747	0.0214508
209356_x_at	EFEMP2	0.448364	0.0215119
220313_at	GPR88	-0.333137	0.0215967
211547_s_at	PAFAH1B1	-0.39651	0.0216541
241672_at	SERTM1	-0.915345	0.0216929
1555703_at	ST3GAL3	0.586079	0.0216929
202429_s_at	PPP3CA	-0.349368	0.0218432
208787_at	MRPL3	-0.372207	0.0218473
219051_x_at	METRN	0.315759	0.0219042
206075_s_at	CSNK2A1	-0.377952	0.0219284
201427_s_at	SEPP1	0.471749	0.0219728
215167_at	MED14	-0.506693	0.0220009
64408_s_at	CALML4	0.326458	0.0220762
204731_at	TGFBR3	0.551387	0.0222155
209740_s_at	PNPLA4	-0.340439	0.0222245
221779_at	MICALL1	0.364317	0.0222266
212740_at	PIK3R4	-0.375023	0.0222784
201828_x_at	FAM127A	-0.309669	0.0222935
215179_x_at	PGF	0.474264	0.022313
216527_at	HCG18	0.326909	0.0223182
211546_x_at	SNCA	-0.340919	0.0223373
233538_s_at	CYBB	0.615838	0.0223492
219682_s_at	TBX3	0.640856	0.0224149
206283_s_at	TAL1	0.342741	0.0224473
208669_s_at	EID1	-0.398733	0.0224923
221059_s_at	COTL1	0.328517	0.0224983
227453_at	UNC13A	-0.577738	0.0225254
214287_s_at	CDK13	0.547947	0.0225406
241627_x_at	ARHGEF40	0.638721	0.0225415
212917_x_at	RECQL	0.338145	0.0226292
205287_s_at	TFAP2C	0.484953	0.0226292
222931_s_at	THNSL1	-0.678379	0.0226323
217919_s_at	MRPL42	-0.437267	0.02272
209163_at	CYB561	-0.494053	0.0227695
210621_s_at	RASA1	-0.362297	0.0227729
212356_at	KHNYN	0.46283	0.0227729
207317_s_at	CASQ2	0.427192	0.0227777
218678_at	NES	0.415643	0.0228434
37022_at	PRELP	0.304666	0.0230103
204186_s_at	PPID	-0.511784	0.0230158
216218_s_at	PLCL2	-0.383168	0.0230241
213405_at	RAB22A	-0.317033	0.0230848
212719_at	PHLPP1	0.351255	0.0231628
201868_s_at	TBL1X	0.379471	0.0232447
219167_at	RASL12	0.597095	0.0232723
213924_at	GNAL	-0.470664	0.0232863
202069_s_at	IDH3A	-0.360329	0.0233276
51192_at	SSH3	0.388629	0.0234274
202149_at	NEDD9	0.327233	0.0234493
242328_at	RAB3C	-0.691476	0.0234613
231319_x_at	KIF9	-0.538483	0.0235022
203362_s_at	MAD2L1	-0.30229	0.0235052
204990_s_at	ITGB4	0.433674	0.0235303
202955_s_at	ARFGEF1	-0.327553	0.0235702
214177_s_at	PBXIP1	0.450037	0.0236617
205352_at	SERPINI1	-0.607419	0.0236942
204677_at	CDH5	0.307856	0.0237138
206542_s_at	SMARCA2	-0.315257	0.0237667
213639_s_at	ZNF500	0.324484	0.0237883
209613_s_at	ADH1B	0.408078	0.0238056
201727_s_at	ELAVL1	-0.372209	0.0238195
228486_at	SLC44A1	0.573178	0.0239407
202078_at	COPS3	-0.333833	0.023942
213817_at	IRAK3	0.643533	0.0239934
206585_at	MKRN3	0.366892	0.0240082
64432_at	MAPKAPK5-AS1	-0.439289	0.0240164
214959_s_at	API5	-0.3737	0.0240429
221491_x_at	LOC101060835///LOC100996809///HLA-DRB6///HLA-DRB5///HLA-DRB4///HLA-DRB3///HLA-DRB1///HLA-DQB1	0.30306	0.0240893
212607_at	AKT3	-0.351664	0.0241155
207124_s_at	GNB5	-0.655525	0.0241225
213482_at	DOCK3	-0.371228	0.0241563
218575_at	LOC730268///ANAPC1	-0.341017	0.0242355
202447_at	DECR1	-0.313769	0.0242555
1552872_at	ASMTL-AS1	0.707217	0.0243179
208840_s_at	G3BP2	-0.420072	0.0243367
203186_s_at	S100A4	0.593523	0.0243423
204416_x_at	APOC1	0.439077	0.0244455
204482_at	CLDN5	0.301806	0.0244562
215789_s_at	AJAP1	0.326817	0.0244579
217543_s_at	MBTPS1	-0.368826	0.02451
212728_at	DLG3	-0.406693	0.0245124
212731_at	ANKRD46	-0.360602	0.0245235
206045_s_at	NOL4	-0.292224	0.024596
204471_at	GAP43	-0.305262	0.0246195
208934_s_at	LGALS8	-0.53531	0.0247179
225726_s_at	PLEKHH1	0.531916	0.0247179
213395_at	MLC1	0.376149	0.0248201
201549_x_at	KDM5B	-0.402333	0.0248347
203502_at	BPGM	-0.378292	0.0248415
210078_s_at	KCNAB1	-0.348362	0.0248551
201777_s_at	EFCAB14	0.471011	0.0248959
38069_at	CLCN7	0.331227	0.0249028
224972_at	ROMO1	-0.303124	0.0249267
207853_s_at	SNCB	-0.360814	0.024974
1569251_a_at	ZNF333	0.903221	0.024974
220975_s_at	C1QTNF1	0.332668	0.0249777
221805_at	NEFL	-0.46911	0.0250154
232034_at	LINC00537	0.498547	0.025084
222558_at	RPRD1A	-0.331853	0.0251085
210776_x_at	TCF3	0.316069	0.0252409
208120_x_at	FKSG49	0.332022	0.0252853
200696_s_at	GSN	0.509908	0.0253444
203661_s_at	TMOD1	-0.361203	0.0253754
221022_s_at	PMFBP1	0.433732	0.0254114
220263_at	SMAD5-AS1	0.324115	0.0254322
209687_at	CXCL12	0.452905	0.0254526
210495_x_at	FN1	0.355734	0.0254756
213779_at	EMID1	0.366421	0.0255147
209230_s_at	NUPR1	0.330028	0.0255393
202189_x_at	MIR4745///PTBP1	0.308346	0.0255805
1563742_at	LINC00842	-0.567468	0.02563
1552895_a_at	ANKRD30BP2	-0.378174	0.02563
214306_at	OPA1	-0.39707	0.0256426
211758_x_at	TXNDC9	-0.405931	0.0257175
208871_at	ATN1	0.395192	0.0257462
203972_s_at	PEX3	-0.398998	0.0257858
214823_at	ZNF204P	-0.609816	0.0258238
207358_x_at	MACF1	0.306765	0.0258768
217959_s_at	MIR3656///TRAPPC4	-0.546523	0.0258992
202409_at	INS-IGF2///IGF2	0.451834	0.0259076
203909_at	SLC9A6	-0.354889	0.0260346
214841_at	CNIH3	-0.361615	0.0260528
221773_at	ELK3	0.303063	0.0261054
213146_at	KDM6B	0.38217	0.0261409
215767_at	ZNF804A	-0.335915	0.0261792
233025_at	PDZD2	0.736833	0.0261792
205164_at	GCAT	-0.416763	0.026286
202229_s_at	CHERP	0.302724	0.026286
1559402_a_at	C1orf61	0.784612	0.026286
200665_s_at	SPARC	0.408199	0.0263117
1557961_s_at	C8orf88	-0.329926	0.0263383
217881_s_at	CDC27	-0.433466	0.0263774
61874_at	CACFD1	0.357534	0.0264661
207877_s_at	NVL	-0.41775	0.0264838
201453_x_at	RHEB	-0.312858	0.0266144
203065_s_at	CAV1	0.471491	0.0266632
219196_at	SCG3	-0.430601	0.026705
202379_s_at	NKTR	0.305075	0.0267139
204623_at	TFF3	0.453064	0.0267901
213200_at	SYP	-0.336663	0.0268236
206235_at	LIG4	-0.344005	0.0269096
1554237_at	SDCCAG8	0.7968	0.0269204
209372_x_at	TUBB2B///TUBB2A	-0.489133	0.0269426
202169_s_at	AASDHPPT	-0.314581	0.0269754
210357_s_at	SMOX	0.346196	0.0270071
209226_s_at	TNPO1	0.330421	0.0270157
228778_at	MCPH1	-0.300434	0.0272516
205990_s_at	WNT5A	-0.430916	0.0272628
204905_s_at	EEF1E1	-0.453923	0.0272737
91617_at	MIR1306///DGCR8	0.321085	0.0272899
211703_s_at	TM2D1	-0.364848	0.0273553
211431_s_at	TYRO3	-0.363861	0.0273709
206014_at	ACTL6B	-0.572234	0.0275406
204719_at	ABCA8	0.414811	0.027541
208337_s_at	NR5A2	-0.336398	0.0275567
209162_s_at	PRPF4	-0.379674	0.0275582
227905_s_at	AZI2	-0.518338	0.0275977
1562251_a_at	LOC574538	0.565659	0.0275977
226206_at	MAFK	0.610252	0.0276076
217898_at	EMC7	-0.344788	0.0277213
202941_at	NDUFV2	-0.31101	0.027732
206236_at	GPR4	0.370621	0.0277867
217776_at	RDH11	-0.324031	0.0278164
227318_at	TMEM178B	-0.835696	0.0279387
219407_s_at	LAMC3	0.476907	0.0279387
222186_at	ZFAND6	0.549947	0.0281274
210339_s_at	KLK2	0.449834	0.0282155
221400_at	MYO3A	0.378052	0.0282535
216479_at	RPL21P28///SNORA27///SNORD102///RPL21	0.518955	0.0282535
224819_at	TCEAL8	-0.543636	0.0283285
211926_s_at	MYH9	0.378835	0.0283713
203157_s_at	GLS	-0.458211	0.0284247
201604_s_at	PPP1R12A	-0.440557	0.02843
233630_at	CDS2	0.703539	0.0284877
209023_s_at	STAG2	0.467839	0.0284937
203188_at	B4GAT1	-0.362805	0.0285264
203752_s_at	JUND	0.363386	0.0285495
204228_at	PPIH	-0.305795	0.0285722
202753_at	PSMD6	-0.382286	0.0286475
203780_at	MPZL2	0.432226	0.0287101
201652_at	COPS5	-0.302613	0.0287391
47608_at	TJAP1	0.356541	0.0288309
215529_x_at	DIP2A	0.41386	0.0288838
220242_x_at	ZNF701	0.343496	0.0289025
203055_s_at	LOC100505585///ARHGEF1	0.391662	0.0289633
201656_at	ITGA6	0.429058	0.0290031
217534_at	FAM49B	0.3873	0.029013
219566_at	PLEKHF1	0.40378	0.0290529
209191_at	TUBB6	0.340012	0.029096
205499_at	SRPX2	0.441317	0.0291128
235024_at	JADE1	-0.424643	0.0291304
216333_x_at	TNXB///TNXA	0.39807	0.0291327
212710_at	CAMSAP1	-0.441713	0.0291766
220107_s_at	ZC2HC1C	0.426922	0.0292125
215978_x_at	ZNF721	0.465175	0.0292628
215008_at	TLL2	-0.647643	0.0292729
202403_s_at	COL1A2	0.498882	0.0292816
223940_x_at	MALAT1	0.369899	0.0292879
211616_s_at	HTR2A	-0.346355	0.0293853
206826_at	PMP2	0.691371	0.0293853
207548_at	LOC100996542///GRM7	-0.363694	0.0294337
203432_at	TMPO	-0.327495	0.0295011
219389_at	SUSD4	-0.575907	0.0295332
218551_at	MIIP	0.331328	0.029565
200821_at	LAMP2	0.386592	0.0295716
217986_s_at	BAZ1A	0.410233	0.0296119
215108_x_at	TOX3	-0.399456	0.0296192
219319_at	HIF3A	0.585561	0.0296359
201504_s_at	TSN	-0.390186	0.0296592
202505_at	SNRPB2	-0.300992	0.029666
206491_s_at	NAPA	-0.299251	0.0297118
218207_s_at	STMN3	-0.418469	0.029742
205871_at	PLGLB1///PLGLB2	0.354259	0.0297898
204570_at	COX7A1	-0.31321	0.0297935
241827_at	ZNF615	-0.500869	0.0298558
204115_at	GNG11	0.322613	0.0298793
221905_at	CYLD	0.302166	0.0299201
221622_s_at	TMEM126B	-0.419259	0.0299228
218831_s_at	FCGRT	0.48882	0.030012
203224_at	RFK	-0.467785	0.0302206
200802_at	SARS	-0.296359	0.0302206
217258_x_at	IGLV1-44	0.430314	0.0302206
228298_at	PCED1B	0.574865	0.0302206
221047_s_at	MARK1	-0.424297	0.0303619
204964_s_at	SSPN	0.46986	0.0305345
215772_x_at	SUCLG2	0.402406	0.0305856
208363_s_at	INPP4A	-0.329994	0.0306095
204331_s_at	MRPS12	-0.405772	0.0306613
217525_at	OLFML1	0.374108	0.0307315
203963_at	CA12	-0.337086	0.0307553
206552_s_at	TAC1	-0.473864	0.0307759
206976_s_at	HSPH1	-0.454675	0.0308129
229792_at	KLHL17	0.492611	0.0308761
219368_at	NAP1L2	-0.507069	0.0309391
205022_s_at	FOXN3	0.318253	0.0309535
210281_s_at	ZMYM2	-0.29147	0.0310679
46256_at	SPSB3	0.327133	0.0310824
1560912_at	LINC01120	0.889966	0.0310885
1553186_x_at	RASEF	0.619926	0.0312296
220261_s_at	ZDHHC4	-0.400837	0.0312797
206915_at	NKX2-2	0.323821	0.0313299
201903_at	UQCRC1	-0.399813	0.0314025
210181_s_at	CABP1	-0.36412	0.0314045
211464_x_at	CASP6	0.334703	0.0314045
205939_at	CYP3A7-CYP3A51P///CYP3A7	0.353486	0.031451
220584_at	PRR36	-0.338413	0.0314532
203376_at	CDC40	-0.335563	0.0315214
202471_s_at	IDH3G	-0.354284	0.0315316
209774_x_at	CXCL2	0.637936	0.0316026
210092_at	MAGOHB///MAGOH	-0.398327	0.0316826
210454_s_at	KCNJ6	-0.350784	0.0317429
206253_at	DLG2	-0.374465	0.0318214
201054_at	HNRNPA0	-0.324796	0.0319114
205824_at	HSPB2	0.361871	0.0319321
209180_at	RABGGTB	-0.306901	0.0319384
217844_at	CTDSP1	0.453022	0.0319384
214115_at	VAMP5	0.398641	0.032138
208833_s_at	ATXN10	-0.40122	0.0321679
204692_at	SAP25///LRCH4	0.307718	0.0321759
215104_at	NRIP2	0.355889	0.0321871
231338_at	NUTM1	0.38301	0.0321871
223156_at	MRPS23	-0.807435	0.0322331
216603_at	SLC7A8	-0.302885	0.0322481
220269_at	ZBBX	-0.390359	0.0322733
215374_at	PAPOLA	0.320425	0.0322947
202509_s_at	TNFAIP2	0.525594	0.0323487
204286_s_at	PMAIP1	0.353821	0.0323513
214805_at	SNORD10///SNORA48///SNORA67///EIF4A1	0.313375	0.0323638
215522_at	SORCS3	-0.42641	0.0323705
202063_s_at	SEL1L	0.408013	0.0323968
40472_at	LPCAT4	-0.403603	0.0324058
1552507_at	KCNE4	0.504032	0.0325573
214829_at	AASS	0.434462	0.032579
201599_at	OAT	-0.293709	0.0326561
1565620_at	AGAP4	0.344708	0.032761
204775_at	CHAF1B	-0.355626	0.0327778
218920_at	FAM193B	0.303707	0.0328424
228230_at	HELZ2	0.745777	0.0328424
214797_s_at	CDK18	0.311424	0.0329599
214922_at	ZNF484	-0.295955	0.0329648
211921_x_at	LOC100506248///MIR1244-2///MIR1244-3///MIR1244-1///LOC728026///PTMA	0.42061	0.0329773
214314_s_at	EIF5B	0.430047	0.0329867
209504_s_at	PLEKHB1	0.390779	0.0330338
206857_s_at	FKBP1B	-0.408291	0.0331194
213593_s_at	TRA2A	0.424475	0.0331194
206461_x_at	MT1H	0.345632	0.0331274
218062_x_at	CDC42EP4	0.476004	0.0331608
209067_s_at	HNRNPDL	-0.298649	0.0334352
218130_at	C17orf62	0.30895	0.0334352
215238_s_at	DOCK9	0.374021	0.0334478
203846_at	TRIM32	-0.361028	0.0334908
225240_s_at	MSI2	0.452212	0.0334978
209361_s_at	PCBP4	0.358134	0.0337422
231848_x_at	ZNF207	0.411062	0.0337575
220543_at	C21orf62	0.334554	0.0338035
216190_x_at	ITGB1	-0.415184	0.03382
203633_at	CPT1A	0.43471	0.0338441
219799_s_at	DHRS9	0.403931	0.0339157
212166_at	XPO7	-0.291841	0.0339719
201630_s_at	ACP1	-0.333934	0.0339916
202219_at	SLC6A8	0.313322	0.034088
218838_s_at	TTC31	0.470878	0.0341446
1553066_at	TAAR9	-0.330938	0.034153
210313_at	LILRA4	0.437361	0.034153
237981_at	CMYA5	0.784625	0.0342662
207981_s_at	ESRRG	-0.406344	0.0342894
243403_x_at	CPM	0.83544	0.0342894
213452_at	ZNF184	-0.330177	0.0343051
210461_s_at	ABLIM1	0.412464	0.0343675
44702_at	SYDE1	0.324834	0.0346082
204875_s_at	GMDS	-0.47689	0.0346263
205572_at	ANGPT2	0.460772	0.0346522
225288_at	COL27A1	0.755707	0.034793
217811_at	SELT	-0.375039	0.0348082
212385_at	TCF4	-0.398724	0.0348269
202110_at	COX7B	-0.346804	0.0349386
205804_s_at	TRAF3IP3	0.562644	0.0349617
205796_at	TCP11L1	-0.638843	0.0351808
202233_s_at	UQCRHL///UQCRH	-0.322495	0.0351924
38269_at	PRKD2	0.341667	0.0353197
203415_at	PDCD6	-0.528018	0.0353543
203404_at	ARMCX2	-0.447654	0.0354048
204015_s_at	DUSP4	-0.304343	0.0354568
212713_at	MFAP4	0.455457	0.0354634
242829_x_at	FBXL3	0.533737	0.0354634
230629_s_at	EP400	0.531465	0.0354933
227850_x_at	CDC42EP5	0.983243	0.0354933
220551_at	SLC17A6	-0.418063	0.0355056
218942_at	PIP4K2C	-0.375665	0.0355552
201491_at	AHSA1	-0.342773	0.0357414
208393_s_at	RAD50	-0.368283	0.0358365
215807_s_at	PLXNB1	0.546051	0.0358503
222983_s_at	PAIP2	-0.44694	0.0358766
1561346_at	LOC101927166	0.684772	0.0361141
216059_at	PAX3	0.309894	0.0361184
210170_at	PDLIM3	0.602306	0.0361184
222307_at	PDCD4-AS1	0.436029	0.0361805
228204_at	PSMB4	-0.327662	0.0361935
227276_at	PLXDC2	0.524527	0.0362786
216428_x_at	KIR3DX1	0.32575	0.0363769
209496_at	RARRES2	0.539759	0.0364226
211566_x_at	BRE	-0.420429	0.0364896
207153_s_at	GLMN	-0.312977	0.0365063
219688_at	BBS7	-0.406525	0.0365921
210026_s_at	CARD10	0.405786	0.0367084
211996_s_at	LOC101060275///NPIPA5///NPIPB5///NPIPB11///LOC613037///NPIPB4///NPIPB3	0.432209	0.0367734
203894_at	TUBG2	-0.306947	0.0368711
202309_at	MTHFD1	-0.401419	0.0369208
202293_at	STAG1	0.372393	0.036954
214811_at	RIMBP2	-0.322292	0.0369926
210349_at	CAMK4	-0.399573	0.036996
1553613_s_at	FOXC1	1.16403	0.0370203
209853_s_at	PSME3	-0.439643	0.0370741
232027_at	SYNE1	-0.582148	0.0372071
219945_at	DDX25	-0.298213	0.0372437
206290_s_at	RGS7	-0.472614	0.0373086
212014_x_at	CD44	0.570339	0.0374354
215707_s_at	PRNP	-0.371391	0.0374705
218042_at	COPS4	-0.375475	0.0374872
55583_at	DOCK6	0.372698	0.0375402
208909_at	UQCRFS1	-0.360084	0.0375543
207536_s_at	TNFRSF9	0.374272	0.0375623
205373_at	CTNNA2	-0.35288	0.0377054
205214_at	STK17B	-0.442564	0.0377532
213206_at	GOSR2	0.342123	0.0378567
222388_s_at	VPS35	-0.636291	0.0379414
209553_at	VPS8	-0.312083	0.0379644
229676_at	MTPAP	-0.726818	0.0380224
207791_s_at	RAB1A	-0.60471	0.0380722
205355_at	ACADSB	-0.480949	0.0380833
236451_at	LOC100996579	0.413663	0.0380833
218992_at	PLGRKT	-0.423787	0.0381974
220825_s_at	KIRREL	0.323086	0.0382463
214586_at	GPR37	0.35429	0.0383114
227404_s_at	EGR1	-0.784462	0.0383284
210028_s_at	ORC3	-0.349853	0.0383361
222073_at	COL4A3	0.417274	0.0384219
203445_s_at	CTDSP2	0.348586	0.0384847
218449_at	UFSP2	-0.332733	0.0386458
219736_at	TRIM36	-0.596805	0.0387367
223355_at	ALG1	-0.604724	0.0387381
1556950_s_at	SERPINB6	0.983599	0.0387381
222243_s_at	TOB2	0.363917	0.0388451
336_at	TBXA2R	0.368212	0.03887
1553693_s_at	CBR4	0.51859	0.0389027
220162_s_at	DNLZ///CARD9	0.401634	0.0391203
213009_s_at	TRIM37	-0.336379	0.0391665
1552304_at	ALG10	0.459953	0.0393929
206361_at	PTGDR2	0.394537	0.0394097
218669_at	RAP2C	-0.371625	0.0394661
203053_at	BCAS2	-0.396816	0.0395307
202066_at	PPFIA1	0.350326	0.0395878
201078_at	TM9SF2	-0.43488	0.0396575
203816_at	DGUOK	-0.572027	0.0397013
214909_s_at	DDAH2	0.492465	0.0397261
221727_at	SUB1	-0.510295	0.0398277
202770_s_at	CCNG2	-0.304858	0.0399206
204861_s_at	NAIP	0.565062	0.0399759
227653_at	TRMT5	-0.628692	0.0400476
243521_at	ZXDA	-0.376785	0.0400476
219690_at	IGFLR1	0.345964	0.0400849
213808_at	ADAM23	-0.503029	0.0401067
215255_at	IGSF9B	0.367702	0.0401901
214510_at	GPR20	0.316784	0.0402779
214120_at	RFPL1S	-0.349587	0.0403061
220359_s_at	ARPP21	-0.33225	0.0405712
231576_at	ETNK1	-0.504524	0.0406776
207454_at	GRIK3	0.369026	0.0407388
220404_at	ADGRG3	0.304837	0.0408554
222121_at	ARHGEF26	0.323404	0.0408923
200708_at	GOT2	-0.401922	0.0410005
202680_at	GTF2E2	-0.355869	0.0410873
203206_at	FAM53B	0.338818	0.0411024
215750_at	KIAA1659	0.313216	0.0411546
219974_x_at	ECHDC1	-0.448102	0.0411585
218806_s_at	VAV3	-0.403991	0.0413569
212432_at	GRPEL1	-0.408145	0.0413986
219636_s_at	ARMC9	-0.473875	0.0414998
218129_s_at	NFYB	-0.392599	0.0415458
213465_s_at	PPP1R7	-0.514569	0.0416801
221151_at	PRDM9	0.453463	0.0418373
202712_s_at	CKMT1A///CKMT1B	-0.404596	0.0420114
231769_at	FBXO6	-0.352516	0.0421413
208121_s_at	PTPRO	-0.541197	0.0421819
203428_s_at	ASF1A	-0.362273	0.0422242
220108_at	GNA14	-0.344234	0.042275
219202_at	RHBDF2	0.308412	0.042275
211112_at	SLC12A4	0.351732	0.042275
205883_at	ZBTB16	0.311092	0.0423163
1555824_a_at	PACS2	0.319209	0.0423346
201648_at	JAK1	-0.333922	0.0425956
1561889_at	LOC105375527	0.609952	0.0426038
1556829_at	TIPARP-AS1	0.441729	0.0426659
1553470_at	DNAH17	0.609569	0.0426659
228378_at	C12orf29	-1.0453	0.0427734
213572_s_at	SERPINB1	0.31964	0.0428062
216176_at	HCRP1	0.396863	0.0428372
202683_s_at	RNMT	-0.300136	0.0429433
217772_s_at	MTCH2	-0.368404	0.0429584
209134_s_at	RPS6	0.355389	0.0430722
57163_at	MIR6734///ELOVL1	0.422532	0.0432349
208003_s_at	NFAT5	0.444055	0.0432803
222457_s_at	LIMA1	0.639667	0.0434347
205931_s_at	LOC401317///CREB5	0.382681	0.0434596
208330_at	ALX4	0.514301	0.0434828
203175_at	RHOG	0.325671	0.0435523
218975_at	COL5A3	0.359892	0.0436802
223223_at	ARV1	-0.542396	0.0436886
211576_s_at	SLC19A1	0.361298	0.0437619
219452_at	DPEP2	0.396486	0.043812
1555485_s_at	LOC100507387///FAM153A///FAM153B	-0.451018	0.0439747
202933_s_at	YES1	0.371951	0.0439747
206622_at	TRH	-0.290833	0.0442436
215588_x_at	RIOK3	0.44383	0.0442813
201160_s_at	YBX3	0.467807	0.0443093
202310_s_at	COL1A1	0.507882	0.0443508
205856_at	SLC14A1	0.570089	0.0443907
1557116_at	APOL6	0.505542	0.044629
209846_s_at	BTN3A2	0.554555	0.0447525
219443_at	TASP1	-0.332584	0.0447862
209728_at	HLA-DRB4	0.999789	0.0448365
227096_at	JOSD2	0.471752	0.0448552
208438_s_at	FGR	0.523357	0.0448682
218296_x_at	MSTO2P///MSTO1	-0.300678	0.0450346
213138_at	ARID5A	0.361054	0.0452307
202168_at	AK6///TAF9	-0.352586	0.0452832
214945_at	LOC101930363///LOC101928349///LOC100507387///FAM153C///FAM153A///FAM153B	-0.340724	0.0452832
207008_at	CXCR2	0.62764	0.0452841
220389_at	CCDC81	0.315103	0.0453825
220380_at	DNASE2B	0.334927	0.0453825
210570_x_at	MAPK9	-0.504016	0.0454798
213089_at	LOC100272216	0.612782	0.0456221
212980_at	AHSA2	0.373153	0.0456721
203729_at	EMP3	0.433032	0.0457107
1565559_at	MAGIX	0.533031	0.0459374
207654_x_at	DR1	-0.314665	0.0459581
214230_at	CDC42	-0.538538	0.0459663
204035_at	SCG2	-0.508979	0.0460641
208470_s_at	HPR///HP	0.394605	0.046106
212099_at	RHOB	0.309664	0.0461257
225582_at	ITPRIP	0.74089	0.0463887
215434_x_at	LOC102724250///NBPF26///NBPF19///NBPF10///NBPF15///NBPF11///NBPF1///NBPF14	0.348521	0.046506
202785_at	NDUFA7	-0.591833	0.0465915
217777_s_at	HACD3	-0.578365	0.0465915
209294_x_at	TNFRSF10B	0.33673	0.0465915
215054_at	RGL3///EPOR	0.327202	0.0466764
208475_at	FRMD4A	0.311897	0.0468059
208953_at	LARP4B	-0.328	0.0468382
212007_at	UBXN4	0.324907	0.0468491
206258_at	ST8SIA5	-0.376683	0.0468686
222139_at	ERV3-2	0.482628	0.0468774
210193_at	MOBP	0.504952	0.0469731
201730_s_at	TPR	0.368855	0.0471804
236019_at	RAB12	0.305958	0.0472456
1561030_at	TMC7	0.385064	0.0472456
201076_at	SNU13	-0.349981	0.0473613
216902_s_at	RRN3P1///RRN3P2///RRN3	-0.390194	0.0474866
202041_s_at	FIBP	-0.295619	0.0475858
219575_s_at	COG8///PDF	-0.360601	0.0476415
228527_s_at	SLC25A37	0.445112	0.0477278
208643_s_at	XRCC5	-0.309112	0.0478701
243506_at	AKAIN1	-1.07195	0.0478996
202868_s_at	POP4	-0.32105	0.0478996
219877_at	ZMAT4	-0.372232	0.0479937
219026_s_at	RASAL2	-0.494334	0.0480051
207357_s_at	GALNT10	0.518708	0.0480173
213312_at	SMIM8	-0.398857	0.0480526
214997_at	SCAI	-0.296316	0.0481233
226779_at	LMBRD2	-0.849744	0.0481552
1568639_a_at	GATA2-AS1	0.377629	0.0481648
212926_at	SMC5	0.331299	0.0483076
231987_at	CARMN	0.571062	0.0485535
205669_at	NCAM2	-0.290906	0.048559
229626_at	CCDC184	-0.741093	0.0485672
213019_at	RANBP6	-0.326501	0.048645
208104_s_at	TSC22D4	0.391363	0.0487074
217957_at	CFAP20	-0.409611	0.0487519
218681_s_at	SDF2L1	-0.368126	0.0488478
202376_at	SERPINA3	0.666315	0.0490947
209095_at	DLD	-0.45871	0.0491517
225928_at	VTI1B	-0.338737	0.0492074
226130_at	RPS16	0.333811	0.0492074
204236_at	FLI1	0.42759	0.0492195
226659_at	DEF6	0.578253	0.0493756
210821_x_at	CENPA	0.525657	0.0494479

## Sheet: supplementary Table S2
Differentially-expressed miRNAs (DEmiRNAs) obtained from one micrroarray expression Data sets in AD patients.
ID	P.Value	logFC	miRNA_ID	SPOT_ID
hsa-mir-30184|RNAz	3.52e-05	2.6707		RNAZ: hsa-mir-30184
hsa-mir-40796|RNAz	0.0001212	4.6959		RNAZ: hsa-mir-40796
hsa-miR-617	0.0003481	2.62715	hsa-miR-617
hsa-miR-188	0.0004821	3.65671	hsa-miR-188
hsa-miR-101	0.000485	-1.89924	hsa-miR-101
hsa-mir-06383|RNAz	0.0010481	4.0081	NA	RNAZ: hsa-mir-06383
hsa-mir-27120|RNAz	0.0011101	1.97077		RNAZ: hsa-mir-27120
hsa-miR-424	0.0011322	-3.65686	hsa-miR-424
hsa-mir-10912|RNAz	0.0012295	2.52168	NA	RNAZ: hsa-mir-10912
hsa-miR-301	0.0012602	-3.27359	hsa-miR-301
hsa-mir-20546|RNAz	0.0013675	-2.49556		RNAZ: hsa-mir-20546
hsa-miR-551b	0.0013837	-1.83143	hsa-miR-551b
hsa-miR-656	0.0013878	-2.62796	hsa-miR-656
hsa-miR-601	0.0013881	5.28751	hsa-miR-601
hsa-miR-29b	0.0014182	-1.63833	hsa-miR-29b
hsa-miR-181c	0.0015209	-3.29531	hsa-miR-181c
hsa-miR-189	0.0016735	-1.2868	hsa-miR-189
hsa-mir-23974|RNAz	0.0018586	4.53271		RNAZ: hsa-mir-23974
hsa-mir-08570|RNAz	0.0019679	-1.80337	NA	RNAZ: hsa-mir-08570
hsa-mir-10939|RNAz	0.001997	2.43178	NA	RNAZ: hsa-mir-10939
hsa-mir-42448|RNAz	0.002298	-2.07367		RNAZ: hsa-mir-42448
hsa-miR-186	0.0025921	-2.54639	hsa-miR-186
hsa-mir-19790|RNAz	0.0026067	1.80061		RNAZ: hsa-mir-19790
hsa-mir-44608|RNAz	0.0026307	-3.44154		RNAZ: hsa-mir-44608
hsa-miR-122a	0.0029606	2.02031	hsa-miR-122a
hsa-mir-02532|RNAz	0.0031668	-2.14331	NA	RNAZ: hsa-mir-02532
hsa-mir-03996|RNAz	0.0031868	2.93605	NA	RNAZ: hsa-mir-03996
hsa-mir-35456|RNAz	0.0032355	1.97621		RNAZ: hsa-mir-35456
hsa-5S-b2	0.0032471	-1.99989	hsa-5S-b2	control_biosequences
hsa-mir-12497|RNAz	0.003394	-5.24394		RNAZ: hsa-mir-12497
hsa-miR-134	0.0034659	2.16968	hsa-miR-134
hsa-miR-582	0.003597	-5.87202	hsa-miR-582
hsa-mir-19112|RNAz	0.0038258	2.76164		RNAZ: hsa-mir-19112
hsa-miR-15a	0.0040077	-1.52401	hsa-miR-15a
hsa-miR-198	0.0042035	3.45606	hsa-miR-198
hsa-miR-550	0.0042203	-1.40043	hsa-miR-550
hsa-miR-659	0.0044775	2.15949	hsa-miR-659
hsa-miR-374	0.0045067	-6.22551	hsa-miR-374
hsa-miR-671	0.0045593	2.99695	hsa-miR-671
hsa-miR-190	0.0046179	-1.1053	hsa-miR-190
hsa-miR-320	0.0047459	2.14535	hsa-miR-320
PUC2MM	0.004779	1.57877		control_spike-calibration
hsa-mir-18956|RNAz	0.0051007	2.15201		RNAZ: hsa-mir-18956
hsa-miR-95	0.0051911	-2.62805	hsa-miR-95
hsa-mir-21526|RNAz	0.005197	1.82645		RNAZ: hsa-mir-21526
hsa-miR-499	0.0055481	-3.37721	hsa-miR-499
hsa-miR-575	0.0056174	4.16689	hsa-miR-575
hsa-miR-498	0.0057304	2.59545	hsa-miR-498
hsa-mir-05109|RNAz	0.0057306	-5.64537	NA	RNAZ: hsa-mir-05109
hsa-miR-30e-5p	0.0058255	-4.13124	hsa-miR-30e-5p
hsa-mir-27110|RNAz	0.0059844	1.93685		RNAZ: hsa-mir-27110
hsa-mir-17374|RNAz	0.0060439	2.87967		RNAZ: hsa-mir-17374
hsa-miR-572	0.0060617	1.89371	hsa-miR-572
hsa-mir-32764|RNAz	0.0060889	1.18508		RNAZ: hsa-mir-32764
hsa-miR-148b	0.0061566	-2.24285	hsa-miR-148b
hsa-mir-45605|RNAz	0.006314	2.30176		RNAZ: hsa-mir-45605
PUC2PM	0.0066445	1.57199		control_spike-calibration
hsa-miR-130a	0.0066478	-1.47333	hsa-miR-130a
hsa-miR-765	0.0066644	4.16668	hsa-miR-765
hsa-miR-598	0.0066654	-1.22217	hsa-miR-598
hsa-mir-06113|RNAz	0.0066707	2.20352	NA	RNAZ: hsa-mir-06113
hsa-miR-376a	0.0068405	-3.47133	hsa-miR-376a
hsa-miR-29c	0.0069833	-1.47237	hsa-miR-29c
hsa-miR-380-3p	0.0070355	-4.12099	hsa-miR-380-3p
a-PUC2PM	0.0074025	1.42522		control_spike-calibration
hsa-mir-17848|RNAz	0.0075152	2.6492		RNAZ: hsa-mir-17848
hsa-mir-25864|RNAz	0.0075528	2.85291		RNAZ: hsa-mir-25864
hsa-mir-12504|RNAz	0.0076835	-5.32446		RNAZ: hsa-mir-12504
hsa-miR-206	0.007758	2.49041	hsa-miR-206
hsa-mir-18895|RNAz	0.0077657	1.93898		RNAZ: hsa-mir-18895
hsa-miR-494	0.0079851	-1.05084	hsa-miR-494
hsa-miR-432	0.0081081	1.57161	hsa-miR-432
hsa-miR-382	0.0083321	1.32373	hsa-miR-382
hsa-mir-11286|RNAz	0.0083726	2.42822		RNAZ: hsa-mir-11286
hsa-miR-20b	0.0084551	-1.8425	hsa-miR-20b
hsa-miR-185	0.0087852	1.18286	hsa-miR-185
hsa-mir-02873|RNAz	0.009094	2.74245	NA	RNAZ: hsa-mir-02873
hsa-mir-38128|RNAz	0.0091104	1.13313		RNAZ: hsa-mir-38128
hsa-miR-486	0.0091993	1.77431	hsa-miR-486
hsa-miR-369-3p	0.0094647	-2.8075	hsa-miR-369-3p
hsa-mir-28648|RNAz	0.0095582	1.8354		RNAZ: hsa-mir-28648
hsa-miR-368	0.0096705	-3.03585	hsa-miR-368
hsa-mir-40321|RNAz	0.0104398	-4.94298		RNAZ: hsa-mir-40321
hsa-miR-296	0.0105845	1.27599	hsa-miR-296
hsa-miR-126*	0.0107246	-3.28206	hsa-miR-126*
hsa-miR-153	0.0108597	-3.70168	hsa-miR-153
hsa-miR-34c	0.0111475	-1.00246	hsa-miR-34c
hsa-miR-488	0.011313	-1.4823	hsa-miR-488
hsa-miR-219	0.0113489	-2.78738	hsa-miR-219
hsa-miR-184	0.0119192	1.37407	hsa-miR-184
hsa-mir-26761|RNAz	0.0119969	-1.40685		RNAZ: hsa-mir-26761
hsa-miR-411	0.0121246	-1.12947	hsa-miR-411
hsa-miR-137	0.0127089	-1.4923	hsa-miR-137
hsa-miR-28	0.0127426	-1.26509	hsa-miR-28
hsa-miR-655	0.0127573	-1.88248	hsa-miR-655
hsa-miR-450	0.013456	-0.891621	hsa-miR-450
hsa-miR-302c	0.0135367	2.41626	hsa-miR-302c
hsa-miR-448	0.0136583	-1.41343	hsa-miR-448
Ctr02A	0.0137544	-2.42273		control_spike-calibration
hsa-miR-455	0.0137904	-1.3671	hsa-miR-455
hsa-miR-768-3p	0.0141119	1.41213	hsa-miR-768-3p
hsa-mir-24420|RNAz	0.0149667	2.10519		RNAZ: hsa-mir-24420
hsa-mir-15321|RNAz	0.0150644	1.43061		RNAZ: hsa-mir-15321
hsa-miR-410	0.0152523	-1.51636	hsa-miR-410
hsa-mir-21989|RNAz	0.0153568	-1.88535		RNAZ: hsa-mir-21989
hsa-miR-27a	0.0155005	-1.01143	hsa-miR-27a
hsa-miR-454-3p	0.0158204	-2.29775	hsa-miR-454-3p
hsa-mir-10737|RNAz	0.0165931	2.42236	NA	RNAZ: hsa-mir-10737
hsa-mir-32246|RNAz	0.0170763	1.54569		RNAZ: hsa-mir-32246
hsa-miR-602	0.0179978	1.89405	hsa-miR-602
hsa-mir-01757|RNAz	0.0181527	-1.95955	NA	RNAZ: hsa-mir-01757
hsa-miR-138	0.0184554	-1.26428	hsa-miR-138
hsa-mir-00201|RNAz	0.0185653	2.43173	NA	RNAZ: hsa-mir-00201
hsa-mir-35678|RNAz	0.019273	-1.92628		RNAZ: hsa-mir-35678
hsa-mir-45725|RNAz	0.0194723	1.37091		RNAZ: hsa-mir-45725
hsa-miR-30e-3p	0.0196252	-1.92058	hsa-miR-30e-3p
Ctr07B	0.0197242	3.05178		control_spike-calibration
hsa-mir-40697|RNAz	0.0197445	1.20776		RNAZ: hsa-mir-40697
hsa-miR-421	0.019865	-0.722491	hsa-miR-421
hsa-miR-422b	0.0202288	1.04232	hsa-miR-422b
hsa-miR-542-5p	0.0206284	-1.63088	hsa-miR-542-5p
hsa-miR-34a	0.0211388	-0.805298	hsa-miR-34a
hsa-mir-15753|RNAz	0.0213427	1.00163		RNAZ: hsa-mir-15753
hsa-mir-35582|RNAz	0.022069	3.81133		RNAZ: hsa-mir-35582
hsa-miR-558	0.0221081	-1.37869	hsa-miR-558
hsa-mir-18218|RNAz	0.0222029	-0.903706		RNAZ: hsa-mir-18218
hsa-miR-628	0.022554	1.03353	hsa-miR-628
hsa-mir-15165|RNAz	0.0226124	2.46217		RNAZ: hsa-mir-15165
hsa-mir-44578|RNAz	0.0230445	4.22719		RNAZ: hsa-mir-44578
hsa-mir-42575|RNAz	0.0233857	0.75747		RNAZ: hsa-mir-42575
hsa-miR-133a	0.0236463	1.16175	hsa-miR-133a
hsa-miR-580	0.0237394	-1.84019	hsa-miR-580
hsa-miR-668	0.0238598	-1.04395	hsa-miR-668
hsa-mir-45612|RNAz	0.0239411	-2.34685		RNAZ: hsa-mir-45612
hsa-miR-338	0.0240339	-1.45588	hsa-miR-338
hsa-miR-154*	0.0241107	-1.7548	hsa-miR-154*
hsa-mir-36838|RNAz	0.0243814	0.816617		RNAZ: hsa-mir-36838
hsa-miR-155	0.0248618	0.893446	hsa-miR-155
a1-PUC2MM-20B	0.0249393	-0.814205		control_spike-calibration
hsa-miR-379	0.025218	-1.06362	hsa-miR-379
hsa-mir-47178|RNAz	0.0252293	-0.884749		RNAZ: hsa-mir-47178
hsa-mir-20099|RNAz	0.0259462	1.26666		RNAZ: hsa-mir-20099
hsa-miR-584	0.026596	1.50157	hsa-miR-584
hsa-miR-433	0.0270398	1.04917	hsa-miR-433
hsa-mir-17368|RNAz	0.0272923	1.82243		RNAZ: hsa-mir-17368
hsa-mir-30529|RNAz	0.0276709	1.07841		RNAZ: hsa-mir-30529
hsa-mir-25197|RNAz	0.0281449	0.960063		RNAZ: hsa-mir-25197
hsa-miR-483	0.0289401	-1.97947	hsa-miR-483
hsa-miR-302b*	0.0293579	2.14578	hsa-miR-302b*
hsa-mir-21638|RNAz	0.0299696	0.963333		RNAZ: hsa-mir-21638
hsa-miR-346	0.0303154	0.945526	hsa-miR-346
hsa-miR-127	0.0303684	1.00763	hsa-miR-127
hsa-miR-96	0.0304038	-1.67699	hsa-miR-96
hsa-miR-565	0.0306279	-0.768943	hsa-miR-565
hsa-miR-365	0.0319257	-2.30487	hsa-miR-365
hsa-mir-24945|RNAz	0.0319603	1.44956		RNAZ: hsa-mir-24945
hsa-mir-37152|RNAz	0.0319707	1.79626		RNAZ: hsa-mir-37152
a-PUC2MM2d	0.03235	1.72156		control_spike-calibration
hsa-mir-07396|RNAz	0.0324514	2.01803	NA	RNAZ: hsa-mir-07396
hsa-mir-30509|RNAz	0.0332024	1.31573		RNAZ: hsa-mir-30509
Ctr08B	0.0332638	2.76467		control_spike-calibration
hsa-mir-16257|RNAz	0.0333409	2.15831		RNAZ: hsa-mir-16257
hsa-5S-b5	0.0333529	0.816547	hsa-5S-b5	control_biosequences
hsa-miR-618	0.033455	-1.47157	hsa-miR-618
hsa-mir-15260|RNAz	0.0338564	1.51344		RNAZ: hsa-mir-15260
hsa-miR-148a	0.0338975	-2.01842	hsa-miR-148a
hsa-mir-02876|RNAz	0.0343943	0.749701	NA	RNAZ: hsa-mir-02876
hsa-miR-99b	0.0349532	0.713421	hsa-miR-99b
hsa-mir-40318|RNAz	0.0352848	-0.77506		RNAZ: hsa-mir-40318
hsa-mir-41860|RNAz	0.0358487	1.54803		RNAZ: hsa-mir-41860
hsa-mir-12844|RNAz	0.0364518	1.14164		RNAZ: hsa-mir-12844
hsa-miR-638	0.0369037	0.908153	hsa-miR-638
hsa-miR-30a-5p	0.0378412	-0.611282	hsa-miR-30a-5p
hsa-mir-20096|RNAz	0.0385881	0.891613		RNAZ: hsa-mir-20096
hsa-miR-409-3p	0.0388631	1.07593	hsa-miR-409-3p
hsa-miR-299-3p	0.0390965	-0.775524	hsa-miR-299-3p
hsa-mir-43721|RNAz	0.0396649	-0.789784		RNAZ: hsa-mir-43721
hsa-miR-589	0.0401183	-1.20615	hsa-miR-589
hsa-mir-28942|RNAz	0.0405477	1.0706		RNAZ: hsa-mir-28942
hsa-mir-40345|RNAz	0.0407403	0.81243		RNAZ: hsa-mir-40345
hsa-miR-133b	0.0422364	1.44233	hsa-miR-133b
hsa-miR-425-3p	0.0437431	1.19696	hsa-miR-425-3p
hsa-mir-18718|RNAz	0.0438478	2.32326		RNAZ: hsa-mir-18718
hsa-miR-651	0.0440285	-1.13539	hsa-miR-651
hsa-mir-24482|RNAz	0.0447835	1.65712		RNAZ: hsa-mir-24482
hsa-miR-197	0.0467806	0.96169	hsa-miR-197
hsa-miR-335	0.0470434	-0.918605	hsa-miR-335
hsa-mir-18152|RNAz	0.0479093	-1.59469		RNAZ: hsa-mir-18152
hsa-miR-151	0.048068	1.03788	hsa-miR-151

## Sheet: supplementary Table S3
Biological pathways and terms by ClueGo software in meta-analysis of Up-regulayted genes in AD patients.
SUID	All Associated Genes	Associated Genes Found	GO ID	GO Term	Term PValue Corrected with Bonferroni step down
470	[AGRN, CD36, CD44, CD47, CHAD, COL1A1, COL1A2, COL2A1, COL4A1, COL4A2, COL4A3, COL4A4, COL4A5, COL4A6, COL6A1, COL6A2, COL6A3, COL6A5, COL6A6, COL9A1, COL9A2, COL9A3, COMP, DAG1, FN1, GP1BA, GP1BB, GP5, GP6, GP9, HMMR, HSPG2, IBSP, ITGA1, ITGA10, ITGA11, ITGA2, ITGA2B, ITGA3, ITGA4, ITGA5, ITGA6, ITGA7, ITGA8, ITGA9, ITGAV, ITGB1, ITGB3, ITGB4, ITGB5, ITGB6, ITGB7, ITGB8, LAMA1, LAMA2, LAMA3, LAM…	[CD44, COL1A1, COL1A2, COL4A3, FN1, ITGA5, ITGA6, ITGB4, ITGB5, ITGB8, LAMA4, LAMC3]	KEGG:04512	ECM-receptor interaction	0.00267453
486	[ALCAM, CADM1, CADM3, CD2, CD22, CD226, CD274, CD276, CD28, CD34, CD4, CD40, CD40LG, CD58, CD6, CD80, CD86, CD8A, CD8B, CD99, CDH1, CDH15, CDH2, CDH3, CDH4, CDH5, CLDN1, CLDN10, CLDN11, CLDN14, CLDN15, CLDN16, CLDN17, CLDN18, CLDN19, CLDN2, CLDN20, CLDN22, CLDN23, CLDN24, CLDN25, CLDN3, CLDN4, CLDN5, CLDN6, CLDN7, CLDN8, CLDN9, CNTN1, CNTN2, CNTNAP1, CNTNAP2, CTLA4, ESAM, F11R, GLG1, HLA-A, HLA-B…	[CD99, CDH1, CDH5, CLDN5, CTLA4, HLA-DMB, HLA-DRB4, HLA-E, ITGA6, ITGB8, JAM3, MPZ, NFASC, PECAM1, SELPLG, VCAN]	KEGG:04514	Cell adhesion molecules (CAMs)	0.00491688
451	[ACTB, ACTG1, ACTN1, ACTN4, AKT1, AKT2, AKT3, ARHGAP35, ARHGAP5, BAD, BCAR1, BCL2, BIRC2, BIRC3, BRAF, BUB1B-PAK6, CAPN2, CAV1, CAV2, CAV3, CCND1, CCND2, CCND3, CDC42, CHAD, COL1A1, COL1A2, COL2A1, COL4A1, COL4A2, COL4A3, COL4A4, COL4A5, COL4A6, COL6A1, COL6A2, COL6A3, COL6A5, COL6A6, COL9A1, COL9A2, COL9A3, COMP, CRK, CRKL, CTNNB1, DIAPH1, DOCK1, EGF, EGFR, ELK1, ERBB2, FLNA, FLNB, FLNC, FLT1, F…	[CAV1, COL1A1, COL1A2, COL4A3, FLT1, FN1, HGF, ITGA5, ITGA6, ITGB4, ITGB5, ITGB8, LAMA4, LAMC3, MYLK, PDGFRB, PGF]	KEGG:04510	Focal adhesion	0.0640688
327	[AKT1, AKT2, AKT3, ANGPT1, ANGPT2, ANGPT4, ATF2, ATF4, ATF6B, BAD, BCL2, BCL2L1, BCL2L11, BRCA1, C8orf44-SGK3, CASP9, CCND1, CCND2, CCND3, CCNE1, CCNE2, CD19, CDC37, CDK2, CDK4, CDK6, CDKN1A, CDKN1B, CHAD, CHRM1, CHRM2, CHUK, COL1A1, COL1A2, COL2A1, COL4A1, COL4A2, COL4A3, COL4A4, COL4A5, COL4A6, COL6A1, COL6A2, COL6A3, COL6A5, COL6A6, COL9A1, COL9A2, COL9A3, COMP, CREB1, CREB3, CREB3L1, CREB3L2,…	[ANGPT1, ANGPT2, BRCA1, COL1A1, COL1A2, COL4A3, EPHA2, FLT1, FN1, GNG11, HGF, IL4R, ITGA5, ITGA6, ITGB4, ITGB5, ITGB8, LAMA4, LAMC3, MDM2, PDGFRB, PGF, PHLPP1, RPS6]	KEGG:04151	PI3K-Akt signaling pathway	0.121787
661	[ABI2, ACTB, ACTG1, ACTN1, ACTN4, APC, APC2, ARAF, ARHGAP35, ARHGEF1, ARHGEF12, ARHGEF4, ARHGEF6, ARHGEF7, ARPC1A, ARPC1B, ARPC2, ARPC3, ARPC4, ARPC5, ARPC5L, BAIAP2, BCAR1, BDKRB1, BDKRB2, BRAF, BRK1, BUB1B-PAK6, CD14, CDC42, CFL1, CFL2, CHRM1, CHRM2, CHRM3, CHRM4, CHRM5, CRK, CRKL, CYFIP1, CYFIP2, DIAPH1, DIAPH2, DIAPH3, DOCK1, EGF, EGFR, ENAH, EZR, F2, F2R, FGD1, FGD3, FGF1, FGF10, FGF11, FGF1…	[ARPC1B, EZR, FN1, GSN, IQGAP1, ITGA5, ITGA6, ITGAX, ITGB4, ITGB5, ITGB8, MYH9, MYLK, PDGFRB, RRAS, SSH3, WAS]	KEGG:04810	Regulation of actin cytoskeleton	0.155457
304	[ACTB, ACTG1, ATP6AP1, ATP6V0A1, ATP6V0A2, ATP6V0A4, ATP6V0B, ATP6V0C, ATP6V0D1, ATP6V0D2, ATP6V0E1, ATP6V0E2, ATP6V1A, ATP6V1B1, ATP6V1B2, ATP6V1C1, ATP6V1C2, ATP6V1D, ATP6V1E1, ATP6V1E2, ATP6V1F, ATP6V1G1, ATP6V1G2, ATP6V1G3, ATP6V1H, C1R, C3, CALR, CANX, CD14, CD209, CD36, CLEC4M, CLEC7A, COLEC11, COLEC12, COMP, CORO1A, CTSL, CTSS, CYBA, CYBB, DYNC1H1, DYNC1I1, DYNC1I2, DYNC1LI1, DYNC1LI2, DYN…	[CLEC7A, COLEC12, CYBB, HLA-DMB, HLA-DRB4, HLA-E, ITGA5, ITGB5, LAMP2, MRC2, SCARB1, TCIRG1, TUBB6]	KEGG:04145	Phagosome	0.278729
513	[ACP1, ACTB, ACTG1, ACTN1, ACTN4, AFDN, BAIAP2, CDC42, CDH1, CREBBP, CSNK2A1, CSNK2A2, CSNK2A3, CSNK2B, CTNNA1, CTNNA2, CTNNA3, CTNNB1, CTNND1, EGFR, EP300, ERBB2, FARP2, FER, FGFR1, FYN, IGF1R, INSR, IQGAP1, LEF1, LMO7, MAP3K7, MAPK1, MAPK3, MET, NECTIN1, NECTIN2, NECTIN3, NECTIN4, NLK, PARD3, PTPN1, PTPN6, PTPRB, PTPRF, PTPRJ, PTPRM, RAC1, RAC2, RAC3, RHOA, SMAD2, SMAD3, SMAD4, SNAI1, SNAI2, SO…	[CDH1, IQGAP1, PARD3, PTPRB, SORBS1, TCF7L1, WAS, YES1]	KEGG:04520	Adherens junction	0.317686
1058	[ACP5, ANGPT1, ATP6AP1, ATP6V0A1, ATP6V0A2, ATP6V0A4, ATP6V0B, ATP6V0C, ATP6V0D1, ATP6V0D2, ATP6V0E1, ATP6V0E2, ATP6V1A, ATP6V1B1, ATP6V1B2, ATP6V1C1, ATP6V1C2, ATP6V1D, ATP6V1E1, ATP6V1E2, ATP6V1F, ATP6V1G1, ATP6V1G2, ATP6V1G3, ATP6V1H, CCL2, CCL20, CCL3, CCL3L1, CCL3L3, CCL5, CD28, CD80, CD86, CSF1, CSF2, CTLA4, CTSK, CTSL, CXCL1, CXCL12, CXCL5, CXCL6, CXCL8, FLT1, FOS, HLA-DMA, HLA-DMB, HLA-DO…	[ACP5, ANGPT1, CTLA4, CXCL12, FLT1, HLA-DMB, HLA-DRB4, IL15, TCIRG1]	KEGG:05323	Rheumatoid arthritis	0.371663
525	[ACTB, ACTG1, ACTN1, ACTN4, ACTR2, ACTR3, ACTR3B, ACTR3C, AFDN, AMOT, AMOTL1, AMOTL2, ARHGAP17, ARHGEF18, ARHGEF2, BVES, CACNA1D, CCND1, CD1A, CD1B, CD1C, CD1D, CD1E, CDC42, CDK4, CFTR, CGN, CGNL1, CLDN1, CLDN10, CLDN11, CLDN14, CLDN15, CLDN16, CLDN17, CLDN18, CLDN19, CLDN2, CLDN20, CLDN22, CLDN23, CLDN24, CLDN25, CLDN3, CLDN4, CLDN5, CLDN6, CLDN7, CLDN8, CLDN9, CRB3, CTTN, DLG1, DLG2, DLG3, EPB4…	[CLDN5, EZR, JAM3, MAGI1, MICALL2, MYH11, MYH9, PARD3, RAB13, SCRIB, TJAP1, TJP2, WAS, YBX3]	KEGG:04530	Tight junction	0.375034
750	[ACTB, ACTG1, ARHGAP10, ARHGEF26, ARPC1A, ARPC1B, ARPC2, ARPC3, ARPC4, ARPC5, ARPC5L, BCAR1, CAV1, CAV2, CAV3, CBL, CBLB, CBLC, CD2AP, CDC42, CDH1, CLTA, CLTB, CLTC, CLTCL1, CRK, CRKL, CTNNA1, CTNNA2, CTNNA3, CTNNB1, CTTN, DNM1, DNM2, DNM3, DOCK1, ELMO1, ELMO2, ELMO3, FN1, GAB1, HCLS1, ILK, ITGA5, ITGB1, MAD2L2, MET, PIK3CA, PIK3CB, PIK3CD, PIK3R1, PIK3R2, PIK3R3, PTK2, PXN, RAC1, RHOA, RHOG, SEP…	[ARHGEF26, ARPC1B, CAV1, CDH1, FN1, ITGA5, RHOG, WAS]	KEGG:05100	Bacterial invasion of epithelial cells	0.425253
970	[ACTB, ACTG1, AKT1, AKT2, AKT3, ANK1, ANK2, ANK3, ARAF, ARHGEF1, ARHGEF12, BRAF, CAMK2A, CAMK2B, CAMK2D, CAMK2G, CASP3, CAV1, CAV2, CAV3, CBL, CBLB, CBLC, CCND1, CD44, CD63, CDC42, CDKN1A, COL21A1, CTNNB1, CTSL, CTTN, DCN, DDX5, DROSHA, EGFR, EIF4B, ELK1, ERBB2, ERBB3, ERBB4, ESR1, EZR, FAS, FASLG, FGF2, FGFR1, FLNA, FLNB, FLNC, FN1, FRS2, FZD1, FZD10, FZD2, FZD3, FZD4, FZD5, FZD6, FZD7, FZD8, FZ…	[CAV1, CD44, DCN, EZR, FN1, HGF, HSPB2, IQGAP1, ITGA5, ITGB5, MDM2, RPS6, RRAS, TIMP3, WNT16]	KEGG:05205	Proteoglycans in cancer	0.502565
821	[ACTN1, ACTN4, ADCY1, ARG1, ARG2, C8A, C8B, C8G, C9, CASP3, CD14, CD1D, COL1A1, COL1A2, COL3A1, COL4A1, COL4A2, COL4A3, COL4A4, COL4A5, COL4A6, CSF2, CTSG, CXCL1, CXCL8, FN1, GNA11, GNA14, GNA15, GNAL, GNAQ, GNAS, HSPB1, IFNG, IL10, IL12A, IL12B, IL1B, IL1R1, IL1R2, IL6, ITGAM, ITGB2, LAMA1, LAMA2, LAMA3, LAMA4, LAMA5, LAMB1, LAMB2, LAMB3, LAMB4, LAMC1, LAMC2, LAMC3, LOC102723407, MUC2, NFKB1, NO…	[COL1A1, COL1A2, COL4A3, FN1, IL1R1, LAMA4, LAMC3, SERPINB1, SERPINB6]	KEGG:05146	Amoebiasis	0.536542
248	[ABL1, ANAPC1, ANAPC10, ANAPC11, ANAPC13, ANAPC2, ANAPC4, ANAPC5, ANAPC7, ATM, ATR, BUB1, BUB1B, BUB3, CCNA1, CCNA2, CCNB1, CCNB2, CCNB3, CCND1, CCND2, CCND3, CCNE1, CCNE2, CCNH, CDC14A, CDC14B, CDC16, CDC20, CDC23, CDC25A, CDC25B, CDC25C, CDC26, CDC27, CDC45, CDC6, CDC7, CDK1, CDK2, CDK4, CDK6, CDK7, CDKN1A, CDKN1B, CDKN1C, CDKN2A, CDKN2B, CDKN2C, CDKN2D, CHEK1, CHEK2, CREBBP, CUL1, DBF4, E2F1, …	[CCNB2, MDM2, RBL1, STAG1, STAG2]	KEGG:04110	Cell cycle	0.805059
142	[ACTB, ACTG1, ADCY1, ADCY2, ADCY3, ADCY4, ADCY5, ADCY6, ADCY7, ADCY8, ADCY9, ADORA2A, ADORA2B, AFDN, AKT1, AKT2, AKT3, ANGPT1, ANGPT2, ANGPT4, APBB1IP, ARAP3, BCAR1, BRAF, CALM1, CALM2, CALM3, CALML3, CALML4, CALML5, CALML6, CDC42, CDH1, CNR1, CRK, CRKL, CSF1, CSF1R, CTNNB1, CTNND1, DOCK4, DRD2, EFNA1, EFNA2, EFNA3, EFNA4, EFNA5, EGF, EGFR, EPHA2, F2R, F2RL3, FARP2, FGF1, FGF10, FGF11, FGF12, FGF…	[ANGPT1, ANGPT2, CALML4, CDH1, EPHA2, FLT1, HGF, MAGI1, PARD3, PDGFRB, PGF, PRKD2, RAPGEF3, RASGRP3, RRAS]	KEGG:04015	Rap1 signaling pathway	0.871335
938	[AFF1, ARNT2, ASPSCR1, ATF1, ATM, BAIAP3, BCL2A1, BCL2L1, BCL6, BIRC3, BMI1, BMP2K, CCNA1, CCND2, CCNT1, CCNT2, CCR7, CD14, CD40, CD86, CDK14, CDK9, CDKN1A, CDKN1B, CDKN2C, CEBPA, CEBPB, CEBPE, COMMD3-BMI1, CSF1R, CSF2, CXCL8, DDIT3, DDX5, DEFA3, DOT1L, DUSP6, ELANE, ELK4, ERG, ETV1, ETV4, ETV5, ETV6, ETV7, EWSR1, EYA1, FCGR1A, FEV, FLI1, FLT1, FLT3, FOXO1, FUS, FUT8, GOLPH3, GOLPH3L, GRIA3, GZMB…	[FLI1, FLT1, FOXO1, KMT2A, LYL1, MDM2, NUPR1, PAX3, PLAT, TCF3, TRAF1, WNT16, ZBTB16]	KEGG:05202	Transcriptional misregulation in cancer	0.986745
88	[ACAA1, ACAA2, ACADL, ACADM, ACADS, ACADSB, ACADVL, ACAT1, ACAT2, ACOX1, ACOX3, ACSBG1, ACSBG2, ACSL1, ACSL3, ACSL4, ACSL5, ACSL6, ADH1A, ADH1B, ADH1C, ADH4, ADH5, ADH6, ADH7, ALDH1B1, ALDH2, ALDH3A2, ALDH7A1, ALDH9A1, CPT1A, CPT1B, CPT1C, CPT2, CYP4A11, CYP4A22, ECHS1, ECI1, ECI2, EHHADH, GCDH, HADH, HADHA, HADHB]	[ADH1B, CPT1A, ECI1]	KEGG:00071	Fatty acid degradation	1
95	[AADAT, AASS, ACAT1, ACAT2, ALDH1B1, ALDH2, ALDH3A2, ALDH7A1, ALDH9A1, ASH1L, BBOX1, CAMKMT, COLGALT1, COLGALT2, DLST, DOT1L, ECHS1, EHHADH, EHMT1, EHMT2, EZH1, EZH2, GCDH, HADH, HADHA, HYKK, KMT2A, KMT2B, KMT2C, KMT2D, KMT2E, KMT5A, KMT5B, KMT5C, NSD1, NSD2, NSD3, OGDH, OGDHL, PHYKPL, PIPOX, PLOD1, PLOD2, PLOD3, PRDM2, PRDM6, PRDM7, PRDM9, SETD1A, SETD1B, SETD2, SETD3, SETD7, SETDB1, SETDB2, SET…	[AASS, KMT2A, OGDH, PRDM9]	KEGG:00310	Lysine degradation	1
104	[ABAT, ACACA, ACACB, ACADM, ACAT1, ACAT2, ACSS1, ACSS2, ACSS3, ALDH6A1, BCKDHA, BCKDHB, DBT, DLD, ECHDC1, ECHS1, EHHADH, HADHA, HIBCH, LDHA, LDHAL6A, LDHAL6B, LDHB, LDHC, MCEE, MLYCD, MUT, PCCA, PCCB, SUCLA2, SUCLG1, SUCLG2]	[ACACB, DBT, SUCLG2]	KEGG:00640	Propanoate metabolism	1
111	[ACAA1, ACADL, ACADM, ACOX1, ACOX2, ACOX3, ACSBG1, ACSBG2, ACSL1, ACSL3, ACSL4, ACSL5, ACSL6, ADIPOQ, ANGPTL4, APOA1, APOA2, APOA5, APOC3, AQP7, CD36, CPT1A, CPT1B, CPT1C, CPT2, CYP27A1, CYP7A1, CYP8B1, DBI, EHHADH, FABP1, FABP2, FABP3, FABP4, FABP5, FABP6, FABP7, FADS2, GK, GK2, HMGCS2, ILK, LPL, ME1, MMP1, NR1H3, OLR1, PCK1, PCK2, PDPK1, PLIN1, PLIN2, PLIN4, PLIN5, PLTP, PPARA, PPARD, PPARG, RX…	[CPT1A, FADS2, SCD, SORBS1]	KEGG:03320	PPAR signaling pathway	1
119	[ABL1, ABL2, AFDN, AKT1, AKT2, AKT3, ANGPT1, ANGPT2, ANGPT4, ARF6, BAD, BCL2L1, BRAP, BUB1B-PAK6, CALM1, CALM2, CALM3, CALML3, CALML4, CALML5, CALML6, CDC42, CHUK, CSF1, CSF1R, EFNA1, EFNA2, EFNA3, EFNA4, EFNA5, EGF, EGFR, ELK1, EPHA2, ETS1, ETS2, EXOC2, FASLG, FGF1, FGF10, FGF11, FGF12, FGF13, FGF14, FGF16, FGF17, FGF18, FGF19, FGF2, FGF20, FGF21, FGF22, FGF23, FGF3, FGF4, FGF5, FGF6, FGF7, FGF8…	[ANGPT1, ANGPT2, CALML4, EPHA2, FLT1, GNG11, HGF, PDGFRB, PGF, RASGRP3, RRAS]	KEGG:04014	Ras signaling pathway	1
164	[ACKR3, ACVR1, ACVR1B, ACVR2A, ACVR2B, AMH, AMHR2, BMP2, BMP7, BMPR1A, BMPR1B, BMPR2, CCL1, CCL11, CCL13, CCL14, CCL15, CCL16, CCL17, CCL18, CCL19, CCL2, CCL20, CCL21, CCL22, CCL23, CCL24, CCL25, CCL26, CCL27, CCL28, CCL3, CCL3L1, CCL3L3, CCL4, CCL4L1, CCL4L2, CCL5, CCL7, CCL8, CCR1, CCR10, CCR2, CCR3, CCR4, CCR5, CCR6, CCR7, CCR8, CCR9, CD27, CD40, CD40LG, CD70, CLCF1, CNTF, CNTFR, CRLF2, CSF1, …	[BMP2, CXCL12, CXCL2, CXCR2, FLT1, HGF, IL13RA1, IL15, IL1R1, IL4R, IL9R, PDGFRB, TNFRSF10B, TNFRSF1B, TNFRSF9]	KEGG:04060	Cytokine-cytokine receptor interaction	1
192	[ADCY1, ADCY2, ADCY3, ADCY4, ADCY5, ADCY6, ADCY7, ADCY8, ADCY9, AKT1, AKT2, AKT3, ARRB1, ARRB2, BCAR1, BRAF, CCL1, CCL11, CCL13, CCL14, CCL15, CCL16, CCL17, CCL18, CCL19, CCL2, CCL20, CCL21, CCL22, CCL23, CCL24, CCL25, CCL26, CCL27, CCL28, CCL3, CCL3L1, CCL3L3, CCL4, CCL4L1, CCL4L2, CCL5, CCL7, CCL8, CCR1, CCR10, CCR2, CCR3, CCR4, CCR5, CCR6, CCR7, CCR8, CCR9, CDC42, CHUK, CRK, CRKL, CX3CL1, CX3C…	[CXCL12, CXCL2, CXCR2, DOCK2, FGR, GNG11, LYN, NFKBIA, PARD3, WAS]	KEGG:04062	Chemokine signaling pathway	1
208	[ATM, BCL10, BCL2, BCL2A1, BCL2L1, BIRC2, BIRC3, BLNK, BTK, CARD10, CARD11, CARD14, CCL13, CCL19, CCL21, CCL4, CCL4L1, CCL4L2, CD14, CD40, CD40LG, CFLAR, CHUK, CSNK2A1, CSNK2A2, CSNK2A3, CSNK2B, CXCL12, CXCL2, CXCL8, DDX58, ERC1, GADD45B, ICAM1, IKBKB, IKBKG, IL1B, IL1R1, IRAK1, IRAK4, LAT, LBP, LCK, LOC102723407, LTA, LTB, LTBR, LY96, LYN, MALT1, MAP3K14, MAP3K7, MYD88, NFKB1, NFKB2, NFKBIA, PAR…	[CARD10, CFLAR, CXCL12, CXCL2, IL1R1, LYN, NFKBIA, TRAF1]	KEGG:04064	NF-kappa B signaling pathway	1
221	[AKT1, AKT2, AKT3, ALDOA, ANGPT1, ANGPT2, ANGPT4, ARNT, BCL2, CAMK2A, CAMK2B, CAMK2D, CAMK2G, CDKN1A, CDKN1B, CREBBP, CUL2, CYBB, EDN1, EGF, EGFR, EGLN1, EGLN2, EGLN3, EIF4E, EIF4E1B, EIF4E2, EIF4EBP1, ELOB, ELOC, ENO1, ENO2, ENO3, EP300, EPO, ERBB2, FLT1, GAPDH, HIF1A, HK1, HK2, HK3, HKDC1, HMOX1, IFNG, IFNGR1, IFNGR2, IGF1, IGF1R, IL6, IL6R, INS, INSR, LDHA, LTBR, MAP2K1, MAP2K2, MAPK1, MAPK3, …	[ANGPT1, ANGPT2, CYBB, FLT1, RPS6, TF]	KEGG:04066	HIF-1 signaling pathway	1
231	[CALM1, CALM2, CALM3, CALML3, CALML4, CALML5, CALML6, CDIPT, CDS1, CDS2, DGKA, DGKB, DGKD, DGKE, DGKG, DGKH, DGKI, DGKK, DGKQ, DGKZ, IMPA1, IMPA2, IMPAD1, INPP1, INPP4A, INPP4B, INPP5A, INPP5B, INPP5D, INPP5E, INPP5J, INPP5K, INPPL1, IP6K1, IP6K2, IP6K3, IPMK, IPPK, ITPK1, ITPKA, ITPKB, ITPKC, ITPR1, ITPR2, ITPR3, MTM1, MTMR1, MTMR14, MTMR2, MTMR3, MTMR4, MTMR6, MTMR7, MTMR8, OCRL, PI4K2A, PI4K2B…	[CALML4, CDS2, IP6K3, ITPKB]	KEGG:04070	Phosphatidylinositol signaling system	1
239	[ADCY1, ADCY2, ADCY3, ADCY4, ADCY5, ADCY6, ADCY7, ADCY8, ADCY9, AGPAT1, AGPAT2, AGPAT3, AGPAT4, AGPAT5, AGTR1, AKT1, AKT2, AKT3, ARF1, ARF6, AVP, AVPR1A, AVPR1B, AVPR2, CXCL8, CXCR1, CXCR2, CYTH1, CYTH2, CYTH3, CYTH4, DGKA, DGKB, DGKD, DGKE, DGKG, DGKH, DGKI, DGKK, DGKQ, DGKZ, DNM1, DNM2, DNM3, EGF, EGFR, F2R, FCER1A, FCER1G, FYN, GAB1, GAB2, GNA12, GNA13, GNAS, GRB2, GRM1, GRM2, GRM3, GRM4, GRM5…	[AVPR2, CXCR2, GRM1, PDGFRB, RAPGEF3, RRAS]	KEGG:04072	Phospholipase D signaling pathway	1
259	[ADGRB1, APAF1, ATM, ATR, BAX, BBC3, BID, CASP3, CASP8, CASP9, CCNB1, CCNB2, CCNB3, CCND1, CCND2, CCND3, CCNE1, CCNE2, CCNG1, CCNG2, CD82, CDK1, CDK2, CDK4, CDK6, CDKN1A, CDKN2A, CHEK1, CHEK2, CYCS, DDB2, EI24, FAS, GADD45A, GADD45B, GADD45G, GORAB, GTSE1, IGF1, IGFBP3, MDM2, MDM4, PERP, PIDD1, PMAIP1, PPM1D, PTEN, RCHY1, RFWD2, RPRM, RRM2, RRM2B, SERPINB5, SERPINE1, SESN1, SESN2, SESN3, SFN, SHI…	[CCNB2, GTSE1, MDM2, PMAIP1, STEAP3, TNFRSF10B]	KEGG:04115	p53 signaling pathway	1
269	[ABCA2, ABCB9, ACP2, ACP5, AGA, AP1B1, AP1G1, AP1G2, AP1M1, AP1M2, AP1S1, AP1S2, AP1S3, AP3B1, AP3B2, AP3D1, AP3M1, AP3M2, AP3S1, AP3S2, AP4B1, AP4E1, AP4M1, AP4S1, ARSA, ARSB, ARSG, ASAH1, ATP6AP1, ATP6V0A1, ATP6V0A2, ATP6V0A4, ATP6V0B, ATP6V0C, ATP6V0D1, ATP6V0D2, ATP6V1H, CD164, CD63, CD68, CLN3, CLN5, CLTA, CLTB, CLTC, CLTCL1, CTNS, CTSA, CTSB, CTSC, CTSD, CTSE, CTSF, CTSG, CTSH, CTSK, CTSL, …	[ABCA2, ACP5, DNASE2B, LAMP2, TCIRG1]	KEGG:04142	Lysosome	1
280	[ACAP1, ACAP2, ACAP3, ADRB1, ADRB2, ADRB3, AGAP1, AGAP2, AGAP3, AMPH, AP2A1, AP2A2, AP2B1, AP2M1, AP2S1, ARAP1, ARAP2, ARAP3, ARF1, ARF3, ARF5, ARF6, ARFGAP1, ARFGAP2, ARFGAP3, ARFGEF1, ARFGEF2, ARPC1A, ARPC1B, ARPC2, ARPC3, ARPC4, ARPC5, ARPC5L, ARRB1, ARRB2, ASAP1, ASAP2, ASAP3, BIN1, CAPZA1, CAPZA2, CAPZA3, CAPZB, CAV1, CAV2, CAV3, CBL, CBLB, CBLC, CCR5, CDC42, CHMP1A, CHMP1B, CHMP2A, CHMP2B, …	[ARAP1, ARPC1B, ASAP3, CAV1, CXCR2, EHD2, FLT1, HLA-E, LDLRAP1, MDM2, MVB12A, PARD3, PSD4, WAS]	KEGG:04144	Endocytosis	1
364	[ACTB, ACTG1, AIFM1, AKT1, AKT2, AKT3, APAF1, ATF4, ATM, BAD, BAK1, BAX, BBC3, BCL2, BCL2A1, BCL2L1, BCL2L11, BID, BIRC2, BIRC3, BIRC5, CAPN1, CAPN2, CASP10, CASP12, CASP2, CASP3, CASP6, CASP7, CASP8, CASP9, CFLAR, CHUK, CSF2RB, CTSB, CTSC, CTSD, CTSF, CTSH, CTSK, CTSL, CTSO, CTSS, CTSV, CTSW, CTSZ, CYCS, DAB2IP, DAXX, DDIT3, DFFA, DFFB, DIABLO, EIF2AK3, EIF2S1, ENDOG, ERN1, FADD, FAS, FASLG, FOS…	[CASP6, CFLAR, LMNA, NFKBIA, PMAIP1, TNFRSF10B, TRAF1]	KEGG:04210	Apoptosis	1
374	[ACTA2, ACTG2, ADCY1, ADCY2, ADCY3, ADCY4, ADCY5, ADCY6, ADCY7, ADCY8, ADCY9, ADORA2A, ADORA2B, ADRA1A, ADRA1B, ADRA1D, AGTR1, ARAF, ARHGEF1, ARHGEF11, ARHGEF12, AVPR1A, AVPR1B, BRAF, CACNA1C, CACNA1D, CACNA1F, CACNA1S, CALCRL, CALD1, CALM1, CALM2, CALM3, CALML3, CALML4, CALML5, CALML6, CYP4A11, CYP4A22, EDNRA, GNA11, GNA12, GNA13, GNAQ, GNAS, GUCY1A2, GUCY1A3, GUCY1B3, ITPR1, ITPR2, ITPR3, JMJD7…	[ACTA2, CALML4, MYH11, MYLK, RAMP2]	KEGG:04270	Vascular smooth muscle contraction	1
384	[ACVR1, ACVR1B, ACVR1C, ACVR2A, ACVR2B, AMH, AMHR2, BAMBI, BMP2, BMP4, BMP5, BMP6, BMP7, BMP8A, BMP8B, BMPR1A, BMPR1B, BMPR2, CDKN2B, CHRD, CREBBP, CUL1, DCN, E2F4, E2F5, EP300, FST, GDF5, GDF6, GDF7, ID1, ID2, ID3, ID4, IFNG, INHBA, INHBB, INHBC, INHBE, LEFTY1, LEFTY2, LTBP1, MAPK1, MAPK3, MINOS1-NBL1, MYC, NBL1, NODAL, NOG, PITX2, PPP2CA, PPP2CB, PPP2R1A, PPP2R1B, RBL1, RBX1, RHOA, ROCK1, RPS6K…	[BMP2, DCN, ID4, RBL1, TGIF2]	KEGG:04350	TGF-beta signaling pathway	1
393	[ABL1, ABLIM1, ABLIM2, ABLIM3, ARHGEF12, BMP7, BMPR1B, BMPR2, BOC, BUB1B-PAK6, CAMK2A, CAMK2B, CAMK2D, CAMK2G, CDC42, CDK5, CFL1, CFL2, CXCL12, CXCR4, DCC, DPYSL2, DPYSL5, EFNA1, EFNA2, EFNA3, EFNA4, EFNA5, EFNB1, EFNB2, EFNB3, ENAH, EPHA1, EPHA2, EPHA3, EPHA4, EPHA5, EPHA6, EPHA7, EPHA8, EPHB1, EPHB2, EPHB3, EPHB4, EPHB6, FES, FYN, FZD3, GDF7, GNAI1, GNAI2, GNAI3, GSK3B, HRAS, ILK, ITGB1, KRAS, …	[ABLIM1, CXCL12, EPHA2, PARD3, PLXNB1, RHOD, RRAS, SEMA3F, SEMA4C, SSH3]	KEGG:04360	Axon guidance	1
410	[ACTA2, ADCY1, ADCY10, ADCY2, ADCY3, ADCY4, ADCY5, ADCY6, ADCY7, ADCY8, ADCY9, AGTR1, AKT1, AKT2, AKT3, APLN, APLNR, BECN1, BECN2, BORCS8-MEF2B, CALM1, CALM2, CALM3, CALML3, CALML4, CALML5, CALML6, CAMK4, CCND1, CDH1, CTGF, EGR1, GABARAP, GABARAPL1, GABARAPL2, GNA13, GNAI1, GNAI2, GNAI3, GNAQ, GNB1, GNB2, GNB3, GNB4, GNB5, GNG10, GNG11, GNG12, GNG13, GNG2, GNG3, GNG4, GNG5, GNG7, GNG8, GNGT1, GNG…	[ACTA2, APLNR, CALML4, CDH1, GNG11, JAG1, KLF2, MYLK, PLAT, RPS6, RRAS]	KEGG:04371	Apelin signaling pathway	1
426	[ACP5, AKT1, AKT2, AKT3, BLNK, BTK, CALCR, CAMK4, CHUK, CREB1, CSF1, CSF1R, CTSK, CYBA, CYBB, CYLD, FCGR1A, FCGR2A, FCGR2B, FCGR2C, FCGR3A, FCGR3B, FHL2, FOS, FOSB, FOSL1, FOSL2, FYN, GAB2, GRB2, IFNAR1, IFNAR2, IFNB1, IFNG, IFNGR1, IFNGR2, IKBKB, IKBKG, IL1A, IL1B, IL1R1, IRF9, ITGB3, JAK1, JUN, JUNB, JUND, LCK, LCP2, LILRA1, LILRA2, LILRA3, LILRA4, LILRA5, LILRA6, LILRB1, LILRB2, LILRB3, LILRB4…	[ACP5, CYBB, CYLD, IL1R1, JUND, LILRA4, NFKBIA, TYROBP]	KEGG:04380	Osteoclast differentiation	1
439	[ACTB, ACTG1, AFP, AJUBA, AMH, AMOT, APC, APC2, AREG, AXIN1, AXIN2, BBC3, BIRC2, BIRC5, BMP2, BMP4, BMP5, BMP6, BMP7, BMP8A, BMP8B, BMPR1A, BMPR1B, BMPR2, BTRC, CCND1, CCND2, CCND3, CDH1, CRB1, CRB2, CSNK1D, CSNK1E, CTGF, CTNNA1, CTNNA2, CTNNA3, CTNNB1, DLG1, DLG2, DLG3, DLG4, DVL1, DVL2, DVL3, FBXW11, FGF1, FRMD1, FRMD6, FZD1, FZD10, FZD2, FZD3, FZD4, FZD5, FZD6, FZD7, FZD8, FZD9, GDF5, GDF6, GD…	[BMP2, CDH1, PARD3, SCRIB, TCF7L1, WNT16, WWTR1]	KEGG:04390	Hippo signaling pathway	1
547	[ACTB, ACTG1, ADCY1, ADCY2, ADCY3, ADCY4, ADCY5, ADCY6, ADCY7, ADCY8, ADCY9, AKT1, AKT2, AKT3, APBB1IP, ARHGAP35, ARHGEF1, ARHGEF12, BTK, COL1A1, COL1A2, COL3A1, F2R, F2RL3, FCER1G, FCGR2A, FERMT3, FGA, FGB, FGG, FYN, GNA13, GNAI1, GNAI2, GNAI3, GNAQ, GNAS, GP1BA, GP1BB, GP5, GP6, GP9, GUCY1A2, GUCY1A3, GUCY1B3, ITGA2, ITGA2B, ITGB1, ITGB3, ITPR1, ITPR2, ITPR3, JMJD7-PLA2G4B, LCP2, LYN, MAPK1, MA…	[COL1A1, COL1A2, LYN, MYLK, TBXA2R]	KEGG:04611	Platelet activation	1
554	[B2M, CALR, CANX, CD4, CD74, CD8A, CD8B, CIITA, CREB1, CTSB, CTSL, CTSS, HLA-A, HLA-B, HLA-C, HLA-DMA, HLA-DMB, HLA-DOA, HLA-DOB, HLA-DPA1, HLA-DPB1, HLA-DQA1, HLA-DQA2, HLA-DQB1, HLA-DRA, HLA-DRB1, HLA-DRB3, HLA-DRB4, HLA-DRB5, HLA-E, HLA-F, HLA-G, HSP90AA1, HSP90AB1, HSPA1A, HSPA1B, HSPA1L, HSPA2, HSPA4, HSPA5, HSPA6, HSPA8, IFI30, IFNG, KIR2DL1, KIR2DL2, KIR2DL3, KIR2DL4, KIR2DL5A, KIR2DS1, KI…	[B2M, CD74, HLA-DMB, HLA-DRB4, HLA-E]	KEGG:04612	Antigen processing and presentation	1
562	[AIM2, ANTXR1, ANTXR2, ATG12, ATG16L1, ATG5, BCL2, BCL2L1, BIRC2, BIRC3, BRCC3, CAMP, CARD16, CARD17, CARD18, CARD6, CARD8, CARD9, CASP1, CASP12, CASP4, CASP5, CASP8, CASR, CCL2, CCL5, CHUK, CTSB, CXCL1, CXCL2, CXCL3, CXCL8, CYBA, CYBB, DHX33, DNM1L, ERBIN, FADD, GABARAP, GABARAPL1, GABARAPL2, GBP1, GBP2, GBP3, GBP4, GBP5, GBP7, GPRC6A, GSDMD, HSP90AA1, HSP90AB1, IFI16, IFNA1, IFNA10, IFNA13, IFN…	[AIM2, CXCL2, CYBB, ERBIN, GBP1, GBP2, IFI16, NAIP, NFKBIA]	KEGG:04621	NOD-like receptor signaling pathway	1
578	[ANPEP, CD14, CD19, CD1A, CD1B, CD1C, CD1D, CD1E, CD2, CD22, CD24, CD33, CD34, CD36, CD37, CD38, CD3D, CD3E, CD3G, CD4, CD44, CD5, CD55, CD59, CD7, CD8A, CD8B, CD9, CR1, CR2, CSF1, CSF1R, CSF2, CSF2RA, CSF3, CSF3R, DNTT, EPO, EPOR, FCER2, FCGR1A, FLT3, FLT3LG, GP1BA, GP1BB, GP5, GP9, GYPA, HLA-DMA, HLA-DMB, HLA-DOA, HLA-DOB, HLA-DPA1, HLA-DPB1, HLA-DQA1, HLA-DQA2, HLA-DQB1, HLA-DRA, HLA-DRB1, HLA…	[CD44, HLA-DMB, HLA-DRB4, IL1R1, IL4R, IL9R, ITGA5, ITGA6]	KEGG:04640	Hematopoietic cell lineage	1
587	[CD247, CD3D, CD3E, CD3G, CD4, CHUK, DLL1, DLL3, DLL4, FOS, GATA3, HLA-DMA, HLA-DMB, HLA-DOA, HLA-DOB, HLA-DPA1, HLA-DPB1, HLA-DQA1, HLA-DQA2, HLA-DQB1, HLA-DRA, HLA-DRB1, HLA-DRB3, HLA-DRB4, HLA-DRB5, IFNG, IFNGR1, IFNGR2, IKBKB, IKBKG, IL12A, IL12B, IL12RB1, IL12RB2, IL13, IL2, IL2RA, IL2RB, IL2RG, IL4, IL4R, IL5, JAG1, JAG2, JAK1, JAK2, JAK3, JUN, LAT, LCK, MAF, MAML1, MAML2, MAML3, MAPK1, MAP…	[HLA-DMB, HLA-DRB4, IL4R, JAG1, NFKBIA, RUNX3]	KEGG:04658	Th1 and Th2 cell differentiation	1
596	[AHR, CD247, CD3D, CD3E, CD3G, CD4, CHUK, FOS, FOXP3, GATA3, HIF1A, HLA-DMA, HLA-DMB, HLA-DOA, HLA-DOB, HLA-DPA1, HLA-DPB1, HLA-DQA1, HLA-DQA2, HLA-DQB1, HLA-DRA, HLA-DRB1, HLA-DRB3, HLA-DRB4, HLA-DRB5, HSP90AA1, HSP90AB1, IFNG, IFNGR1, IFNGR2, IKBKB, IKBKG, IL12RB1, IL17A, IL17D, IL17F, IL1B, IL1R1, IL1RAP, IL2, IL21, IL21R, IL22, IL23A, IL23R, IL27RA, IL2RA, IL2RB, IL2RG, IL4, IL4R, IL6, IL6R, …	[HLA-DMB, HLA-DRB4, IL1R1, IL4R, NFKBIA]	KEGG:04659	Th17 cell differentiation	1
604	[AKT1, AKT2, AKT3, BCL10, BLNK, BTK, CARD11, CD19, CD22, CD72, CD79A, CD79B, CD81, CHUK, CR2, DAPP1, FCGR2B, FOS, GRB2, GSK3B, HRAS, IFITM1, IKBKB, IKBKG, INPP5D, INPPL1, JUN, KRAS, LILRB3, LOC102723407, LYN, MALT1, MAP2K1, MAP2K2, MAPK1, MAPK3, NFATC1, NFATC2, NFATC3, NFKB1, NFKBIA, NFKBIB, NFKBIE, NRAS, PIK3AP1, PIK3CA, PIK3CB, PIK3CD, PIK3R1, PIK3R2, PIK3R3, PLCG2, PPP3CA, PPP3CB, PPP3CC, PPP3…	[IFITM1, LYN, NFKBIA, RASGRP3]	KEGG:04662	B cell receptor signaling pathway	1
610	[AKT1, AKT2, AKT3, AMPH, ARF6, ARPC1A, ARPC1B, ARPC2, ARPC3, ARPC4, ARPC5, ARPC5L, ASAP1, ASAP2, ASAP3, BIN1, CDC42, CFL1, CFL2, CRK, CRKL, DNM2, DOCK2, FCGR1A, FCGR2A, FCGR2B, FCGR3A, GAB2, GSN, HCK, INPP5D, INPPL1, LAT, LIMK1, LIMK2, LOC102723407, LYN, MAP2K1, MAPK1, MAPK3, MARCKS, MARCKSL1, MYO10, NCF1, PAK1, PIK3CA, PIK3CB, PIK3CD, PIK3R1, PIK3R2, PIK3R3, PIP5K1A, PIP5K1B, PIP5K1C, PLA2G4A, P…	[ARPC1B, ASAP3, DOCK2, GSN, LYN, MYO10, WAS]	KEGG:04666	Fc gamma R-mediated phagocytosis	1
620	[AKT1, AKT2, AKT3, ATF2, ATF4, ATF6B, BAG4, BCL3, BIRC2, BIRC3, CASP10, CASP3, CASP7, CASP8, CCL2, CCL20, CCL5, CEBPB, CFLAR, CHUK, CREB1, CREB3, CREB3L1, CREB3L2, CREB3L3, CREB3L4, CREB5, CSF1, CSF2, CX3CL1, CXCL1, CXCL10, CXCL2, CXCL3, CXCL5, DAB2IP, DNM1L, EDN1, FADD, FAS, FOS, ICAM1, IKBKB, IKBKG, IL15, IL18R1, IL1B, IL6, ITCH, JAG1, JUN, JUNB, LIF, LTA, MAP2K1, MAP2K3, MAP2K4, MAP2K6, MAP2K7…	[CFLAR, CXCL2, IL15, JAG1, NFKBIA, TNFRSF1B, TRAF1]	KEGG:04668	TNF signaling pathway	1
630	[ACTB, ACTG1, ACTN1, ACTN4, AFDN, ARHGAP35, ARHGAP5, BCAR1, CD99, CDC42, CDH5, CLDN1, CLDN10, CLDN11, CLDN14, CLDN15, CLDN16, CLDN17, CLDN18, CLDN19, CLDN2, CLDN20, CLDN22, CLDN23, CLDN24, CLDN25, CLDN3, CLDN4, CLDN5, CLDN6, CLDN7, CLDN8, CLDN9, CTNNA1, CTNNA2, CTNNA3, CTNNB1, CTNND1, CXCL12, CXCR4, CYBA, CYBB, ESAM, EZR, F11R, GNAI1, GNAI2, GNAI3, ICAM1, ITGA4, ITGAL, ITGAM, ITGB1, ITGB2, ITK, J…	[CD99, CDH5, CLDN5, CXCL12, CYBB, EZR, JAM3, PECAM1, RAPGEF3]	KEGG:04670	Leukocyte transendothelial migration	1
640	[AICDA, CCL25, CCL28, CCR10, CCR9, CD28, CD40, CD40LG, CD80, CD86, CXCL12, CXCR4, HLA-DMA, HLA-DMB, HLA-DOA, HLA-DOB, HLA-DPA1, HLA-DPB1, HLA-DQA1, HLA-DQA2, HLA-DQB1, HLA-DRA, HLA-DRB1, HLA-DRB3, HLA-DRB4, HLA-DRB5, ICOS, ICOSLG, IL10, IL15, IL15RA, IL2, IL4, IL5, IL6, ITGA4, ITGB7, LOC102723407, LOC102723996, LTBR, MADCAM1, MAP3K14, PIGR, TGFB1, TNFRSF13B, TNFRSF13C, TNFRSF17, TNFSF13, TNFSF13B]	[CXCL12, HLA-DMB, HLA-DRB4, IL15]	KEGG:04672	Intestinal immune network for IgA production	1
647	[ADCY1, ADCY8, ARAF, ATF4, BRAF, CACNA1C, CALM1, CALM2, CALM3, CALML3, CALML4, CALML5, CALML6, CAMK2A, CAMK2B, CAMK2D, CAMK2G, CAMK4, CREBBP, EP300, GNAQ, GRIA1, GRIA2, GRIN1, GRIN2A, GRIN2B, GRIN2C, GRIN2D, GRM1, GRM5, HRAS, ITPR1, ITPR2, ITPR3, KRAS, MAP2K1, MAP2K2, MAPK1, MAPK3, NRAS, PLCB1, PLCB2, PLCB3, PLCB4, PPP1CA, PPP1CB, PPP1CC, PPP1R1A, PPP3CA, PPP3CB, PPP3CC, PPP3R1, PPP3R2, PRKACA, P…	[CALML4, GRM1, RAPGEF3]	KEGG:04720	Long-term potentiation	1
652	[ABL1, AKT1, AKT2, AKT3, ARHGDIA, ARHGDIB, ARHGDIG, ATF4, BAD, BAX, BCL2, BDNF, BEX3, BRAF, CALM1, CALM2, CALM3, CALML3, CALML4, CALML5, CALML6, CAMK2A, CAMK2B, CAMK2D, CAMK2G, CAMK4, CDC42, CRK, CRKL, FASLG, FOXO3, FRS2, GAB1, GRB2, GSK3B, HRAS, IKBKB, IRAK1, IRAK2, IRAK3, IRAK4, IRS1, JUN, KIDINS220, KRAS, MAGED1, MAP2K1, MAP2K2, MAP2K5, MAP2K7, MAP3K1, MAP3K3, MAP3K5, MAPK1, MAPK10, MAPK11, MA…	[CALML4, IRAK3, MAPKAPK2, NFKBIA, NTRK3]	KEGG:04722	Neurotrophin signaling pathway	1
681	[ACACA, ACACB, AKT1, AKT2, AKT3, ARAF, BAD, BRAF, CALM1, CALM2, CALM3, CALML3, CALML4, CALML5, CALML6, CBL, CBLB, CBLC, CRK, CRKL, EIF4E, EIF4E1B, EIF4E2, EIF4EBP1, ELK1, EXOC7, FASN, FBP1, FBP2, FLOT1, FLOT2, FOXO1, G6PC, G6PC2, G6PC3, GCK, GRB2, GSK3B, GYS1, GYS2, HK1, HK2, HK3, HKDC1, HRAS, IKBKB, INPP5K, INPPL1, INS, INSR, IRS1, IRS2, IRS4, KRAS, LIPE, MAP2K1, MAP2K2, MAPK1, MAPK10, MAPK3, MA…	[ACACB, CALML4, FOXO1, RHOQ, RPS6, SORBS1]	KEGG:04910	Insulin signaling pathway	1
690	[ACACB, ACSBG1, ACSBG2, ACSL1, ACSL3, ACSL4, ACSL5, ACSL6, ADIPOQ, ADIPOR1, ADIPOR2, AGRP, AKT1, AKT2, AKT3, CAMKK2, CD36, CHUK, CPT1A, CPT1B, CPT1C, G6PC, G6PC2, G6PC3, IKBKB, IKBKG, IRS1, IRS2, IRS4, JAK2, LEP, LEPR, MAPK10, MAPK8, MAPK9, MTOR, NFKB1, NFKBIA, NFKBIB, NFKBIE, NPY, PCK1, PCK2, POMC, PPARA, PPARGC1A, PRKAA1, PRKAA2, PRKAB1, PRKAB2, PRKAG1, PRKAG2, PRKAG3, PRKCQ, PTPN11, RELA, RXRA…	[ACACB, CPT1A, NFKBIA, TNFRSF1B]	KEGG:04920	Adipocytokine signaling pathway	1
695	[AGER, AGTR1, AKT1, AKT2, AKT3, BAX, BCL2, CASP3, CCL2, CCND1, CDC42, CDK4, CDKN1B, COL1A1, COL1A2, COL3A1, COL4A1, COL4A2, COL4A3, COL4A4, COL4A5, COL4A6, CXCL8, CYBB, DIAPH1, EDN1, EGR1, F3, FN1, FOXO1, HRAS, ICAM1, IL1A, IL1B, IL6, JAK2, JUN, KRAS, MAPK1, MAPK10, MAPK11, MAPK12, MAPK13, MAPK14, MAPK3, MAPK8, MAPK9, MMP2, NFATC1, NFKB1, NOS3, NOX1, NOX3, NRAS, PIK3CA, PIK3CB, PIK3CD, PIK3R1, PI…	[COL1A1, COL1A2, COL4A3, CYBB, FN1, FOXO1]	KEGG:04933	AGE-RAGE signaling pathway in diabetic complications	1
703	[CD28, CD80, CD86, CPE, FAS, FASLG, GAD1, GAD2, GZMB, HLA-A, HLA-B, HLA-C, HLA-DMA, HLA-DMB, HLA-DOA, HLA-DOB, HLA-DPA1, HLA-DPB1, HLA-DQA1, HLA-DQA2, HLA-DQB1, HLA-DRA, HLA-DRB1, HLA-DRB3, HLA-DRB4, HLA-DRB5, HLA-E, HLA-F, HLA-G, HSPD1, ICA1, IFNG, IL12A, IL12B, IL1A, IL1B, IL2, INS, LTA, PRF1, PTPRN, PTPRN2, TNF]	[HLA-DMB, HLA-DRB4, HLA-E]	KEGG:04940	Type I diabetes mellitus	1
711	[AQP1, ATP1A1, ATP1A2, ATP1A3, ATP1A4, ATP1B1, ATP1B2, ATP1B3, ATP1B4, CA2, CA4, FXYD2, GLS, GLS2, GLUD1, GLUD2, MDH1, PCK1, PCK2, SLC25A10, SLC38A3, SLC4A4, SLC9A3]	[AQP1, SLC38A3, SLC4A4]	KEGG:04964	Proximal tubule bicarbonate reclamation	1
718	[ACTB, ADCY1, ADCY2, ADCY3, ADCY4, ADCY5, ADCY6, ADCY7, ADCY8, ADCY9, ATP1A1, ATP1A2, ATP1A3, ATP1A4, ATP1B1, ATP1B2, ATP1B3, ATP1B4, ATP4A, ATP4B, CA2, CALM1, CALM2, CALM3, CALML3, CALML4, CALML5, CALML6, CAMK2A, CAMK2B, CAMK2D, CAMK2G, CCKBR, CFTR, CHRM3, EZR, GAST, GNAI1, GNAI2, GNAI3, GNAQ, GNAS, HRH2, ITPR1, ITPR2, ITPR3, KCNE2, KCNJ1, KCNJ10, KCNJ15, KCNJ16, KCNJ2, KCNK10, KCNK2, KCNQ1, MYL…	[CALML4, EZR, KCNQ1, MYLK, SLC4A2]	KEGG:04971	Gastric acid secretion	1
726	[ACE2, ATP1A1, ATP1A2, ATP1A3, ATP1A4, ATP1B1, ATP1B2, ATP1B3, ATP1B4, CELA2A, CELA2B, CELA3A, CELA3B, COL10A1, COL11A1, COL11A2, COL12A1, COL13A1, COL14A1, COL15A1, COL17A1, COL18A1, COL1A1, COL1A2, COL21A1, COL22A1, COL24A1, COL27A1, COL2A1, COL3A1, COL4A1, COL4A2, COL4A3, COL4A4, COL4A5, COL4A6, COL5A1, COL5A2, COL5A3, COL6A1, COL6A2, COL6A3, COL6A5, COL6A6, COL7A1, COL9A1, COL9A2, COL9A3, CPA…	[COL1A1, COL1A2, COL27A1, COL4A3, COL5A3, KCNQ1]	KEGG:04974	Protein digestion and absorption	1
736	[ABCB1, ABCB11, ABCB4, ABCC2, ABCC3, ABCC4, ABCG2, ABCG5, ABCG8, ADCY1, ADCY2, ADCY3, ADCY4, ADCY5, ADCY6, ADCY7, ADCY8, ADCY9, AQP1, AQP4, AQP8, AQP9, ATP1A1, ATP1A2, ATP1A3, ATP1A4, ATP1B1, ATP1B2, ATP1B3, ATP1B4, BAAT, CA2, CFTR, CYP3A4, CYP7A1, EPHX1, FXYD2, GNAS, HMGCR, KCNN2, LDLR, NCEH1, NR0B2, NR1H4, PRKACA, PRKACB, PRKACG, RXRA, SCARB1, SCTR, SLC10A1, SLC10A2, SLC22A1, SLC22A7, SLC22A8, …	[AQP1, SCARB1, SLC4A2, SLC4A4, SLCO1A2]	KEGG:04976	Bile secretion	1
744	[ATOX1, ATP1A1, ATP1A2, ATP1A3, ATP1A4, ATP1B1, ATP1B2, ATP1B3, ATP1B4, ATP2B1, ATP7A, CLCN2, CYBRD1, FTH1, FTL, FXYD2, HEPH, HMOX1, HMOX2, MT1A, MT1B, MT1E, MT1F, MT1G, MT1H, MT1HL1, MT1M, MT1X, MT2A, S100G, SLC11A1, SLC11A2, SLC26A3, SLC26A6, SLC26A9, SLC30A1, SLC31A1, SLC34A2, SLC39A4, SLC40A1, SLC46A1, SLC5A1, SLC6A19, SLC8A1, SLC9A3, STEAP1, STEAP2, TF, TRPM6, TRPM7, TRPV6, VDR]	[MT1F, MT1H, TF]	KEGG:04978	Mineral absorption	1
761	[ACTB, ACTG1, ADCY3, ADCY9, ARF1, ATP6AP1, ATP6V0A1, ATP6V0A2, ATP6V0A4, ATP6V0B, ATP6V0C, ATP6V0D1, ATP6V0D2, ATP6V0E1, ATP6V0E2, ATP6V1A, ATP6V1B1, ATP6V1B2, ATP6V1C1, ATP6V1C2, ATP6V1D, ATP6V1E1, ATP6V1E2, ATP6V1F, ATP6V1G1, ATP6V1G2, ATP6V1G3, ATP6V1H, CFTR, ERO1A, GNAS, KCNQ1, KDELR1, KDELR2, KDELR3, MUC2, PDIA4, PLCG1, PLCG2, PRKACA, PRKACB, PRKACG, PRKCA, SEC61A1, SEC61A2, SEC61B, SEC61G, …	[KCNQ1, TCIRG1, TJP2]	KEGG:05110	Vibrio cholerae infection	1
765	[ADAM10, ADAM17, ATP6AP1, ATP6V0A1, ATP6V0A2, ATP6V0A4, ATP6V0B, ATP6V0C, ATP6V0D1, ATP6V0D2, ATP6V0E1, ATP6V0E2, ATP6V1A, ATP6V1B1, ATP6V1B2, ATP6V1C1, ATP6V1C2, ATP6V1D, ATP6V1E1, ATP6V1E2, ATP6V1F, ATP6V1G1, ATP6V1G2, ATP6V1G3, ATP6V1H, CASP3, CCL5, CDC42, CHUK, CSK, CXCL1, CXCL8, CXCR1, CXCR2, EGFR, F11R, GIT1, HBEGF, IGSF5, IKBKB, IKBKG, JAM2, JAM3, JUN, LYN, MAP2K4, MAP3K14, MAPK10, MAPK11,…	[CXCR2, JAM3, LYN, NFKBIA, TCIRG1]	KEGG:05120	Epithelial cell signaling in Helicobacter pylori infection	1
772	[ABL1, ACTB, ACTG1, ARHGEF2, ARPC1A, ARPC1B, ARPC2, ARPC3, ARPC4, ARPC5, ARPC5L, CD14, CDC42, CDH1, CLDN1, CTNNB1, CTTN, EZR, FYN, HCLS1, ITGB1, KRT18, LY96, NCK1, NCK2, NCL, OCLN, PRKCA, RHOA, ROCK1, ROCK2, TLR4, TLR5, TUBA1A, TUBA1B, TUBA1C, TUBA3C, TUBA3D, TUBA3E, TUBA4A, TUBA8, TUBAL3, TUBB, TUBB1, TUBB2A, TUBB2B, TUBB3, TUBB4A, TUBB4B, TUBB6, TUBB8, WAS, WASL, YWHAQ, YWHAZ]	[ARPC1B, CDH1, EZR, TUBB6, WAS]	KEGG:05130	Pathogenic Escherichia coli infection	1
779	[ABL1, ACTB, ACTG1, ARPC1A, ARPC1B, ARPC2, ARPC3, ARPC4, ARPC5, ARPC5L, ATG5, BTRC, CD44, CDC42, CHUK, CRK, CRKL, CTTN, CXCL8, DIAPH1, DOCK1, ELMO1, ELMO2, ELMO3, FBXW11, HCLS1, IKBKB, IKBKG, ITGA5, ITGB1, MAD2L2, MAPK1, MAPK10, MAPK11, MAPK12, MAPK13, MAPK14, MAPK3, MAPK8, MAPK9, NFKB1, NFKBIA, NFKBIB, NOD1, NOD2, PFN1, PFN2, PFN3, PFN4, RAC1, RELA, RHOG, RIPK2, ROCK1, ROCK2, SRC, U2AF1, U2AF1L4…	[ARPC1B, CD44, ITGA5, NFKBIA, RHOG, WAS]	KEGG:05131	Shigellosis	1
787	[ACTB, ACTG1, ARPC1A, ARPC1B, ARPC2, ARPC3, ARPC4, ARPC5, ARPC5L, CASP1, CCL3, CCL3L1, CCL3L3, CCL4, CCL4L1, CCL4L2, CD14, CDC42, CSF2, CXCL1, CXCL2, CXCL3, CXCL8, DYNC1H1, DYNC1I1, DYNC1I2, DYNC1LI1, DYNC1LI2, DYNC2H1, FLNA, FLNB, FLNC, FOS, IFNG, IFNGR1, IFNGR2, IL18, IL1A, IL1B, IL6, JUN, KLC1, KLC2, KLC3, KLC4, LBP, MAPK1, MAPK10, MAPK11, MAPK12, MAPK13, MAPK14, MAPK3, MAPK8, MAPK9, MYD88, MY…	[ARPC1B, CXCL2, MYH9, RHOG, WAS]	KEGG:05132	Salmonella infection	1
795	[APAF1, ARF1, BCL2L13, BNIP3, C3, CASP1, CASP3, CASP7, CASP8, CASP9, CD14, CLK1, CR1, CXCL1, CXCL2, CXCL3, CXCL8, CYCS, EEF1A1, EEF1A2, EEF1G, HBS1L, HSF1, HSPA1A, HSPA1B, HSPA1L, HSPA2, HSPA6, HSPA8, HSPD1, IL12A, IL12B, IL18, IL1B, IL6, ITGAM, ITGB2, MYD88, NAIP, NFKB1, NFKB2, NFKBIA, NLRC4, PYCARD, RAB1A, RAB1B, RELA, SAR1A, SAR1B, SEC22B, TLR2, TLR4, TLR5, TNF, VCP]	[CXCL2, NAIP, NFKBIA]	KEGG:05134	Legionellosis	1
800	[C3, CR1, CYBA, ELK1, FCGR1A, FCGR2A, FCGR2C, FCGR3A, FCGR3B, FOS, HLA-DMA, HLA-DMB, HLA-DOA, HLA-DOB, HLA-DPA1, HLA-DPB1, HLA-DQA1, HLA-DQA2, HLA-DQB1, HLA-DRA, HLA-DRB1, HLA-DRB3, HLA-DRB4, HLA-DRB5, IFNG, IFNGR1, IFNGR2, IL10, IL12A, IL12B, IL1A, IL1B, IL4, IRAK1, IRAK4, ITGA4, ITGAM, ITGB1, ITGB2, JAK1, JAK2, JUN, LOC102723407, MAP3K7, MAPK1, MAPK11, MAPK12, MAPK13, MAPK14, MAPK3, MARCKSL1, M…	[HLA-DMB, HLA-DRB4, NFKBIA]	KEGG:05140	Leishmaniasis	1
809	[AKT1, AKT2, AKT3, ALOX5, BAD, BCL2, BCL2L1, BIRC2, BIRC3, BIRC7, BIRC8, CASP3, CASP8, CASP9, CCR5, CD40, CD40LG, CHUK, CIITA, CYCS, GNAI1, GNAI2, GNAI3, GNAO1, HLA-DMA, HLA-DMB, HLA-DOA, HLA-DOB, HLA-DPA1, HLA-DPB1, HLA-DQA1, HLA-DQA2, HLA-DQB1, HLA-DRA, HLA-DRB1, HLA-DRB3, HLA-DRB4, HLA-DRB5, HSPA1A, HSPA1B, HSPA1L, HSPA2, HSPA6, HSPA8, IFNG, IFNGR1, IFNGR2, IKBKB, IKBKG, IL10, IL10RA, IL10RB, …	[HLA-DMB, HLA-DRB4, ITGA6, LAMA4, LAMC3, NFKBIA]	KEGG:05145	Toxoplasmosis	1
836	[C1QA, C1QB, C1QC, C1R, C1S, C2, C3, C3AR1, C4A, C4B, C5, C5AR1, CFB, CFD, CFH, CFI, DSG1, FCAR, FCGR1A, FCGR2A, FCGR2B, FCGR2C, FCGR3A, FCGR3B, FGG, FPR1, FPR2, FPR3, HLA-DMA, HLA-DMB, HLA-DOA, HLA-DOB, HLA-DPA1, HLA-DPB1, HLA-DQA1, HLA-DQA2, HLA-DQB1, HLA-DRA, HLA-DRB1, HLA-DRB3, HLA-DRB4, HLA-DRB5, ICAM1, IL10, ITGAL, ITGAM, ITGB2, KRT10, LOC102723407, MASP1, MASP2, MBL2, PLG, PTAFR, SELP, SEL…	[HLA-DMB, HLA-DRB4, SELPLG]	KEGG:05150	Staphylococcus aureus infection	1
847	[AKT1, AKT2, AKT3, APAF1, ARHGEF12, ATP6AP1, ATP6V0A1, ATP6V0A2, ATP6V0A4, ATP6V0B, ATP6V0C, ATP6V0D1, ATP6V0D2, ATP6V1H, BAD, BAX, BCL10, BCL2, BID, C3, CALM1, CALM2, CALM3, CALML3, CALML4, CALML5, CALML6, CAMK2A, CAMK2B, CAMK2D, CAMK2G, CAMP, CARD9, CASP10, CASP3, CASP8, CASP9, CD14, CD209, CD74, CEBPB, CEBPG, CIITA, CLEC4E, CLEC4M, CLEC7A, CORO1A, CR1, CREB1, CREBBP, CTSD, CTSS, CYCS, CYP27B1,…	[CALML4, CD74, CLEC7A, HLA-DMB, HLA-DRB4, ITGAX, LAMP2, MRC2, TCIRG1]	KEGG:05152	Tuberculosis	1
859	[ADCY1, ADCY2, ADCY3, ADCY4, ADCY5, ADCY6, ADCY7, ADCY8, ADCY9, AKT1, AKT2, AKT3, ANAPC1, ANAPC10, ANAPC11, ANAPC2, ANAPC4, ANAPC5, ANAPC7, APC, APC2, ATF1, ATF2, ATF3, ATF4, ATM, ATR, BAX, BCL2L1, BUB1B, BUB3, CALR, CANX, CCNB2, CCND1, CCND2, CCND3, CD3D, CD3E, CD3G, CD40, CDC16, CDC20, CDC23, CDC26, CDC27, CDK4, CDKN1A, CDKN2A, CDKN2B, CDKN2C, CHEK1, CHEK2, CHUK, CREB1, CREBBP, CREM, CRTC1, CRT…	[CCNB2, HLA-DMB, HLA-DRB4, HLA-E, IL15, IL1R1, NFKBIA, PDGFRB, RRAS, TCF3, WNT16, ZFP36]	KEGG:05166	HTLV-I infection	1
875	[ALYREF, ARNTL, C1QBP, C3, C5, CASP3, CASP8, CCL2, CCL5, CD74, CDC34, CDK1, CDK2, CFP, CHUK, CLOCK, CREBBP, CSNK2A1, CSNK2A2, CSNK2A3, CSNK2B, CUL1, CYCS, DAXX, DDX58, EEF1D, EIF2AK1, EIF2AK2, EIF2AK3, EIF2AK4, EIF2S1, EP300, FADD, FAS, FASLG, FOS, GLTSCR2, GTF2I, GTF2IRD1, HCFC1, HCFC2, HLA-A, HLA-B, HLA-C, HLA-DMA, HLA-DMB, HLA-DOA, HLA-DOB, HLA-DPA1, HLA-DPB1, HLA-DQA1, HLA-DQA2, HLA-DQB1, HLA…	[CD74, EEF1D, HLA-DMB, HLA-DRB4, HLA-E, IL15, NFKBIA, SP100, TRAF1]	KEGG:05168	Herpes simplex infection	1
893	[AKAP8L, AKT1, AKT2, AKT3, ATF2, BCL2, CCNA1, CCNA2, CD19, CD38, CD40, CD44, CD58, CDK1, CDK2, CDKN1A, CDKN1B, CHUK, CR2, CREBBP, CSNK2A1, CSNK2A2, CSNK2A3, CSNK2B, DDX58, EIF2AK1, EIF2AK2, EIF2AK3, EIF2AK4, ENTPD1, ENTPD3, ENTPD8, EP300, FCER2, FGR, GSK3B, GTF2B, GTF2E1, GTF2E2, HDAC1, HDAC2, HDAC4, HDAC5, HLA-A, HLA-B, HLA-C, HLA-DPA1, HLA-DPB1, HLA-DQA1, HLA-DQA2, HLA-DQB1, HLA-DRA, HLA-DRB1, …	[CD44, ENTPD1, FGR, HLA-DRB4, HLA-E, HSPB2, LYN, MDM2, NFKBIA, PTMA, TRAF1, VIM]	KEGG:05169	Epstein-Barr virus infection	1
910	[ABL1, ADCY1, ADCY2, ADCY3, ADCY4, ADCY5, ADCY6, ADCY7, ADCY8, ADCY9, AGTR1, AKT1, AKT2, AKT3, APC, APC2, APPL1, AR, ARAF, ARHGEF1, ARHGEF11, ARHGEF12, ARNT, ARNT2, AXIN1, AXIN2, BAD, BAX, BCL2, BCL2L1, BCR, BDKRB1, BDKRB2, BID, BIRC2, BIRC3, BIRC5, BIRC7, BIRC8, BMP2, BMP4, BRAF, BRCA2, CASP3, CASP8, CASP9, CBL, CBLB, CBLC, CCDC6, CCNA1, CCND1, CCNE1, CCNE2, CDC42, CDH1, CDK2, CDK4, CDK6, CDKN1A…	[BMP2, CDH1, COL4A3, CTBP2, CXCL12, FN1, FOXO1, GNG11, HGF, ITGA6, LAMA4, LAMC3, MDM2, MECOM, NFKBIA, PDGFRB, PGF, RASGRP3, TCF7L1, TPR, TRAF1, WNT16, ZBTB16]	KEGG:05200	Pathways in cancer	1
956	[ACTN1, ACTN4, ATF2, ATF4, ATF6B, ATP6V0D1, ATP6V0D2, BAD, BAK1, BAX, C3, CASP3, CASP8, CCNA1, CCNA2, CCND1, CCND2, CCND3, CCNE1, CCNE2, CCR3, CCR4, CCR5, CCR8, CDC20, CDC42, CDK1, CDK2, CDK4, CDK6, CDKN1A, CDKN1B, CDKN2A, CDKN2B, CHD4, CHEK1, CREB1, CREB3, CREB3L1, CREB3L2, CREB3L3, CREB3L4, CREB5, CREBBP, DDB1, DDX3X, DLG1, DNAJA3, EGR2, EGR3, EIF2AK2, EP300, GRB2, GSN, GTF2A1, GTF2A1L, GTF2A2,…	[GSN, HDAC7, HLA-E, LYN, MAPKAPK2, MDM2, NFKBIA, PMAIP1, RBL1, SCRIB, SP100, TRAF1]	KEGG:05203	Viral carcinogenesis	1
987	[AKT1, AKT2, AKT3, ARAF, BRAF, CALM1, CALM2, CALM3, CALML3, CALML4, CALML5, CALML6, CAMK2A, CAMK2B, CAMK2D, CAMK2G, CCND1, CDK4, CDK6, CDKN1A, CDKN2A, E2F1, E2F2, E2F3, EGF, EGFR, GRB2, HRAS, IGF1, IGF1R, KRAS, MAP2K1, MAP2K2, MAPK1, MAPK3, MDM2, MTOR, NRAS, PDGFA, PDGFB, PDGFRA, PDGFRB, PIK3CA, PIK3CB, PIK3CD, PIK3R1, PIK3R2, PIK3R3, PLCG1, PLCG2, PRKCA, PRKCB, PRKCG, PTEN, RAF1, RB1, SHC1, SHC2…	[CALML4, MDM2, PDGFRB]	KEGG:05214	Glioma	1
991	[AKT1, AKT2, AKT3, AR, ARAF, ATF4, BAD, BCL2, BRAF, CASP9, CCND1, CCNE1, CCNE2, CDK2, CDKN1A, CDKN1B, CHUK, CREB1, CREB3, CREB3L1, CREB3L2, CREB3L3, CREB3L4, CREB5, CREBBP, CTNNB1, E2F1, E2F2, E2F3, EGF, EGFR, EP300, ERBB2, FGFR1, FGFR2, FOXO1, GRB2, GSK3B, GSTP1, HRAS, HSP90AA1, HSP90AB1, HSP90B1, IGF1, IGF1R, IKBKB, IKBKG, INS, INSRR, KLK3, KRAS, LEF1, MAP2K1, MAP2K2, MAPK1, MAPK3, MDM2, MTOR, …	[FOXO1, MDM2, NFKBIA, PDGFRB, TCF7L1]	KEGG:05215	Prostate cancer	1
998	[BRAF, CCDC6, CCND1, CDH1, CTNNB1, HRAS, KRAS, LEF1, MAP2K1, MAP2K2, MAPK1, MAPK3, MYC, NCOA4, NRAS, NTRK1, PAX8, PPARG, RET, RXRA, RXRB, RXRG, TCF7, TCF7L1, TCF7L2, TFG, TP53, TPM3, TPR]	[CDH1, TCF7L1, TPR]	KEGG:05216	Thyroid cancer	1
1002	[APC, APC2, AXIN1, AXIN2, BMP2, BMP4, CTNNB1, DVL1, DVL2, DVL3, FZD1, FZD10, FZD2, FZD3, FZD4, FZD5, FZD6, FZD7, FZD8, FZD9, GLI1, GLI2, GLI3, GSK3B, HHIP, LEF1, PTCH1, PTCH2, SHH, SMO, STK36, SUFU, TCF7, TCF7L1, TCF7L2, TP53, WNT1, WNT10A, WNT10B, WNT11, WNT16, WNT2, WNT2B, WNT3, WNT3A, WNT4, WNT5A, WNT5B, WNT6, WNT7A, WNT7B, WNT8A, WNT8B, WNT9A, WNT9B]	[BMP2, TCF7L1, WNT16]	KEGG:05217	Basal cell carcinoma	1
1007	[AKT1, AKT2, AKT3, ARAF, BAD, BRAF, CCND1, CDH1, CDK4, CDK6, CDKN1A, CDKN2A, E2F1, E2F2, E2F3, EGF, EGFR, FGF1, FGF10, FGF11, FGF12, FGF13, FGF14, FGF16, FGF17, FGF18, FGF19, FGF2, FGF20, FGF21, FGF22, FGF23, FGF3, FGF4, FGF5, FGF6, FGF7, FGF8, FGF9, FGFR1, HGF, HRAS, IGF1, IGF1R, KRAS, MAP2K1, MAP2K2, MAPK1, MAPK3, MDM2, MET, MITF, NRAS, PDGFA, PDGFB, PDGFC, PDGFD, PDGFRA, PDGFRB, PIK3CA, PIK3CB…	[CDH1, HGF, MDM2, PDGFRB]	KEGG:05218	Melanoma	1
1014	[ABL1, AKT1, AKT2, AKT3, ARAF, BAD, BCL2L1, BCR, BRAF, CBL, CBLB, CBLC, CCND1, CDK4, CDK6, CDKN1A, CDKN1B, CDKN2A, CHUK, CRK, CRKL, CTBP1, CTBP2, E2F1, E2F2, E2F3, GAB2, GRB2, HDAC1, HDAC2, HRAS, IKBKB, IKBKG, KRAS, MAP2K1, MAP2K2, MAPK1, MAPK3, MDM2, MECOM, MYC, NFKB1, NFKBIA, NRAS, PIK3CA, PIK3CB, PIK3CD, PIK3R1, PIK3R2, PIK3R3, PTPN11, RAF1, RB1, RELA, RUNX1, SHC1, SHC2, SHC3, SHC4, SMAD3, SMA…	[CTBP2, MDM2, MECOM, NFKBIA]	KEGG:05220	Chronic myeloid leukemia	1
1020	[AKT1, AKT2, AKT3, APAF1, BCL2, BCL2L1, BIRC2, BIRC3, BIRC7, BIRC8, CASP9, CCND1, CCNE1, CCNE2, CDK2, CDK4, CDK6, CDKN1B, CDKN2B, CHUK, CKS1B, CKS2, COL4A1, COL4A2, COL4A3, COL4A4, COL4A5, COL4A6, CYCS, E2F1, E2F2, E2F3, FHIT, FN1, IKBKB, IKBKG, ITGA2, ITGA2B, ITGA3, ITGA6, ITGAV, ITGB1, LAMA1, LAMA2, LAMA3, LAMA4, LAMA5, LAMB1, LAMB2, LAMB3, LAMB4, LAMC1, LAMC2, LAMC3, MAX, MYC, NFKB1, NFKBIA, N…	[COL4A3, FN1, ITGA6, LAMA4, LAMC3, NFKBIA, TRAF1]	KEGG:05222	Small cell lung cancer	1
1032	[CD28, CD40, CD40LG, CD80, CD86, CGA, CTLA4, FAS, FASLG, GZMB, HLA-A, HLA-B, HLA-C, HLA-DMA, HLA-DMB, HLA-DOA, HLA-DOB, HLA-DPA1, HLA-DPB1, HLA-DQA1, HLA-DQA2, HLA-DQB1, HLA-DRA, HLA-DRB1, HLA-DRB3, HLA-DRB4, HLA-DRB5, HLA-E, HLA-F, HLA-G, IFNA1, IFNA10, IFNA13, IFNA14, IFNA16, IFNA17, IFNA2, IFNA21, IFNA4, IFNA5, IFNA6, IFNA7, IFNA8, IL10, IL2, IL4, IL5, LOC102723407, PRF1, TG, TPO, TSHB, TSHR]	[CTLA4, HLA-DMB, HLA-DRB4, HLA-E]	KEGG:05320	Autoimmune thyroid disease	1
1044	[FOXP3, GATA3, HLA-DMA, HLA-DMB, HLA-DOA, HLA-DOB, HLA-DPA1, HLA-DPB1, HLA-DQA1, HLA-DQA2, HLA-DQB1, HLA-DRA, HLA-DRB1, HLA-DRB3, HLA-DRB4, HLA-DRB5, IFNG, IFNGR1, IFNGR2, IL10, IL12A, IL12B, IL12RB1, IL12RB2, IL13, IL17A, IL17F, IL18, IL18R1, IL18RAP, IL1A, IL1B, IL2, IL21, IL21R, IL22, IL23A, IL23R, IL2RG, IL4, IL4R, IL5, IL6, JUN, MAF, NFATC1, NFKB1, NOD2, RELA, RORA, RORC, SMAD2, SMAD3, STAT1…	[HLA-DMB, HLA-DRB4, IL4R]	KEGG:05321	Inflammatory bowel disease (IBD)	1
1070	[CD28, CD40, CD40LG, CD80, CD86, FAS, FASLG, GZMB, HLA-A, HLA-B, HLA-C, HLA-DMA, HLA-DMB, HLA-DOA, HLA-DOB, HLA-DPA1, HLA-DPB1, HLA-DQA1, HLA-DQA2, HLA-DQB1, HLA-DRA, HLA-DRB1, HLA-DRB3, HLA-DRB4, HLA-DRB5, HLA-E, HLA-F, HLA-G, IFNG, IL10, IL12A, IL12B, IL2, IL4, IL5, LOC102723407, PRF1, TNF]	[HLA-DMB, HLA-DRB4, HLA-E]	KEGG:05330	Allograft rejection	1
1085	[CD28, CD80, CD86, FAS, FASLG, GZMB, HLA-A, HLA-B, HLA-C, HLA-DMA, HLA-DMB, HLA-DOA, HLA-DOB, HLA-DPA1, HLA-DPB1, HLA-DQA1, HLA-DQA2, HLA-DQB1, HLA-DRA, HLA-DRB1, HLA-DRB3, HLA-DRB4, HLA-DRB5, HLA-E, HLA-F, HLA-G, IFNG, IL1A, IL1B, IL2, IL6, KIR2DL1, KIR2DL2, KIR2DL3, KIR2DL5A, KIR3DL1, KIR3DL2, KLRC1, KLRD1, PRF1, TNF]	[HLA-DMB, HLA-DRB4, HLA-E]	KEGG:05332	Graft-versus-host disease	1
1101	[ACE, ACTB, ACTC1, ACTG1, ATP2A2, CACNA1C, CACNA1D, CACNA1F, CACNA1S, CACNA2D1, CACNA2D2, CACNA2D3, CACNA2D4, CACNB1, CACNB2, CACNB3, CACNB4, CACNG1, CACNG2, CACNG3, CACNG4, CACNG5, CACNG6, CACNG7, CACNG8, DAG1, DES, DMD, EMD, IGF1, IL6, ITGA1, ITGA10, ITGA11, ITGA2, ITGA2B, ITGA3, ITGA4, ITGA5, ITGA6, ITGA7, ITGA8, ITGA9, ITGAV, ITGB1, ITGB3, ITGB4, ITGB5, ITGB6, ITGB7, ITGB8, LAMA2, LMNA, MYBPC…	[ITGA5, ITGA6, ITGB4, ITGB5, ITGB8, LMNA]	KEGG:05410	Hypertrophic cardiomyopathy (HCM)	1
1111	[ACTB, ACTG1, ACTN2, ACTN3, ATP2A2, CACNA1C, CACNA1D, CACNA1F, CACNA1S, CACNA2D1, CACNA2D2, CACNA2D3, CACNA2D4, CACNB1, CACNB2, CACNB3, CACNB4, CACNG1, CACNG2, CACNG3, CACNG4, CACNG5, CACNG6, CACNG7, CACNG8, CDH2, CTNNA1, CTNNA2, CTNNA3, CTNNB1, DAG1, DES, DMD, DSC2, DSG2, DSP, EMD, GJA1, ITGA1, ITGA10, ITGA11, ITGA2, ITGA2B, ITGA3, ITGA4, ITGA5, ITGA6, ITGA7, ITGA8, ITGA9, ITGAV, ITGB1, ITGB3, I…	[ITGA5, ITGA6, ITGB4, ITGB5, ITGB8, LMNA, TCF7L1]	KEGG:05412	Arrhythmogenic right ventricular cardiomyopathy (ARVC)	1
1121	[ACTB, ACTC1, ACTG1, ADCY1, ADCY2, ADCY3, ADCY4, ADCY5, ADCY6, ADCY7, ADCY8, ADCY9, ADRB1, ATP2A2, CACNA1C, CACNA1D, CACNA1F, CACNA1S, CACNA2D1, CACNA2D2, CACNA2D3, CACNA2D4, CACNB1, CACNB2, CACNB3, CACNB4, CACNG1, CACNG2, CACNG3, CACNG4, CACNG5, CACNG6, CACNG7, CACNG8, DAG1, DES, DMD, EMD, GNAS, IGF1, ITGA1, ITGA10, ITGA11, ITGA2, ITGA2B, ITGA3, ITGA4, ITGA5, ITGA6, ITGA7, ITGA8, ITGA9, ITGAV, I…	[ITGA5, ITGA6, ITGB4, ITGB5, ITGB8, LMNA]	KEGG:05414	Dilated cardiomyopathy	1
1133	[ABL1, ABL2, ACTB, ACTG1, BID, CASP3, CASP8, CASP9, CAV1, CCND1, CD28, CD40, CD40LG, CD55, CD80, CD86, CXADR, CYCS, DAG1, DMD, EIF4G1, EIF4G2, EIF4G3, FYN, HLA-A, HLA-B, HLA-C, HLA-DMA, HLA-DMB, HLA-DOA, HLA-DOB, HLA-DPA1, HLA-DPB1, HLA-DQA1, HLA-DQA2, HLA-DQB1, HLA-DRA, HLA-DRB1, HLA-DRB3, HLA-DRB4, HLA-DRB5, HLA-E, HLA-F, HLA-G, ICAM1, ITGAL, ITGB2, LAMA2, LOC102723407, MYH6, MYH7, PRF1, RAC1, …	[CAV1, HLA-DMB, HLA-DRB4, HLA-E]	KEGG:05416	Viral myocarditis	1
1149	[ACTB, ACTG1, ACVR1, ACVR2A, ACVR2B, AKT1, AKT2, AKT3, ARHGEF2, ASS1, BCL2, BMP4, BMPR1A, BMPR1B, BMPR2, CALM1, CALM2, CALM3, CALML3, CALML4, CALML5, CALML6, CAV1, CAV2, CAV3, CCL2, CDH5, CHUK, CTNNB1, CTSL, CYBA, CYBB, DUSP1, EDN1, FOS, GPC1, GSTA1, GSTA2, GSTA3, GSTA4, GSTA5, GSTM1, GSTM2, GSTM3, GSTM4, GSTM5, GSTO1, GSTO2, GSTP1, GSTT1, GSTT2, GSTT2B, HMOX1, HMOX2, HSP90AA1, HSP90AB1, HSP90B1,…	[CALML4, CAV1, CDH5, CYBB, IL1R1, KLF2, PECAM1, PLAT]	KEGG:05418	Fluid shear stress and atherosclerosis	1
89			ADH1B	ADH1B
91			CPT1A	CPT1A
93			ECI1	ECI1
96			AASS	AASS
98			KMT2A	KMT2A
100			OGDH	OGDH
102			PRDM9	PRDM9
105			DBT	DBT
107			ACACB	ACACB
109			SUCLG2	SUCLG2
112			SORBS1	SORBS1
115			SCD	SCD
117			FADS2	FADS2
120			EPHA2	EPHA2
122			FLT1	FLT1
124			RASGRP3	RASGRP3
126			GNG11	GNG11
128			ANGPT1	ANGPT1
130			ANGPT2	ANGPT2
132			HGF	HGF
134			PDGFRB	PDGFRB
136			PGF	PGF
138			RRAS	RRAS
140			CALML4	CALML4
143			RAPGEF3	RAPGEF3
148			PRKD2	PRKD2
155			PARD3	PARD3
159			MAGI1	MAGI1
161			CDH1	CDH1
166			CXCL2	CXCL2
169			IL1R1	IL1R1
171			IL4R	IL4R
173			CXCR2	CXCR2
175			IL9R	IL9R
177			IL13RA1	IL13RA1
179			IL15	IL15
181			TNFRSF9	TNFRSF9
184			CXCL12	CXCL12
186			BMP2	BMP2
188			TNFRSF1B	TNFRSF1B
190			TNFRSF10B	TNFRSF10B
193			DOCK2	DOCK2
195			FGR	FGR
200			LYN	LYN
202			NFKBIA	NFKBIA
206			WAS	WAS
210			CARD10	CARD10
216			TRAF1	TRAF1
218			CFLAR	CFLAR
222			CYBB	CYBB
227			RPS6	RPS6
229			TF	TF
232			IP6K3	IP6K3
234			ITPKB	ITPKB
236			CDS2	CDS2
241			GRM1	GRM1
245			AVPR2	AVPR2
249			STAG1	STAG1
251			STAG2	STAG2
253			MDM2	MDM2
255			RBL1	RBL1
257			CCNB2	CCNB2
261			GTSE1	GTSE1
263			PMAIP1	PMAIP1
265			STEAP3	STEAP3
270			TCIRG1	TCIRG1
272			ABCA2	ABCA2
274			LAMP2	LAMP2
276			ACP5	ACP5
278			DNASE2B	DNASE2B
281			ARPC1B	ARPC1B
283			ARAP1	ARAP1
286			PSD4	PSD4
288			LDLRAP1	LDLRAP1
290			EHD2	EHD2
292			HLA-E	HLA-E
296			ASAP3	ASAP3
300			CAV1	CAV1
302			MVB12A	MVB12A
307			HLA-DMB	HLA-DMB
309			HLA-DRB4	HLA-DRB4
312			ITGA5	ITGA5
314			ITGB5	ITGB5
317			CLEC7A	CLEC7A
319			COLEC12	COLEC12
321			TUBB6	TUBB6
323			SCARB1	SCARB1
325			MRC2	MRC2
328			LAMC3	LAMC3
330			COL1A1	COL1A1
332			COL1A2	COL1A2
334			COL4A3	COL4A3
338			PHLPP1	PHLPP1
340			FN1	FN1
347			ITGA6	ITGA6
350			ITGB4	ITGB4
353			ITGB8	ITGB8
355			LAMA4	LAMA4
361			BRCA1	BRCA1
365			LMNA	LMNA
370			CASP6	CASP6
375			RAMP2	RAMP2
377			MYH11	MYH11
379			MYLK	MYLK
381			ACTA2	ACTA2
385			DCN	DCN
387			ID4	ID4
390			TGIF2	TGIF2
395			RHOD	RHOD
397			ABLIM1	ABLIM1
399			PLXNB1	PLXNB1
401			SEMA4C	SEMA4C
403			SSH3	SSH3
408			SEMA3F	SEMA3F
411			KLF2	KLF2
413			JAG1	JAG1
415			APLNR	APLNR
419			PLAT	PLAT
428			CYLD	CYLD
430			LILRA4	LILRA4
433			JUND	JUND
437			TYROBP	TYROBP
440			SCRIB	SCRIB
442			WWTR1	WWTR1
444			WNT16	WNT16
448			TCF7L1	TCF7L1
482			CD44	CD44
487			CDH5	CDH5
489			VCAN	VCAN
491			CTLA4	CTLA4
493			NFASC	NFASC
500			CD99	CD99
502			MPZ	MPZ
504			PECAM1	PECAM1
506			SELPLG	SELPLG
508			CLDN5	CLDN5
510			JAM3	JAM3
516			PTPRB	PTPRB
519			YES1	YES1
522			IQGAP1	IQGAP1
527			MYH9	MYH9
531			RAB13	RAB13
534			EZR	EZR
537			MICALL2	MICALL2
540			YBX3	YBX3
543			TJAP1	TJAP1
545			TJP2	TJP2
552			TBXA2R	TBXA2R
558			B2M	B2M
560			CD74	CD74
564			GBP1	GBP1
566			GBP2	GBP2
569			IFI16	IFI16
571			NAIP	NAIP
574			ERBIN	ERBIN
576			AIM2	AIM2
593			RUNX3	RUNX3
608			IFITM1	IFITM1
613			GSN	GSN
616			MYO10	MYO10
653			IRAK3	IRAK3
656			NTRK3	NTRK3
659			MAPKAPK2	MAPKAPK2
667			ITGAX	ITGAX
683			FOXO1	FOXO1
685			RHOQ	RHOQ
712			SLC38A3	SLC38A3
714			AQP1	AQP1
716			SLC4A4	SLC4A4
719			KCNQ1	KCNQ1
722			SLC4A2	SLC4A2
731			COL5A3	COL5A3
733			COL27A1	COL27A1
739			SLCO1A2	SLCO1A2
745			MT1F	MT1F
747			MT1H	MT1H
753			ARHGEF26	ARHGEF26
756			RHOG	RHOG
826			SERPINB1	SERPINB1
831			SERPINB6	SERPINB6
869			TCF3	TCF3
871			ZFP36	ZFP36
876			EEF1D	EEF1D
883			SP100	SP100
897			HSPB2	HSPB2
902			PTMA	PTMA
905			VIM	VIM
907			ENTPD1	ENTPD1
913			CTBP2	CTBP2
915			MECOM	MECOM
931			TPR	TPR
934			ZBTB16	ZBTB16
940			FLI1	FLI1
943			NUPR1	NUPR1
945			LYL1	LYL1
949			PAX3	PAX3
963			HDAC7	HDAC7
981			TIMP3	TIMP3

## Sheet: supplementary Table S4
Biological pathways and terms by ClueGo software in meta-analysis of Down-regulayted genes in AD patients.
SUID	All Associated Genes	Associated Genes Found	GO ID	GO Term	Term PValue Corrected with Bonferroni step down
2446	[ATP12A, ATP4A, ATP4B, ATP5A1, ATP5B, ATP5C1, ATP5D, ATP5E, ATP5F1, ATP5G1, ATP5G2, ATP5G3, ATP5H, ATP5I, ATP5J, ATP5J2, ATP5L, ATP5O, ATP6, ATP6AP1, ATP6V0A1, ATP6V0A2, ATP6V0A4, ATP6V0B, ATP6V0C, ATP6V0D1, ATP6V0D2, ATP6V0E1, ATP6V0E2, ATP6V1A, ATP6V1B1, ATP6V1B2, ATP6V1C1, ATP6V1C2, ATP6V1D, ATP6V1E1, ATP6V1E2, ATP6V1F, ATP6V1G1, ATP6V1G2, ATP6V1G3, ATP6V1H, ATP8, COX1, COX10, COX11, COX15, CO…	[ATP5A1, ATP5B, ATP5C1, ATP5F1, ATP5G3, ATP6AP1, ATP6V0B, ATP6V0C, ATP6V1A, ATP6V1B2, ATP6V1C1, ATP6V1D, ATP6V1E1, ATP6V1G2, ATP6V1H, COX7A1, COX7B, NDUFA4, NDUFA7, NDUFAB1, NDUFB5, NDUFB6, NDUFS3, NDUFV2, UQCRC1, UQCRC2, UQCRFS1]	KEGG:00190	Oxidative phosphorylation	7.72479e-09
4277	[ADCY5, ADORA2A, APAF1, ATP5A1, ATP5B, ATP5C1, ATP5D, ATP5E, ATP5F1, ATP5G1, ATP5G2, ATP5G3, ATP5H, ATP5J, ATP5O, ATP6, ATP8, CASP3, CASP9, COX1, COX2, COX3, COX4I1, COX4I2, COX5A, COX5B, COX6A1, COX6A2, COX6B1, COX6B2, COX6C, COX7A1, COX7A2, COX7A2L, COX7B, COX7B2, COX7C, COX8A, COX8C, CYC1, CYCS, CYTB, DRD1, DRD2, GNAI1, GNAI2, GNAI3, GNAL, GPR37, HTRA2, LRRK2, ND1, ND2, ND3, ND4, ND4L, ND5, ND…	[ATP5A1, ATP5B, ATP5C1, ATP5F1, ATP5G3, COX7A1, COX7B, CYCS, GNAL, NDUFA4, NDUFA7, NDUFAB1, NDUFB5, NDUFB6, NDUFS3, NDUFV2, SLC25A4, SNCA, UBE2G1, UCHL1, UQCRC1, UQCRC2, UQCRFS1, VDAC1, VDAC3]	KEGG:05012	Parkinson's disease	9.25286e-07
3663	[AP2A1, AP2A2, AP2B1, AP2M1, AP2S1, ATP6V0A1, ATP6V0A2, ATP6V0A4, ATP6V0B, ATP6V0C, ATP6V0D1, ATP6V0D2, ATP6V0E1, ATP6V0E2, ATP6V1A, ATP6V1B1, ATP6V1B2, ATP6V1C1, ATP6V1C2, ATP6V1D, ATP6V1E1, ATP6V1E2, ATP6V1F, ATP6V1G1, ATP6V1G2, ATP6V1G3, ATP6V1H, CACNA1A, CACNA1B, CLTA, CLTB, CLTC, CLTCL1, CPLX1, CPLX2, CPLX3, CPLX4, DNM1, DNM2, DNM3, NAPA, NSF, RAB3A, RIMS1, SLC17A6, SLC17A7, SLC17A8, SLC18A1…	[ATP6V0B, ATP6V0C, ATP6V1A, ATP6V1B2, ATP6V1C1, ATP6V1D, ATP6V1E1, ATP6V1G2, ATP6V1H, DNM3, NAPA, SLC17A6, SLC17A7, SNAP25, SYT1, UNC13A]	KEGG:04721	Synaptic vesicle cycle	2.45005e-06
4244	[ADAM10, ADAM17, APAF1, APBB1, APH1A, APH1B, APOE, APP, ATF6, ATP2A1, ATP2A2, ATP2A3, ATP5A1, ATP5B, ATP5C1, ATP5D, ATP5E, ATP5F1, ATP5G1, ATP5G2, ATP5G3, ATP5H, ATP5J, ATP5O, ATP6, ATP8, BACE1, BACE2, BAD, BID, CACNA1C, CACNA1D, CACNA1F, CACNA1S, CALM1, CALM2, CALM3, CALML3, CALML4, CALML5, CALML6, CAPN1, CAPN2, CASP12, CASP3, CASP7, CASP8, CASP9, CDK5, CDK5R1, COX1, COX2, COX3, COX4I1, COX4I2, …	[ATP5A1, ATP5B, ATP5C1, ATP5F1, ATP5G3, CALM1, COX7A1, COX7B, CYCS, GRIN1, MAPK1, NAE1, NDUFA4, NDUFA7, NDUFAB1, NDUFB5, NDUFB6, NDUFS3, NDUFV2, PPP3CA, PPP3CB, PPP3R1, RTN3, SNCA, UQCRC1, UQCRC2, UQCRFS1]	KEGG:05010	Alzheimer's disease	2.55943e-06
4458	[ADAM10, ADAM17, ATP6AP1, ATP6V0A1, ATP6V0A2, ATP6V0A4, ATP6V0B, ATP6V0C, ATP6V0D1, ATP6V0D2, ATP6V0E1, ATP6V0E2, ATP6V1A, ATP6V1B1, ATP6V1B2, ATP6V1C1, ATP6V1C2, ATP6V1D, ATP6V1E1, ATP6V1E2, ATP6V1F, ATP6V1G1, ATP6V1G2, ATP6V1G3, ATP6V1H, CASP3, CCL5, CDC42, CHUK, CSK, CXCL1, CXCL8, CXCR1, CXCR2, EGFR, F11R, GIT1, HBEGF, IGSF5, IKBKB, IKBKG, JAM2, JAM3, JUN, LYN, MAP2K4, MAP3K14, MAPK10, MAPK11,…	[ATP6AP1, ATP6V0B, ATP6V0C, ATP6V1A, ATP6V1B2, ATP6V1C1, ATP6V1D, ATP6V1E1, ATP6V1G2, ATP6V1H, CDC42, MAP2K4, MAPK9, RAC1]	KEGG:05120	Epithelial cell signaling in Helicobacter pylori infection	0.000302856
4324	[AP2A1, AP2A2, AP2B1, AP2M1, AP2S1, APAF1, ATP5A1, ATP5B, ATP5C1, ATP5D, ATP5E, ATP5F1, ATP5G1, ATP5G2, ATP5G3, ATP5H, ATP5J, ATP5O, ATP6, ATP8, BAX, BBC3, BDNF, CASP3, CASP8, CASP9, CLTA, CLTB, CLTC, CLTCL1, COX1, COX2, COX3, COX4I1, COX4I2, COX5A, COX5B, COX6A1, COX6A2, COX6B1, COX6B2, COX6C, COX7A1, COX7A2, COX7A2L, COX7B, COX7B2, COX7C, COX8A, COX8C, CREB1, CREB3, CREB3L1, CREB3L2, CREB3L3, C…	[ATP5A1, ATP5B, ATP5C1, ATP5F1, ATP5G3, COX7A1, COX7B, CYCS, DCTN4, GRIN1, NDUFA4, NDUFA7, NDUFAB1, NDUFB5, NDUFB6, NDUFS3, NDUFV2, POLR2K, SLC25A4, SOD1, UQCRC1, UQCRC2, UQCRFS1, VDAC1, VDAC3]	KEGG:05016	Huntington's disease	0.000402271
2422	[ACLY, ACO1, ACO2, CS, DLAT, DLD, DLST, FH, IDH1, IDH2, IDH3A, IDH3B, IDH3G, MDH1, MDH2, OGDH, OGDHL, PC, PCK1, PCK2, PDHA1, PDHA2, PDHB, SDHA, SDHB, SDHC, SDHD, SUCLA2, SUCLG1, SUCLG2]	[ACLY, DLAT, DLD, IDH3A, IDH3G, MDH1, OGDHL, PDHA1, PDHB]	KEGG:00020	Citrate cycle (TCA cycle)	0.000762179
4441	[ACTB, ACTG1, ADCY3, ADCY9, ARF1, ATP6AP1, ATP6V0A1, ATP6V0A2, ATP6V0A4, ATP6V0B, ATP6V0C, ATP6V0D1, ATP6V0D2, ATP6V0E1, ATP6V0E2, ATP6V1A, ATP6V1B1, ATP6V1B2, ATP6V1C1, ATP6V1C2, ATP6V1D, ATP6V1E1, ATP6V1E2, ATP6V1F, ATP6V1G1, ATP6V1G2, ATP6V1G3, ATP6V1H, CFTR, ERO1A, GNAS, KCNQ1, KDELR1, KDELR2, KDELR3, MUC2, PDIA4, PLCG1, PLCG2, PRKACA, PRKACB, PRKACG, PRKCA, SEC61A1, SEC61A2, SEC61B, SEC61G, …	[ATP6AP1, ATP6V0B, ATP6V0C, ATP6V1A, ATP6V1B2, ATP6V1C1, ATP6V1D, ATP6V1E1, ATP6V1G2, ATP6V1H]	KEGG:05110	Vibrio cholerae infection	0.0132404
4203	[ATP4A, ATP4B, ATP6V0A1, ATP6V0A2, ATP6V0A4, ATP6V0C, ATP6V0D1, ATP6V0D2, ATP6V0E1, ATP6V0E2, ATP6V1A, ATP6V1B1, ATP6V1B2, ATP6V1C1, ATP6V1C2, ATP6V1D, ATP6V1E1, ATP6V1E2, ATP6V1F, ATP6V1G1, ATP6V1G2, ATP6V1G3, CA2, CLCNKB, SLC12A7, SLC4A1, TCIRG1]	[ATP6V0C, ATP6V1A, ATP6V1B2, ATP6V1C1, ATP6V1D, ATP6V1E1, ATP6V1G2]	KEGG:04966	Collecting duct acid secretion	0.023737
3738	[ADCY1, ADCY2, ADCY3, ADCY4, ADCY5, ADCY6, ADCY7, ADCY8, ADCY9, CACNA1A, CACNA1C, CACNA1D, DLG4, DLGAP1, GLS, GLS2, GLUL, GNAI1, GNAI2, GNAI3, GNAO1, GNAQ, GNAS, GNB1, GNB2, GNB3, GNB4, GNB5, GNG10, GNG11, GNG12, GNG13, GNG2, GNG3, GNG4, GNG5, GNG7, GNG8, GNGT1, GNGT2, GRIA1, GRIA2, GRIA3, GRIA4, GRIK1, GRIK2, GRIK3, GRIK4, GRIK5, GRIN1, GRIN2A, GRIN2B, GRIN2C, GRIN2D, GRIN3A, GRIN3B, GRK2, GRK3,…	[ADCY1, DLGAP1, GLS, GNB5, GNG3, GRIA1, GRIN1, MAPK1, PPP3CA, PPP3CB, PPP3R1, SHANK2, SLC17A6, SLC17A7, SLC1A1]	KEGG:04724	Glutamatergic synapse	0.0324361
4395	[CACNA1A, CACNA1B, CHRNA4, CHRNA6, CHRNA7, CHRNB2, GABRA1, GABRA2, GABRA3, GABRA4, GABRA5, GABRA6, GABRB1, GABRB2, GABRB3, GABRD, GABRE, GABRG1, GABRG2, GABRG3, GABRP, GABRQ, GABRR1, GABRR2, GABRR3, GRIA1, GRIA2, GRIA3, GRIA4, GRIN1, GRIN2A, GRIN2B, GRIN2C, GRIN2D, GRIN3A, GRIN3B, SLC17A6, SLC17A7, SLC17A8, SLC32A1]	[GABRA1, GABRA2, GABRA5, GABRG2, GRIA1, GRIN1, SLC17A6, SLC17A7]	KEGG:05033	Nicotine addiction	0.056042
4307	[ALS2, APAF1, BAD, BAX, BCL2, BCL2L1, BID, CASP1, CASP12, CASP3, CASP9, CAT, CCS, CYCS, DAXX, DERL1, GPX1, GRIA1, GRIA2, GRIN1, GRIN2A, GRIN2B, GRIN2C, GRIN2D, MAP2K3, MAP2K6, MAP3K5, MAPK11, MAPK12, MAPK13, MAPK14, NEFH, NEFL, NEFM, NOS1, PPP3CA, PPP3CB, PPP3CC, PPP3R1, PPP3R2, PRPH, RAB5A, RAC1, SLC1A2, SOD1, TNF, TNFRSF1A, TNFRSF1B, TOMM40, TOMM40L, TP53]	[CYCS, GRIA1, GRIN1, NEFL, PPP3CA, PPP3CB, PPP3R1, RAC1, SOD1]	KEGG:05014	Amyotrophic lateral sclerosis (ALS)	0.0654726
4150	[ADIPOQ, ADIPOR1, ADIPOR2, AKT1, AKT2, AKT3, ATF4, BAX, BCL2L11, BID, CASP3, CASP7, CASP8, CDC42, CEBPA, COX1, COX2, COX3, COX4I1, COX4I2, COX5A, COX5B, COX6A1, COX6A2, COX6B1, COX6B2, COX6C, COX7A1, COX7A2, COX7A2L, COX7B, COX7B2, COX7C, COX8A, COX8C, CXCL8, CYC1, CYCS, CYP2E1, CYTB, DDIT3, EIF2AK3, EIF2S1, ERN1, FAS, FASLG, GSK3A, GSK3B, IKBKB, IL1A, IL1B, IL6, IL6R, INS, INSR, IRS1, IRS2, ITCH…	[AKT3, CDC42, COX7A1, COX7B, CYCS, MAPK9, NDUFA4, NDUFA7, NDUFAB1, NDUFB5, NDUFB6, NDUFS3, NDUFV2, RAC1, UQCRC1, UQCRC2, UQCRFS1]	KEGG:04932	Non-alcoholic fatty liver disease (NAFLD)	0.0699722
3005	[ADCY1, ADCY2, ADCY3, ADCY4, ADCY5, ADCY6, ADCY7, ADCY8, ADCY9, ANAPC1, ANAPC10, ANAPC11, ANAPC13, ANAPC2, ANAPC4, ANAPC5, ANAPC7, AR, AURKA, BTRC, BUB1, CALM1, CALM2, CALM3, CALML3, CALML4, CALML5, CALML6, CAMK2A, CAMK2B, CAMK2D, CAMK2G, CCNB1, CCNB2, CCNE1, CCNE2, CDC16, CDC20, CDC23, CDC25C, CDC26, CDC27, CDK1, CDK2, CPEB1, CPEB2, CPEB3, CPEB4, CUL1, ESPL1, FBXO43, FBXO5, FBXW11, IGF1, IGF1R, …	[ADCY1, CALM1, CDC27, CUL1, MAD2L1, MAP2K1, MAPK1, PPP2CA, PPP3CA, PPP3CB, PPP3R1, SKP1, YWHAB, YWHAH, YWHAZ]	KEGG:04114	Oocyte meiosis	0.0787782
3719	[ABHD6, ADCY1, ADCY2, ADCY3, ADCY4, ADCY5, ADCY6, ADCY7, ADCY8, ADCY9, CACNA1A, CACNA1B, CACNA1C, CACNA1D, CACNA1F, CACNA1S, CNR1, DAGLA, DAGLB, FAAH, GABRA1, GABRA2, GABRA3, GABRA4, GABRA5, GABRA6, GABRB1, GABRB2, GABRB3, GABRD, GABRE, GABRG1, GABRG2, GABRG3, GABRP, GABRQ, GABRR1, GABRR2, GABRR3, GNAI1, GNAI2, GNAI3, GNAO1, GNAQ, GNB1, GNB2, GNB3, GNB4, GNB5, GNG10, GNG11, GNG12, GNG13, GNG2, GN…	[ADCY1, GABRA1, GABRA2, GABRA5, GABRG2, GNB5, GNG3, GRIA1, KCNJ6, MAPK1, MAPK9, SLC17A6, SLC17A7]	KEGG:04723	Retrograde endocannabinoid signaling	0.0990469
2704	[IFNG, POMP, PSMA1, PSMA2, PSMA3, PSMA4, PSMA5, PSMA6, PSMA7, PSMA8, PSMB1, PSMB10, PSMB11, PSMB2, PSMB3, PSMB4, PSMB5, PSMB6, PSMB7, PSMB8, PSMB9, PSMC1, PSMC2, PSMC3, PSMC4, PSMC5, PSMC6, PSMD1, PSMD11, PSMD12, PSMD13, PSMD14, PSMD2, PSMD3, PSMD4, PSMD6, PSMD7, PSMD8, PSME1, PSME2, PSME3, PSME4, PSMF1, SEM1]	[PSMA1, PSMA5, PSMB2, PSMB3, PSMB4, PSMD6, PSMD8, PSME3]	KEGG:03050	Proteasome	0.105507
2401	[ACSS1, ACSS2, ADH1A, ADH1B, ADH1C, ADH4, ADH5, ADH6, ADH7, ADPGK, AKR1A1, ALDH1A3, ALDH1B1, ALDH2, ALDH3A1, ALDH3A2, ALDH3B1, ALDH3B2, ALDH7A1, ALDH9A1, ALDOA, ALDOB, ALDOC, BPGM, DLAT, DLD, ENO1, ENO2, ENO3, FBP1, FBP2, G6PC, G6PC2, G6PC3, GALM, GAPDH, GAPDHS, GCK, GPI, HK1, HK2, HK3, HKDC1, LDHA, LDHAL6A, LDHAL6B, LDHB, LDHC, MINPP1, PCK1, PCK2, PDHA1, PDHA2, PDHB, PFKL, PFKM, PFKP, PGAM1, PGA…	[ADH5, BPGM, DLAT, DLD, ENO2, LDHA, PDHA1, PDHB, PFKM, PGK1]	KEGG:00010	Glycolysis / Gluconeogenesis	0.123312
3638	[ADCY1, ADCY8, ARAF, ATF4, BRAF, CACNA1C, CALM1, CALM2, CALM3, CALML3, CALML4, CALML5, CALML6, CAMK2A, CAMK2B, CAMK2D, CAMK2G, CAMK4, CREBBP, EP300, GNAQ, GRIA1, GRIA2, GRIN1, GRIN2A, GRIN2B, GRIN2C, GRIN2D, GRM1, GRM5, HRAS, ITPR1, ITPR2, ITPR3, KRAS, MAP2K1, MAP2K2, MAPK1, MAPK3, NRAS, PLCB1, PLCB2, PLCB3, PLCB4, PPP1CA, PPP1CB, PPP1CC, PPP1R1A, PPP3CA, PPP3CB, PPP3CC, PPP3R1, PPP3R2, PRKACA, P…	[ADCY1, CALM1, CAMK4, GRIA1, GRIN1, MAP2K1, MAPK1, PPP3CA, PPP3CB, PPP3R1]	KEGG:04720	Long-term potentiation	0.123312
2744	[DCLRE1C, DNTT, FEN1, LIG4, MRE11, NHEJ1, POLL, POLM, PRKDC, RAD50, XRCC4, XRCC5, XRCC6]	[LIG4, RAD50, XRCC5, XRCC6]	KEGG:03450	Non-homologous end-joining	0.293802
3093	[ACTB, ACTG1, ATP6AP1, ATP6V0A1, ATP6V0A2, ATP6V0A4, ATP6V0B, ATP6V0C, ATP6V0D1, ATP6V0D2, ATP6V0E1, ATP6V0E2, ATP6V1A, ATP6V1B1, ATP6V1B2, ATP6V1C1, ATP6V1C2, ATP6V1D, ATP6V1E1, ATP6V1E2, ATP6V1F, ATP6V1G1, ATP6V1G2, ATP6V1G3, ATP6V1H, C1R, C3, CALR, CANX, CD14, CD209, CD36, CLEC4M, CLEC7A, COLEC11, COLEC12, COMP, CORO1A, CTSL, CTSS, CYBA, CYBB, DYNC1H1, DYNC1I1, DYNC1I2, DYNC1LI1, DYNC1LI2, DYN…	[ATP6AP1, ATP6V0B, ATP6V0C, ATP6V1A, ATP6V1B2, ATP6V1C1, ATP6V1D, ATP6V1E1, ATP6V1G2, ATP6V1H, DYNC1I1, DYNC1LI1, ITGB1, RAC1, TUBB3, TUBB4B]	KEGG:04145	Phagosome	0.332754
4487	[ABL1, ACTB, ACTG1, ARPC1A, ARPC1B, ARPC2, ARPC3, ARPC4, ARPC5, ARPC5L, ATG5, BTRC, CD44, CDC42, CHUK, CRK, CRKL, CTTN, CXCL8, DIAPH1, DOCK1, ELMO1, ELMO2, ELMO3, FBXW11, HCLS1, IKBKB, IKBKG, ITGA5, ITGB1, MAD2L2, MAPK1, MAPK10, MAPK11, MAPK12, MAPK13, MAPK14, MAPK3, MAPK8, MAPK9, NFKB1, NFKBIA, NFKBIB, NOD1, NOD2, PFN1, PFN2, PFN3, PFN4, RAC1, RELA, RHOG, RIPK2, ROCK1, ROCK2, SRC, U2AF1, U2AF1L4…	[ARPC1A, CDC42, ELMO2, ITGB1, MAPK1, MAPK9, PFN2, RAC1, WASF1]	KEGG:05131	Shigellosis	0.363353
5252	[AKT1, AKT2, AKT3, EGFR, ERBB2, FGFR1, FGFR2, FGFR3, FLT3, G6PD, GCK, GLS, GLS2, HIF1A, HK1, HK2, HK3, HKDC1, HRAS, IDH1, KIT, KRAS, LDHA, MAP2K1, MAP2K2, MAPK1, MAPK3, MET, MTOR, MYC, NRAS, NTRK1, NTRK3, PDGFRA, PDGFRB, PDHA1, PDHA2, PDHB, PDK1, PFKL, PFKM, PFKP, PGAM1, PGAM2, PGAM4, PIK3CA, PIK3CB, PIK3CD, PIK3R1, PIK3R2, PIK3R3, PKM, PTEN, RAF1, RET, SCO2, SIRT3, SIRT6, SLC16A3, SLC1A5, SLC2A1…	[AKT3, GLS, LDHA, MAP2K1, MAPK1, PDHA1, PDHB, PFKM, SIRT3]	KEGG:05230	Central carbon metabolism in cancer	0.363353
4354	[BAX, C1QA, C1QB, C1QC, C5, C6, C7, C8A, C8B, C8G, C9, CASP12, CCL5, EGR1, ELK1, FYN, HSPA1A, HSPA5, IL1A, IL1B, IL6, LAMC1, MAP2K1, MAP2K2, MAPK1, MAPK3, NCAM1, NCAM2, NOTCH1, PRKACA, PRKACB, PRKACG, PRNP, SOD1, STIP1]	[EGR1, MAP2K1, MAPK1, NCAM2, PRNP, SOD1]	KEGG:05020	Prion diseases	0.612779
3128	[AKT1, AKT1S1, AKT2, AKT3, ATP6V1A, ATP6V1B1, ATP6V1B2, ATP6V1C1, ATP6V1C2, ATP6V1D, ATP6V1E1, ATP6V1E2, ATP6V1F, ATP6V1G1, ATP6V1G2, ATP6V1G3, ATP6V1H, BRAF, CAB39, CAB39L, CHUK, CLIP1, DDIT4, DEPDC5, DEPTOR, DVL1, DVL2, DVL3, EIF4B, EIF4E, EIF4E1B, EIF4E2, EIF4EBP1, FLCN, FNIP1, FNIP2, FZD1, FZD10, FZD2, FZD3, FZD4, FZD5, FZD6, FZD7, FZD8, FZD9, GRB10, GRB2, GSK3B, HRAS, IGF1, IGF1R, IKBKB, INS…	[AKT3, ATP6V1A, ATP6V1B2, ATP6V1C1, ATP6V1D, ATP6V1E1, ATP6V1G2, ATP6V1H, LAMTOR3, MAP2K1, MAPK1, RHEB, RRAGA, RRAGB, WNT5A]	KEGG:04150	mTOR signaling pathway	0.644029
3253	[AKT1, AKT2, AKT3, BAD, CASP9, CDC42, HRAS, HSPB1, JMJD7-PLA2G4B, KDR, KRAS, MAP2K1, MAP2K2, MAPK1, MAPK11, MAPK12, MAPK13, MAPK14, MAPK3, MAPKAPK2, MAPKAPK3, NFATC2, NOS3, NRAS, PIK3CA, PIK3CB, PIK3CD, PIK3R1, PIK3R2, PIK3R3, PLA2G4A, PLA2G4B, PLA2G4C, PLA2G4D, PLA2G4E, PLA2G4F, PLCG1, PLCG2, PPP3CA, PPP3CB, PPP3CC, PPP3R1, PPP3R2, PRKCA, PRKCB, PRKCG, PTGS2, PTK2, PXN, RAC1, RAC2, RAC3, RAF1, S…	[AKT3, CDC42, MAP2K1, MAPK1, PPP3CA, PPP3CB, PPP3R1, RAC1]	KEGG:04370	VEGF signaling pathway	0.678611
3350	[ACP1, ACTB, ACTG1, ACTN1, ACTN4, AFDN, BAIAP2, CDC42, CDH1, CREBBP, CSNK2A1, CSNK2A2, CSNK2A3, CSNK2B, CTNNA1, CTNNA2, CTNNA3, CTNNB1, CTNND1, EGFR, EP300, ERBB2, FARP2, FER, FGFR1, FYN, IGF1R, INSR, IQGAP1, LEF1, LMO7, MAP3K7, MAPK1, MAPK3, MET, NECTIN1, NECTIN2, NECTIN3, NECTIN4, NLK, PARD3, PTPN1, PTPN6, PTPRB, PTPRF, PTPRJ, PTPRM, RAC1, RAC2, RAC3, RHOA, SMAD2, SMAD3, SMAD4, SNAI1, SNAI2, SO…	[ACP1, CDC42, CSNK2A1, CTNNA2, MAPK1, PTPRF, RAC1, SSX2IP, WASF1]	KEGG:04520	Adherens junction	0.703065
3797	[ABAT, ADCY1, ADCY2, ADCY3, ADCY4, ADCY5, ADCY6, ADCY7, ADCY8, ADCY9, CACNA1A, CACNA1B, CACNA1C, CACNA1D, CACNA1F, CACNA1S, GABARAP, GABARAPL1, GABARAPL2, GABBR1, GABBR2, GABRA1, GABRA2, GABRA3, GABRA4, GABRA5, GABRA6, GABRB1, GABRB2, GABRB3, GABRD, GABRE, GABRG1, GABRG2, GABRG3, GABRP, GABRQ, GABRR1, GABRR2, GABRR3, GAD1, GAD2, GLS, GLS2, GLUL, GNAI1, GNAI2, GNAI3, GNAO1, GNB1, GNB2, GNB3, GNB4,…	[ADCY1, GABRA1, GABRA2, GABRA5, GABRG2, GLS, GNB5, GNG3, KCNJ6, SLC12A5]	KEGG:04727	GABAergic synapse	0.88398
2438	[ACAA1, ACAA2, ACADL, ACADM, ACADS, ACADSB, ACADVL, ACAT1, ACAT2, ACOX1, ACOX3, ACSBG1, ACSBG2, ACSL1, ACSL3, ACSL4, ACSL5, ACSL6, ADH1A, ADH1B, ADH1C, ADH4, ADH5, ADH6, ADH7, ALDH1B1, ALDH2, ALDH3A2, ALDH7A1, ALDH9A1, CPT1A, CPT1B, CPT1C, CPT2, CYP4A11, CYP4A22, ECHS1, ECI1, ECI2, EHHADH, GCDH, HADH, HADHA, HADHB]	[ACADSB, ACSL3, ACSL6, ADH5]	KEGG:00071	Fatty acid degradation	1
2501	[ABHD14A-ACY1, ACY1, ARG1, ARG2, ASL, ASS1, CPS1, GLS, GLS2, GLUD1, GLUD2, GLUL, GOT1, GOT2, GPT, GPT2, NAGS, NOS1, NOS2, NOS3, OTC]	[ARG2, GLS, GOT1, GOT2]	KEGG:00220	Arginine biosynthesis	1
2510	[ADA, ADA2, ADCY1, ADCY10, ADCY2, ADCY3, ADCY4, ADCY5, ADCY6, ADCY7, ADCY8, ADCY9, ADK, ADPRM, ADSL, ADSS, ADSSL1, AK1, AK2, AK3, AK4, AK5, AK6, AK7, AK8, AK9, ALLC, AMPD1, AMPD2, AMPD3, APRT, ATIC, CANT1, DCK, DGUOK, ENPP1, ENPP3, ENPP4, ENTPD1, ENTPD2, ENTPD3, ENTPD4, ENTPD5, ENTPD6, ENTPD8, FHIT, GART, GDA, GMPR, GMPR2, GMPS, GUCY1A2, GUCY1A3, GUCY1B3, GUCY2C, GUCY2D, GUCY2F, GUK1, HDDC3, HPRT…	[ADCY1, ADK, DGUOK, ENTPD3, GUCY1B3, HPRT1, NME1, NUDT9, POLR2K, POLR3K, PRPS1]	KEGG:00230	Purine metabolism	1
2533	[ABAT, ADSL, ADSS, ADSSL1, AGXT, AGXT2, ALDH4A1, ALDH5A1, ASL, ASNS, ASPA, ASS1, CAD, CPS1, DDO, FOLH1, GAD1, GAD2, GFPT1, GFPT2, GLS, GLS2, GLUD1, GLUD2, GLUL, GOT1, GOT2, GPT, GPT2, IL4I1, NAT8L, NIT2, PPAT, RIMKLA, RIMKLB]	[ASNS, GLS, GOT1, GOT2]	KEGG:00250	Alanine, aspartate and glutamate metabolism	1
2540	[AGXT, AGXT2, ALAS1, ALAS2, ALDH7A1, AMT, AOC2, AOC3, BHMT, BPGM, CBS, CBSL, CHDH, CTH, DAO, DLD, DMGDH, GAMT, GATM, GCAT, GCSH, GLDC, GLYCTK, GNMT, GRHPR, MAOA, MAOB, PGAM1, PGAM2, PGAM4, PHGDH, PIPOX, PSAT1, PSPH, SARDH, SDS, SDSL, SHMT1, SHMT2, SRR]	[BPGM, DLD, GCAT]	KEGG:00260	Glycine, serine and threonine metabolism	1
2545	[ADI1, AGXT2, AHCY, AHCYL1, AHCYL2, AMD1, APIP, BCAT1, BCAT2, BHMT, BHMT2, CBS, CBSL, CDO1, CTH, DNMT1, DNMT3A, DNMT3B, ENOPH1, GCLC, GCLM, GOT1, GOT2, GSS, IL4I1, LDHA, LDHAL6A, LDHAL6B, LDHB, LDHC, MAT1A, MAT2A, MAT2B, MDH1, MDH2, MPST, MRI1, MTAP, MTR, SDS, SDSL, SMS, SRM, TAT, TST]	[GOT1, GOT2, LDHA, MDH1]	KEGG:00270	Cysteine and methionine metabolism	1
2552	[AACS, ABAT, ACAA1, ACAA2, ACAD8, ACADM, ACADS, ACADSB, ACAT1, ACAT2, ACSF3, AGXT2, ALDH1B1, ALDH2, ALDH3A2, ALDH6A1, ALDH7A1, ALDH9A1, AOX1, AUH, BCAT1, BCAT2, BCKDHA, BCKDHB, DBT, DLD, ECHS1, EHHADH, HADH, HADHA, HADHB, HIBADH, HIBCH, HMGCL, HMGCLL1, HMGCS1, HMGCS2, HSD17B10, IL4I1, IVD, MCCC1, MCCC2, MCEE, MUT, OXCT1, OXCT2, PCCA, PCCB]	[ACADSB, DLD, OXCT1, PCCA]	KEGG:00280	Valine, leucine and isoleucine degradation	1
2559	[AGMAT, ALDH18A1, ALDH1B1, ALDH2, ALDH3A2, ALDH4A1, ALDH7A1, ALDH9A1, AMD1, AOC1, ARG1, ARG2, AZIN2, CARNS1, CKB, CKM, CKMT1A, CKMT1B, CKMT2, CNDP1, CNDP2, DAO, GAMT, GATM, GOT1, GOT2, HOGA1, L3HYPDH, LAP3, LOC102724788, MAOA, MAOB, NOS1, NOS2, NOS3, OAT, ODC1, P4HA1, P4HA2, P4HA3, PRODH, PRODH2, PYCR1, PYCR2, PYCRL, SAT1, SAT2, SMOX, SMS, SRM]	[ALDH18A1, ARG2, GOT1, GOT2, OAT]	KEGG:00330	Arginine and proline metabolism	1
2570	[ADH1A, ADH1B, ADH1C, ADH4, ADH5, ADH6, ADH7, ALDH1A3, ALDH3A1, ALDH3B1, ALDH3B2, AOC2, AOC3, AOX1, COMT, DBH, DCT, DDC, FAH, FAHD1, GOT1, GOT2, GSTZ1, HGD, HPD, IL4I1, MAOA, MAOB, MIF, PNMT, TAT, TH, TPO, TYR, TYRP1]	[ADH5, GOT1, GOT2]	KEGG:00350	Tyrosine metabolism	1
2578	[ALG1, ALG10, ALG10B, ALG11, ALG12, ALG13, ALG14, ALG2, ALG3, ALG5, ALG6, ALG8, ALG9, B4GALT1, B4GALT2, B4GALT3, DAD1, DDOST, DOLK, DOLPP1, DPAGT1, DPM1, DPM2, DPM3, FUT8, GANAB, MAN1A1, MAN1A2, MAN1B1, MAN1C1, MAN2A1, MAN2A2, MGAT1, MGAT2, MGAT3, MGAT4A, MGAT4B, MGAT4C, MGAT4D, MGAT5, MGAT5B, MOGS, RPN1, RPN2, ST6GAL1, ST6GAL2, STT3A, STT3B, TUSC3]	[ALG1, MAN1A1, TUSC3]	KEGG:00510	N-Glycan biosynthesis	1
2585	[AMDHD2, CHIA, CHIT1, CMAS, CYB5R1, CYB5R2, CYB5R3, CYB5R4, CYB5RL, FPGT, FUK, GALE, GALK1, GALT, GCK, GFPT1, GFPT2, GMDS, GMPPA, GMPPB, GNE, GNPDA1, GNPDA2, GNPNAT1, GPI, HEXA, HEXB, HK1, HK2, HK3, HKDC1, MPI, NAGK, NANP, NANS, NPL, PGM1, PGM2, PGM3, PMM1, PMM2, RENBP, TSTA3, UAP1, UAP1L1, UGDH, UGP2, UXS1]	[CMAS, GMDS, UGP2]	KEGG:00520	Amino sugar and nucleotide sugar metabolism	1
2592	[ALDH6A1, CDIPT, IMPA1, IMPA2, IMPAD1, INPP1, INPP4A, INPP4B, INPP5A, INPP5B, INPP5D, INPP5E, INPP5J, INPP5K, INPPL1, IPMK, IPPK, ISYNA1, ITPK1, ITPKA, ITPKB, ITPKC, MINPP1, MIOX, MTM1, MTMR1, MTMR14, MTMR2, MTMR3, MTMR4, MTMR6, MTMR7, MTMR8, OCRL, PI4K2A, PI4K2B, PI4KA, PI4KB, PIK3C2A, PIK3C2B, PIK3C2G, PIK3C3, PIK3CA, PIK3CB, PIK3CD, PIK3CG, PIKFYVE, PIP4K2A, PIP4K2B, PIP4K2C, PIP5K1A, PIP5K1B,…	[INPP4A, OCRL, PI4KA, PIP4K2C, SYNJ1]	KEGG:00562	Inositol phosphate metabolism	1
2603	[AGPS, CEPT1, CHPT1, ENPP2, ENPP6, GAL3ST1, JMJD7-PLA2G4B, LPCAT1, LPCAT2, LPCAT4, PAFAH1B1, PAFAH1B2, PAFAH1B3, PAFAH2, PLA2G10, PLA2G12A, PLA2G12B, PLA2G16, PLA2G1B, PLA2G2A, PLA2G2C, PLA2G2D, PLA2G2E, PLA2G2F, PLA2G3, PLA2G4A, PLA2G4B, PLA2G4C, PLA2G4D, PLA2G4E, PLA2G4F, PLA2G5, PLA2G6, PLA2G7, PLB1, PLD1, PLD2, PLD3, PLD4, PLPP1, PLPP2, PLPP3, SELENOI, TMEM86B, UGT8]	[CEPT1, LPCAT4, PAFAH1B1]	KEGG:00565	Ether lipid metabolism	1
2610	[ACACA, ACACB, ACAT1, ACAT2, ACOT12, ACSS1, ACSS2, ACYP1, ACYP2, ALDH1B1, ALDH2, ALDH3A2, ALDH7A1, ALDH9A1, DLAT, DLD, FH, GLO1, GRHPR, HAGH, LDHA, LDHAL6A, LDHAL6B, LDHB, LDHC, LDHD, MDH1, MDH2, ME1, ME2, ME3, PC, PCK1, PCK2, PDHA1, PDHA2, PDHB, PKLR, PKM]	[DLAT, DLD, LDHA, MDH1, PDHA1, PDHB]	KEGG:00620	Pyruvate metabolism	1
2619	[ACAT1, ACAT2, ACO1, ACO2, AFMID, AGXT, AMT, CAT, CS, DLD, GCSH, GLDC, GLUL, GLYCTK, GRHPR, HAO1, HAO2, HOGA1, HYI, MCEE, MDH1, MDH2, MUT, PCCA, PCCB, PGP, SHMT1, SHMT2]	[DLD, MDH1, PCCA]	KEGG:00630	Glyoxylate and dicarboxylate metabolism	1
2625	[ABAT, ACACA, ACACB, ACADM, ACAT1, ACAT2, ACSS1, ACSS2, ACSS3, ALDH6A1, BCKDHA, BCKDHB, DBT, DLD, ECHDC1, ECHS1, EHHADH, HADHA, HIBCH, LDHA, LDHAL6A, LDHAL6B, LDHB, LDHC, MCEE, MLYCD, MUT, PCCA, PCCB, SUCLA2, SUCLG1, SUCLG2]	[DLD, ECHDC1, LDHA, PCCA]	KEGG:00640	Propanoate metabolism	1
2633	[ADH1A, ADH1B, ADH1C, ADH4, ADH5, ADH6, ADH7, ALDH1A1, ALDH1A2, AOX1, AWAT2, BCO1, CYP1A1, CYP1A2, CYP26A1, CYP26B1, CYP26C1, CYP2A6, CYP2B6, CYP2C18, CYP2C8, CYP2C9, CYP2S1, CYP3A4, CYP3A5, CYP3A7, CYP3A7-CYP3A51P, CYP4A11, DGAT1, DHRS3, DHRS4, DHRS4L1, DHRS4L2, DHRS9, HSD17B6, LRAT, PNPLA4, RDH10, RDH11, RDH12, RDH16, RDH5, RDH8, RETSAT, RPE65, SDR16C5, UGT1A1, UGT1A10, UGT1A3, UGT1A4, UGT1A5, …	[ADH5, PNPLA4, RDH11]	KEGG:00830	Retinol metabolism	1
2639	[AARS, AARS2, CARS, CARS2, DARS, DARS2, EARS2, EPRS, FARS2, FARSA, FARSB, GARS, GATB, GATC, HARS, HARS2, IARS, IARS2, KARS, LARS, LARS2, MARS, MARS2, MTFMT, NARS, NARS2, PARS2, PSTK, QARS, QRSL1, RARS, RARS2, SARS, SARS2, SEPSECS, TARS, TARS2, TARSL2, TRNA, TRNC, TRND, TRNE, TRNF, TRNG, TRNH, TRNI, TRNK, TRNL1, TRNL2, TRNM, TRNN, TRNP, TRNQ, TRNR, TRNS1, TRNS2, TRNT, TRNV, TRNW, TRNY, VARS, VARS2…	[NARS2, RARS2, SARS]	KEGG:00970	Aminoacyl-tRNA biosynthesis	1
2646	[AK6, BMS1, CSNK2A1, CSNK2A2, CSNK2A3, CSNK2B, DKC1, DROSHA, EFL1, EIF6, EMG1, FBL, FCF1, GAR1, GNL2, GNL3, GNL3L, GTPBP4, HEATR1, IMP3, IMP4, LOC100288562, LOC101929601, LOC101929627, LOC101930111, LOC643802, LOC81691, LSG1, MDN1, MPHOSPH10, NAT10, NHP2, NMD3, NOB1, NOL6, NOP10, NOP56, NOP58, NVL, NXF1, NXF2, NXF2B, NXF3, NXF5, NXT1, NXT2, POP1, POP4, POP5, POP7, PWP2, RAN, RBM28, RCL1, REXO1, R…	[CSNK2A1, GTPBP4, HEATR1, IMP3, NVL, POP4, RAN, RIOK2, SNU13]	KEGG:03008	Ribosome biogenesis in eukaryotes	1
2665	[ACIN1, ALYREF, BCL2L2-PABPN1, CASC3, CLP1, CPSF1, CPSF2, CPSF3, CPSF4, CPSF6, CPSF7, CSTF1, CSTF2, CSTF2T, CSTF3, DAZAP1, DDX39B, EIF4A3, ETF1, FIP1L1, GSPT1, GSPT2, HBS1L, MAGOH, MAGOHB, MSI1, MSI2, NCBP1, NCBP2, NUDT21, NXF1, NXF2, NXF2B, NXF3, NXF5, NXT1, NXT2, PABPC1, PABPC1L, PABPC1L2A, PABPC1L2B, PABPC3, PABPC4, PABPC4L, PABPC5, PABPN1, PABPN1L, PAPOLA, PAPOLB, PAPOLG, PCF11, PELO, PNN, PP…	[CPSF6, GSPT1, PPP2CA, RNMT, SAP18]	KEGG:03015	mRNA surveillance pathway	1
2676	[BTG1, BTG2, BTG3, BTG4, C1D, CNOT1, CNOT10, CNOT2, CNOT3, CNOT4, CNOT6, CNOT6L, CNOT7, CNOT8, CNOT9, DCP1A, DCP1B, DCP2, DCPS, DDX6, DHX36, DIS3, DIS3L, EDC3, EDC4, ENO1, ENO2, ENO3, EXOSC1, EXOSC10, EXOSC2, EXOSC3, EXOSC4, EXOSC5, EXOSC6, EXOSC7, EXOSC8, EXOSC9, HSPA9, HSPD1, LSM1, LSM2, LSM3, LSM4, LSM5, LSM6, LSM7, LSM8, MPHOSPH6, NUDT16, PABPC1, PABPC1L, PABPC1L2A, PABPC1L2B, PABPC3, PABPC4,…	[ENO2, EXOSC5, HSPD1, LSM3, PFKM, WDR61]	KEGG:03018	RNA degradation	1
2687	[ACIN1, ALYREF, AQR, BCAS2, BUD31, CCDC12, CDC40, CDC5L, CHERP, CRNKL1, CTNNBL1, CWC15, DDX23, DDX39B, DDX42, DDX46, DDX5, DHX15, DHX16, DHX38, DHX8, EFTUD2, EIF4A3, HNRNPA1, HNRNPA1L2, HNRNPA3, HNRNPC, HNRNPK, HNRNPM, HNRNPU, HSPA1A, HSPA1B, HSPA1L, HSPA2, HSPA6, HSPA8, ISY1, ISY1-RAB43, LSM2, LSM3, LSM4, LSM5, LSM6, LSM7, LSM8, MAGOH, MAGOHB, NCBP1, NCBP2, PCBP1, PHF5A, PLRG1, PPIE, PPIH, PPIL1…	[BCAS2, CDC40, CRNKL1, LSM3, PCBP1, PPIH, PRPF4, SNRPB2, SNU13]	KEGG:03040	Spliceosome	1
2721	[ACAA1, ACADL, ACADM, ACOX1, ACOX2, ACOX3, ACSBG1, ACSBG2, ACSL1, ACSL3, ACSL4, ACSL5, ACSL6, ADIPOQ, ANGPTL4, APOA1, APOA2, APOA5, APOC3, AQP7, CD36, CPT1A, CPT1B, CPT1C, CPT2, CYP27A1, CYP7A1, CYP8B1, DBI, EHHADH, FABP1, FABP2, FABP3, FABP4, FABP5, FABP6, FABP7, FADS2, GK, GK2, HMGCS2, ILK, LPL, ME1, MMP1, NR1H3, OLR1, PCK1, PCK2, PDPK1, PLIN1, PLIN2, PLIN4, PLIN5, PLTP, PPARA, PPARD, PPARG, RX…	[ACSL3, ACSL6, FABP3]	KEGG:03320	PPAR signaling pathway	1
2727	[BIVM-ERCC5, CCNH, CDK7, CETN2, CUL4A, CUL4B, DDB1, DDB2, ERCC1, ERCC2, ERCC3, ERCC4, ERCC5, ERCC6, ERCC8, GTF2H1, GTF2H2, GTF2H2C, GTF2H2C_2, GTF2H3, GTF2H4, GTF2H5, LIG1, MNAT1, PCNA, POLD1, POLD2, POLD3, POLD4, POLE, POLE2, POLE3, POLE4, RAD23A, RAD23B, RBX1, RFC1, RFC2, RFC3, RFC4, RFC5, RPA1, RPA2, RPA3, RPA4, XPA, XPC]	[CDK7, DDB1, RPA3]	KEGG:03420	Nucleotide excision repair	1
2734	[ATM, BABAM1, BARD1, BLM, BRCA1, BRCA2, BRCC3, BRE, BRIP1, EME1, FAM175A, MRE11, MUS81, NBN, PALB2, POLD1, POLD2, POLD3, POLD4, RAD50, RAD51, RAD51B, RAD51C, RAD51D, RAD52, RAD54B, RAD54L, RBBP8, RPA1, RPA2, RPA3, RPA4, SEM1, SSBP1, SYCP3, TOP3A, TOP3B, TOPBP1, UIMC1, XRCC2, XRCC3]	[BABAM1, BRE, RAD50, RAD51C, RPA3]	KEGG:03440	Homologous recombination	1
2752	[APITD1-CORT, ATR, ATRIP, BLM, BRCA1, BRCA2, BRIP1, CENPS, CENPX, EME1, EME2, ERCC1, ERCC4, FAAP100, FAAP24, FAN1, FANCA, FANCB, FANCC, FANCD2, FANCE, FANCF, FANCG, FANCI, FANCL, FANCM, HES1, LOC105369236, MLH1, MUS81, PALB2, PMS2, POLH, POLI, POLK, POLN, RAD51, RAD51C, REV1, REV3L, RMI1, RMI2, RPA1, RPA2, RPA3, RPA4, SLX1A, SLX1B, SLX4, TELO2, TOP3A, TOP3B, UBE2T, USP1, WDR48]	[ATR, RAD51C, RPA3]	KEGG:03460	Fanconi anemia pathway	1
2758	[AKT1, AKT2, AKT3, ARRB1, ARRB2, ATF2, ATF4, BDNF, BRAF, CACNA1A, CACNA1B, CACNA1C, CACNA1D, CACNA1E, CACNA1F, CACNA1G, CACNA1H, CACNA1I, CACNA1S, CACNA2D1, CACNA2D2, CACNA2D3, CACNA2D4, CACNB1, CACNB2, CACNB3, CACNB4, CACNG1, CACNG2, CACNG3, CACNG4, CACNG5, CACNG6, CACNG7, CACNG8, CASP3, CD14, CDC25B, CDC42, CHUK, CRK, CRKL, DAXX, DDIT3, DUSP1, DUSP10, DUSP16, DUSP2, DUSP3, DUSP4, DUSP5, DUSP6, …	[AKT3, CACNA2D3, CACNG3, CDC42, DUSP4, FGF14, FGF9, LAMTOR3, MAP2K1, MAP2K4, MAPK1, MAPK9, PPP3CA, PPP3CB, PPP3R1, RAC1, RASA1]	KEGG:04010	MAPK signaling pathway	1
2793	[ABL1, ABL2, AKT1, AKT2, AKT3, ARAF, AREG, BAD, BRAF, BTC, BUB1B-PAK6, CAMK2A, CAMK2B, CAMK2D, CAMK2G, CBL, CBLB, CBLC, CDKN1A, CDKN1B, CRK, CRKL, EGF, EGFR, EIF4EBP1, ELK1, ERBB2, ERBB3, ERBB4, EREG, GAB1, GRB2, GSK3B, HBEGF, HRAS, JUN, KRAS, MAP2K1, MAP2K2, MAP2K4, MAP2K7, MAPK1, MAPK10, MAPK3, MAPK8, MAPK9, MTOR, MYC, NCK1, NCK2, NRAS, NRG1, NRG2, NRG3, NRG4, PAK1, PAK2, PAK3, PAK4, PAK5, PAK6…	[AKT3, MAP2K1, MAP2K4, MAPK1, MAPK9, NRG1]	KEGG:04012	ErbB signaling pathway	1
2802	[ABL1, ABL2, AFDN, AKT1, AKT2, AKT3, ANGPT1, ANGPT2, ANGPT4, ARF6, BAD, BCL2L1, BRAP, BUB1B-PAK6, CALM1, CALM2, CALM3, CALML3, CALML4, CALML5, CALML6, CDC42, CHUK, CSF1, CSF1R, EFNA1, EFNA2, EFNA3, EFNA4, EFNA5, EGF, EGFR, ELK1, EPHA2, ETS1, ETS2, EXOC2, FASLG, FGF1, FGF10, FGF11, FGF12, FGF13, FGF14, FGF16, FGF17, FGF18, FGF19, FGF2, FGF20, FGF21, FGF22, FGF23, FGF3, FGF4, FGF5, FGF6, FGF7, FGF8…	[AKT3, BRAP, CALM1, CDC42, FGF14, FGF9, GNB5, GNG3, GRIN1, MAP2K1, MAPK1, MAPK9, RAC1, RALB, RASA1, RASAL2]	KEGG:04014	Ras signaling pathway	1
2827	[ACTB, ACTG1, ADCY1, ADCY2, ADCY3, ADCY4, ADCY5, ADCY6, ADCY7, ADCY8, ADCY9, ADORA2A, ADORA2B, AFDN, AKT1, AKT2, AKT3, ANGPT1, ANGPT2, ANGPT4, APBB1IP, ARAP3, BCAR1, BRAF, CALM1, CALM2, CALM3, CALML3, CALML4, CALML5, CALML6, CDC42, CDH1, CNR1, CRK, CRKL, CSF1, CSF1R, CTNNB1, CTNND1, DOCK4, DRD2, EFNA1, EFNA2, EFNA3, EFNA4, EFNA5, EGF, EGFR, EPHA2, F2R, F2RL3, FARP2, FGF1, FGF10, FGF11, FGF12, FGF…	[ADCY1, AKT3, CALM1, CDC42, FGF14, FGF9, GRIN1, ITGB1, MAP2K1, MAPK1, PFN2, RAC1, RALB, TLN2]	KEGG:04015	Rap1 signaling pathway	1
2847	[ADCY1, ADCY2, ADCY3, ADCY4, ADCY7, ADCY8, ADCY9, ADORA2A, ADORA2B, ADRA1A, ADRA1B, ADRA1D, ADRB1, ADRB2, ADRB3, AGTR1, ATP2A1, ATP2A2, ATP2A3, ATP2B1, ATP2B2, ATP2B3, ATP2B4, AVPR1A, AVPR1B, BDKRB1, BDKRB2, CACNA1A, CACNA1B, CACNA1C, CACNA1D, CACNA1E, CACNA1F, CACNA1G, CACNA1H, CACNA1I, CACNA1S, CALM1, CALM2, CALM3, CALML3, CALML4, CALML5, CALML6, CAMK2A, CAMK2B, CAMK2D, CAMK2G, CAMK4, CCKAR, CC…	[ADCY1, ATP2B2, ATP2B3, CALM1, CAMK4, GNA14, GNAL, GRIN1, HTR2A, PPP3CA, PPP3CB, PPP3R1, SLC25A4, VDAC1, VDAC3]	KEGG:04020	Calcium signaling pathway	1
2872	[ADCY1, ADCY2, ADCY3, ADCY4, ADCY5, ADCY6, ADCY7, ADCY8, ADCY9, ADORA1, ADORA3, ADRA1A, ADRA1B, ADRA1D, ADRA2A, ADRA2B, ADRA2C, ADRB1, ADRB2, ADRB3, AGTR1, AKT1, AKT2, AKT3, ATF2, ATF4, ATF6B, ATP1A1, ATP1A2, ATP1A3, ATP1A4, ATP1B1, ATP1B2, ATP1B3, ATP1B4, ATP2A1, ATP2A2, ATP2A3, ATP2B1, ATP2B2, ATP2B3, ATP2B4, BAD, BDKRB2, BORCS8-MEF2B, CACNA1C, CACNA1D, CACNA1F, CACNA1S, CALM1, CALM2, CALM3, CA…	[ADCY1, AKT3, ATP2B2, ATP2B3, CALM1, GUCY1B3, MAP2K1, MAPK1, PPP1R12A, PPP3CA, PPP3CB, PPP3R1, SLC25A4, VDAC1, VDAC3]	KEGG:04022	cGMP-PKG signaling pathway	1
2890	[ABCC4, ACOX1, ACOX3, ADCY1, ADCY10, ADCY2, ADCY3, ADCY4, ADCY5, ADCY6, ADCY7, ADCY8, ADCY9, ADCYAP1R1, ADORA1, ADORA2A, ADRB1, ADRB2, AFDN, AKT1, AKT2, AKT3, AMH, ARAP3, ATP1A1, ATP1A2, ATP1A3, ATP1A4, ATP1B1, ATP1B2, ATP1B3, ATP1B4, ATP2A2, ATP2B1, ATP2B2, ATP2B3, ATP2B4, BAD, BDNF, BRAF, CACNA1C, CACNA1D, CACNA1F, CACNA1S, CALM1, CALM2, CALM3, CALML3, CALML4, CALML5, CALML6, CAMK2A, CAMK2B, CA…	[ADCY1, AKT3, ATP2B2, ATP2B3, CALM1, CAMK4, GLI3, GRIA1, GRIN1, MAP2K1, MAPK1, MAPK9, PPP1R12A, RAC1, VAV3]	KEGG:04024	cAMP signaling pathway	1
2912	[ADCY1, ADCY2, ADCY3, ADCY4, ADCY5, ADCY6, ADCY7, ADCY8, ADCY9, AKT1, AKT2, AKT3, ARRB1, ARRB2, BCAR1, BRAF, CCL1, CCL11, CCL13, CCL14, CCL15, CCL16, CCL17, CCL18, CCL19, CCL2, CCL20, CCL21, CCL22, CCL23, CCL24, CCL25, CCL26, CCL27, CCL28, CCL3, CCL3L1, CCL3L3, CCL4, CCL4L1, CCL4L2, CCL5, CCL7, CCL8, CCR1, CCR10, CCR2, CCR3, CCR4, CCR5, CCR6, CCR7, CCR8, CCR9, CDC42, CHUK, CRK, CRKL, CX3CL1, CX3C…	[ADCY1, AKT3, CDC42, GNB5, GNG3, MAP2K1, MAPK1, RAC1, VAV3]	KEGG:04062	Chemokine signaling pathway	1
2925	[AKT1, AKT2, AKT3, ALDOA, ANGPT1, ANGPT2, ANGPT4, ARNT, BCL2, CAMK2A, CAMK2B, CAMK2D, CAMK2G, CDKN1A, CDKN1B, CREBBP, CUL2, CYBB, EDN1, EGF, EGFR, EGLN1, EGLN2, EGLN3, EIF4E, EIF4E1B, EIF4E2, EIF4EBP1, ELOB, ELOC, ENO1, ENO2, ENO3, EP300, EPO, ERBB2, FLT1, GAPDH, HIF1A, HK1, HK2, HK3, HKDC1, HMOX1, IFNG, IFNGR1, IFNGR2, IGF1, IGF1R, IL6, IL6R, INS, INSR, LDHA, LTBR, MAP2K1, MAP2K2, MAPK1, MAPK3, …	[AKT3, ELOC, ENO2, LDHA, MAP2K1, MAPK1, PDHA1, PDHB, PGK1]	KEGG:04066	HIF-1 signaling pathway	1
2937	[AGAP2, AKT1, AKT2, AKT3, ARAF, ATG12, ATM, BCL2L11, BCL6, BNIP3, BRAF, C8orf44-SGK3, CAT, CCNB1, CCNB2, CCNB3, CCND1, CCND2, CCNG2, CDK2, CDKN1A, CDKN1B, CDKN2B, CDKN2D, CHUK, CREBBP, CSNK1E, EGF, EGFR, EP300, FASLG, FBXO25, FBXO32, FOXG1, FOXO1, FOXO3, FOXO4, FOXO6, G6PC, G6PC2, G6PC3, GABARAP, GABARAPL1, GABARAPL2, GADD45A, GADD45B, GADD45G, GRB2, GRM1, HOMER1, HOMER2, HOMER3, HRAS, IGF1, IGF1…	[AKT3, CCNG2, CDKN2D, MAP2K1, MAPK1, MAPK9, PLK2]	KEGG:04068	FoxO signaling pathway	1
2949	[CALM1, CALM2, CALM3, CALML3, CALML4, CALML5, CALML6, CDIPT, CDS1, CDS2, DGKA, DGKB, DGKD, DGKE, DGKG, DGKH, DGKI, DGKK, DGKQ, DGKZ, IMPA1, IMPA2, IMPAD1, INPP1, INPP4A, INPP4B, INPP5A, INPP5B, INPP5D, INPP5E, INPP5J, INPP5K, INPPL1, IP6K1, IP6K2, IP6K3, IPMK, IPPK, ITPK1, ITPKA, ITPKB, ITPKC, ITPR1, ITPR2, ITPR3, MTM1, MTMR1, MTMR14, MTMR2, MTMR3, MTMR4, MTMR6, MTMR7, MTMR8, OCRL, PI4K2A, PI4K2B…	[CALM1, INPP4A, OCRL, PI4KA, PIP4K2C, SYNJ1]	KEGG:04070	Phosphatidylinositol signaling system	1
2957	[ABCC1, ACER1, ACER2, ADORA1, ADORA3, AKT1, AKT2, AKT3, ASAH1, ASAH2, BAX, BCL2, BDKRB2, BID, CERS1, CERS2, CERS3, CERS4, CERS5, CERS6, CTSD, DEGS1, DEGS2, FCER1A, FCER1G, FYN, GAB2, GNA12, GNA13, GNAI1, GNAI2, GNAI3, GNAQ, HRAS, KRAS, MAP2K1, MAP2K2, MAP3K5, MAPK1, MAPK10, MAPK11, MAPK12, MAPK13, MAPK14, MAPK3, MAPK8, MAPK9, MS4A2, NFKB1, NOS3, NRAS, NSMAF, OPRD1, PDPK1, PIK3CA, PIK3CB, PIK3CD, …	[AKT3, MAP2K1, MAPK1, MAPK9, PPP2CA, RAC1]	KEGG:04071	Sphingolipid signaling pathway	1
2970	[ADCY1, ADCY2, ADCY3, ADCY4, ADCY5, ADCY6, ADCY7, ADCY8, ADCY9, AGPAT1, AGPAT2, AGPAT3, AGPAT4, AGPAT5, AGTR1, AKT1, AKT2, AKT3, ARF1, ARF6, AVP, AVPR1A, AVPR1B, AVPR2, CXCL8, CXCR1, CXCR2, CYTH1, CYTH2, CYTH3, CYTH4, DGKA, DGKB, DGKD, DGKE, DGKG, DGKH, DGKI, DGKK, DGKQ, DGKZ, DNM1, DNM2, DNM3, EGF, EGFR, F2R, FCER1A, FCER1G, FYN, GAB1, GAB2, GNA12, GNA13, GNAS, GRB2, GRM1, GRM2, GRM3, GRM4, GRM5…	[ADCY1, AKT3, DNM3, MAP2K1, MAPK1, RALB, RHEB]	KEGG:04072	Phospholipase D signaling pathway	1
2985	[ABL1, ANAPC1, ANAPC10, ANAPC11, ANAPC13, ANAPC2, ANAPC4, ANAPC5, ANAPC7, ATM, ATR, BUB1, BUB1B, BUB3, CCNA1, CCNA2, CCNB1, CCNB2, CCNB3, CCND1, CCND2, CCND3, CCNE1, CCNE2, CCNH, CDC14A, CDC14B, CDC16, CDC20, CDC23, CDC25A, CDC25B, CDC25C, CDC26, CDC27, CDC45, CDC6, CDC7, CDK1, CDK2, CDK4, CDK6, CDK7, CDKN1A, CDKN1B, CDKN1C, CDKN2A, CDKN2B, CDKN2C, CDKN2D, CHEK1, CHEK2, CREBBP, CUL1, DBF4, E2F1, …	[ATR, CDC27, CDK7, CDKN2D, CUL1, MAD2L1, ORC3, SKP1, YWHAB, YWHAH, YWHAZ]	KEGG:04110	Cell cycle	1
3023	[ADGRB1, APAF1, ATM, ATR, BAX, BBC3, BID, CASP3, CASP8, CASP9, CCNB1, CCNB2, CCNB3, CCND1, CCND2, CCND3, CCNE1, CCNE2, CCNG1, CCNG2, CD82, CDK1, CDK2, CDK4, CDK6, CDKN1A, CDKN2A, CHEK1, CHEK2, CYCS, DDB2, EI24, FAS, GADD45A, GADD45B, GADD45G, GORAB, GTSE1, IGF1, IGFBP3, MDM2, MDM4, PERP, PIDD1, PMAIP1, PPM1D, PTEN, RCHY1, RFWD2, RPRM, RRM2, RRM2B, SERPINB5, SERPINE1, SESN1, SESN2, SESN3, SFN, SHI…	[ATR, CCNG2, CYCS]	KEGG:04115	p53 signaling pathway	1
3028	[AIRE, ANAPC1, ANAPC10, ANAPC11, ANAPC13, ANAPC2, ANAPC4, ANAPC5, ANAPC7, BIRC2, BIRC3, BIRC6, BIRC7, BIRC8, BRCA1, BTRC, CBL, CBLB, CBLC, CDC16, CDC20, CDC23, CDC26, CDC27, CDC34, CUL1, CUL2, CUL3, CUL4A, CUL4B, CUL5, CUL7, DDB1, DDB2, DET1, ELOB, ELOC, ERCC8, FANCL, FBXO2, FBXO4, FBXW11, FBXW7, FBXW8, FZR1, HERC1, HERC2, HERC3, HERC4, HUWE1, ITCH, KEAP1, KLHL13, KLHL9, MAP3K1, MDM2, MGRN1, MID1…	[CDC27, CUL1, DDB1, ELOC, FBXW7, SKP1, TRIM32, TRIM37, TRIP12, UBE2G1, UBE2M, UBE3A]	KEGG:04120	Ubiquitin mediated proteolysis	1
3048	[AKT1, AKT1S1, AKT2, AKT3, AMBRA1, ATG10, ATG101, ATG12, ATG13, ATG14, ATG16L1, ATG16L2, ATG2A, ATG2B, ATG3, ATG4A, ATG4B, ATG4C, ATG4D, ATG5, ATG7, ATG9A, ATG9B, BAD, BCL2, BCL2L1, BECN1, BECN2, BNIP3, CAMKK2, CFLAR, CTSB, CTSD, CTSL, DAPK1, DAPK2, DAPK3, DDIT4, DEPTOR, EIF2AK3, EIF2AK4, EIF2S1, ERN1, GABARAP, GABARAPL1, GABARAPL2, HIF1A, HMGB1, HRAS, IGBP1, IGF1R, INS, IRS1, IRS2, IRS4, ITPR1, …	[AKT3, MAP2K1, MAPK1, MAPK9, PIK3R4, PPP2CA, RHEB, RRAGA, RRAGB]	KEGG:04140	Autophagy	1
3065	[AMFR, ATF4, ATF6, ATF6B, ATXN3, ATXN3L, BAG1, BAG2, BAK1, BAX, BCAP31, BCL2, CALR, CANX, CAPN1, CAPN2, CASP12, CKAP4, CRYAA, CRYAB, CUL1, DAD1, DDIT3, DDOST, DERL1, DERL2, DERL3, DNAJA1, DNAJA2, DNAJB1, DNAJB11, DNAJB12, DNAJB2, DNAJC1, DNAJC10, DNAJC3, DNAJC5, DNAJC5B, DNAJC5G, EDEM1, EDEM2, EDEM3, EIF2AK1, EIF2AK2, EIF2AK3, EIF2AK4, EIF2S1, ERLEC1, ERN1, ERO1A, ERO1B, ERP29, FBXO2, FBXO6, GANA…	[CUL1, DNAJA2, FBXO6, HSP90AB1, HSPH1, MAN1A1, MAPK9, MBTPS1, SEC23A, SKP1, TUSC3, UBE2G1]	KEGG:04141	Protein processing in endoplasmic reticulum	1
3084	[ABCA2, ABCB9, ACP2, ACP5, AGA, AP1B1, AP1G1, AP1G2, AP1M1, AP1M2, AP1S1, AP1S2, AP1S3, AP3B1, AP3B2, AP3D1, AP3M1, AP3M2, AP3S1, AP3S2, AP4B1, AP4E1, AP4M1, AP4S1, ARSA, ARSB, ARSG, ASAH1, ATP6AP1, ATP6V0A1, ATP6V0A2, ATP6V0A4, ATP6V0B, ATP6V0C, ATP6V0D1, ATP6V0D2, ATP6V1H, CD164, CD63, CD68, CLN3, CLN5, CLTA, CLTB, CLTC, CLTCL1, CTNS, CTSA, CTSB, CTSC, CTSD, CTSE, CTSF, CTSG, CTSH, CTSK, CTSL, …	[AP1S2, AP4S1, ATP6AP1, ATP6V0B, ATP6V0C, ATP6V1H]	KEGG:04142	Lysosome	1
3115	[ABCD1, ABCD2, ABCD3, ABCD4, ACAA1, ACOT8, ACOX1, ACOX2, ACOX3, ACSL1, ACSL3, ACSL4, ACSL5, ACSL6, AGPS, AGXT, AMACR, BAAT, CAT, CRAT, CROT, DAO, DDO, DECR2, DHRS4, DHRS4L1, ECH1, ECI2, EHHADH, EPHX2, FAR1, FAR2, GNPAT, GSTK1, HACL1, HAO1, HAO2, HMGCL, HMGCLL1, HSD17B4, IDH1, IDH2, MLYCD, MPV17, MPV17L, MPV17L2, MVK, NOS2, NUDT12, NUDT19, NUDT7, PAOX, PECR, PEX1, PEX10, PEX11A, PEX11B, PEX11G, PE…	[ACSL3, ACSL6, FAR2, PEX11B, PEX19, PEX3, SOD1]	KEGG:04146	Peroxisome	1
3147	[AKT1, AKT2, AKT3, ANGPT1, ANGPT2, ANGPT4, ATF2, ATF4, ATF6B, BAD, BCL2, BCL2L1, BCL2L11, BRCA1, C8orf44-SGK3, CASP9, CCND1, CCND2, CCND3, CCNE1, CCNE2, CD19, CDC37, CDK2, CDK4, CDK6, CDKN1A, CDKN1B, CHAD, CHRM1, CHRM2, CHUK, COL1A1, COL1A2, COL2A1, COL4A1, COL4A2, COL4A3, COL4A4, COL4A5, COL4A6, COL6A1, COL6A2, COL6A3, COL6A5, COL6A6, COL9A1, COL9A2, COL9A3, COMP, CREB1, CREB3, CREB3L1, CREB3L2,…	[AKT3, FGF14, FGF9, GNB5, GNG3, HSP90AB1, ITGB1, JAK1, MAP2K1, MAPK1, PPP2CA, RAC1, RHEB, YWHAB, YWHAH, YWHAZ]	KEGG:04151	PI3K-Akt signaling pathway	1
3169	[ACACA, ACACB, ADIPOQ, ADIPOR1, ADIPOR2, ADRA1A, AKT1, AKT1S1, AKT2, AKT3, CAB39, CAB39L, CAMKK2, CCNA1, CCNA2, CCND1, CD36, CFTR, CPT1A, CPT1B, CPT1C, CREB1, CREB3, CREB3L1, CREB3L2, CREB3L3, CREB3L4, CREB5, CRTC2, EEF2, EEF2K, EIF4EBP1, ELAVL1, FASN, FBP1, FBP2, FOXO1, FOXO3, G6PC, G6PC2, G6PC3, GYS1, GYS2, HMGCR, HNF4A, IGF1, IGF1R, INS, INSR, IRS1, IRS2, IRS4, LEP, LEPR, LIPE, LOC101930123, M…	[AKT3, ELAVL1, HMGCR, PFKM, PPP2CA, RHEB]	KEGG:04152	AMPK signaling pathway	1
3178	[ADCY1, ADCY2, ADCY3, ADCY4, ADCY5, ADCY6, ADCY7, ADCY8, ADCY9, ADIPOQ, ADIPOR1, ADIPOR2, AKT1, AKT1S1, AKT2, AKT3, APPL1, ATF2, ATF4, ATF6B, ATG101, ATG13, ATG5, BAX, CAMK4, CAMKK2, CAT, CREB1, CREB3, CREB3L1, CREB3L2, CREB3L3, CREB3L4, CREB5, EHMT1, EHMT2, EIF4E, EIF4E1B, EIF4E2, EIF4EBP1, FOXO1, FOXO3, HRAS, IGF1, IGF1R, INS, INSR, IRS1, IRS2, IRS4, KL, KRAS, MTOR, NFKB1, NRAS, PIK3CA, PIK3CB,…	[ADCY1, AKT3, CAMK4, RHEB]	KEGG:04211	Longevity regulating pathway	1
3184	[ADCY1, ADCY2, ADCY3, ADCY4, ADCY5, ADCY6, ADCY7, ADCY8, ADCY9, AKT1, AKT1S1, AKT2, AKT3, ATG5, CAT, CLPB, CRYAB, EIF4EBP2, FOXA2, FOXO1, FOXO3, HDAC1, HDAC2, HRAS, HSPA1A, HSPA1B, HSPA1L, HSPA2, HSPA6, HSPA8, IGF1, IGF1R, INS, INSR, IRS1, IRS2, IRS4, KRAS, MTOR, NRAS, PIK3CA, PIK3CB, PIK3CD, PIK3R1, PIK3R2, PIK3R3, PRKAA1, PRKAA2, PRKAB1, PRKAB2, PRKACA, PRKACB, PRKACG, PRKAG1, PRKAG2, PRKAG3, R…	[ADCY1, AKT3, SOD1]	KEGG:04213	Longevity regulating pathway	1
3189	[ACTC1, ATP1A1, ATP1A2, ATP1A3, ATP1A4, ATP1B1, ATP1B2, ATP1B3, ATP1B4, ATP2A2, CACNA1C, CACNA1D, CACNA1F, CACNA1S, CACNA2D1, CACNA2D2, CACNA2D3, CACNA2D4, CACNB1, CACNB2, CACNB3, CACNB4, CACNG1, CACNG2, CACNG3, CACNG4, CACNG5, CACNG6, CACNG7, CACNG8, COX1, COX2, COX3, COX4I1, COX4I2, COX5A, COX5B, COX6A1, COX6A2, COX6B1, COX6B2, COX6C, COX7A1, COX7A2, COX7A2L, COX7B, COX7B2, COX7C, COX8A, COX8C,…	[CACNA2D3, CACNG3, COX7A1, COX7B, SLC9A6, UQCRC1, UQCRC2, UQCRFS1]	KEGG:04260	Cardiac muscle contraction	1
3199	[ACTC1, ADCY1, ADCY2, ADCY3, ADCY4, ADCY5, ADCY6, ADCY7, ADCY8, ADCY9, ADRA1A, ADRA1B, ADRA1D, ADRB1, ADRB2, AGTR1, AGTR2, AKT1, AKT2, AKT3, ATF2, ATF4, ATF6B, ATP1A1, ATP1A2, ATP1A3, ATP1A4, ATP1B1, ATP1B2, ATP1B3, ATP1B4, ATP2A2, ATP2B1, ATP2B2, ATP2B3, ATP2B4, BCL2, CACNA1C, CACNA1D, CACNA1F, CACNA1S, CACNA2D1, CACNA2D2, CACNA2D3, CACNA2D4, CACNB1, CACNB2, CACNB3, CACNB4, CACNG1, CACNG2, CACNG…	[ADCY1, AKT3, ATP2B2, ATP2B3, CACNA2D3, CACNG3, CALM1, MAPK1, PPP2CA]	KEGG:04261	Adrenergic signaling in cardiomyocytes	1
3211	[ACTA2, ACTG2, ADCY1, ADCY2, ADCY3, ADCY4, ADCY5, ADCY6, ADCY7, ADCY8, ADCY9, ADORA2A, ADORA2B, ADRA1A, ADRA1B, ADRA1D, AGTR1, ARAF, ARHGEF1, ARHGEF11, ARHGEF12, AVPR1A, AVPR1B, BRAF, CACNA1C, CACNA1D, CACNA1F, CACNA1S, CALCRL, CALD1, CALM1, CALM2, CALM3, CALML3, CALML4, CALML5, CALML6, CYP4A11, CYP4A22, EDNRA, GNA11, GNA12, GNA13, GNAQ, GNAS, GUCY1A2, GUCY1A3, GUCY1B3, ITPR1, ITPR2, ITPR3, JMJD7…	[ADCY1, CALM1, GUCY1B3, MAP2K1, MAPK1, PPP1R12A]	KEGG:04270	Vascular smooth muscle contraction	1
3221	[APC, APC2, AXIN1, AXIN2, BAMBI, BTRC, CACYBP, CAMK2A, CAMK2B, CAMK2D, CAMK2G, CCND1, CCND2, CCND3, CER1, CHD8, CREBBP, CSNK1A1, CSNK1A1L, CSNK1E, CSNK2A1, CSNK2A2, CSNK2A3, CSNK2B, CTBP1, CTBP2, CTNNB1, CTNNBIP1, CUL1, CXXC4, DAAM1, DAAM2, DKK1, DKK2, DKK4, DVL1, DVL2, DVL3, EP300, FBXW11, FOSL1, FRAT1, FRAT2, FZD1, FZD10, FZD2, FZD3, FZD4, FZD5, FZD6, FZD7, FZD8, FZD9, GPC4, GSK3B, INVS, JUN, L…	[CSNK2A1, CUL1, MAPK9, PPP3CA, PPP3CB, PPP3R1, RAC1, SKP1, WIF1, WNT5A]	KEGG:04310	Wnt signaling pathway	1
3233	[ACVR1, ACVR1B, ACVR1C, ACVR2A, ACVR2B, AMH, AMHR2, BAMBI, BMP2, BMP4, BMP5, BMP6, BMP7, BMP8A, BMP8B, BMPR1A, BMPR1B, BMPR2, CDKN2B, CHRD, CREBBP, CUL1, DCN, E2F4, E2F5, EP300, FST, GDF5, GDF6, GDF7, ID1, ID2, ID3, ID4, IFNG, INHBA, INHBB, INHBC, INHBE, LEFTY1, LEFTY2, LTBP1, MAPK1, MAPK3, MINOS1-NBL1, MYC, NBL1, NODAL, NOG, PITX2, PPP2CA, PPP2CB, PPP2R1A, PPP2R1B, RBL1, RBX1, RHOA, ROCK1, RPS6K…	[CUL1, MAPK1, PPP2CA, SKP1]	KEGG:04350	TGF-beta signaling pathway	1
3239	[ABL1, ABLIM1, ABLIM2, ABLIM3, ARHGEF12, BMP7, BMPR1B, BMPR2, BOC, BUB1B-PAK6, CAMK2A, CAMK2B, CAMK2D, CAMK2G, CDC42, CDK5, CFL1, CFL2, CXCL12, CXCR4, DCC, DPYSL2, DPYSL5, EFNA1, EFNA2, EFNA3, EFNA4, EFNA5, EFNB1, EFNB2, EFNB3, ENAH, EPHA1, EPHA2, EPHA3, EPHA4, EPHA5, EPHA6, EPHA7, EPHA8, EPHB1, EPHB2, EPHB3, EPHB4, EPHB6, FES, FYN, FZD3, GDF7, GNAI1, GNAI2, GNAI3, GSK3B, HRAS, ILK, ITGB1, KRAS, …	[CDC42, EPHA3, ITGB1, MAPK1, PPP3CA, PPP3CB, PPP3R1, RAC1, RASA1, WNT5A]	KEGG:04360	Axon guidance	1
3271	[ACTA2, ADCY1, ADCY10, ADCY2, ADCY3, ADCY4, ADCY5, ADCY6, ADCY7, ADCY8, ADCY9, AGTR1, AKT1, AKT2, AKT3, APLN, APLNR, BECN1, BECN2, BORCS8-MEF2B, CALM1, CALM2, CALM3, CALML3, CALML4, CALML5, CALML6, CAMK4, CCND1, CDH1, CTGF, EGR1, GABARAP, GABARAPL1, GABARAPL2, GNA13, GNAI1, GNAI2, GNAI3, GNAQ, GNB1, GNB2, GNB3, GNB4, GNB5, GNG10, GNG11, GNG12, GNG13, GNG2, GNG3, GNG4, GNG5, GNG7, GNG8, GNGT1, GNG…	[ADCY1, AKT3, CALM1, CAMK4, EGR1, GNB5, GNG3, MAP2K1, MAPK1, PIK3R4]	KEGG:04371	Apelin signaling pathway	1
3291	[ACP5, AKT1, AKT2, AKT3, BLNK, BTK, CALCR, CAMK4, CHUK, CREB1, CSF1, CSF1R, CTSK, CYBA, CYBB, CYLD, FCGR1A, FCGR2A, FCGR2B, FCGR2C, FCGR3A, FCGR3B, FHL2, FOS, FOSB, FOSL1, FOSL2, FYN, GAB2, GRB2, IFNAR1, IFNAR2, IFNB1, IFNG, IFNGR1, IFNGR2, IKBKB, IKBKG, IL1A, IL1B, IL1R1, IRF9, ITGB3, JAK1, JUN, JUNB, JUND, LCK, LCP2, LILRA1, LILRA2, LILRA3, LILRA4, LILRA5, LILRA6, LILRB1, LILRB2, LILRB3, LILRB4…	[AKT3, CAMK4, FOSB, JAK1, MAP2K1, MAPK1, MAPK9, PPP3CA, PPP3CB, PPP3R1, RAC1]	KEGG:04380	Osteoclast differentiation	1
3313	[ACTB, ACTG1, AFP, AJUBA, AMH, AMOT, APC, APC2, AREG, AXIN1, AXIN2, BBC3, BIRC2, BIRC5, BMP2, BMP4, BMP5, BMP6, BMP7, BMP8A, BMP8B, BMPR1A, BMPR1B, BMPR2, BTRC, CCND1, CCND2, CCND3, CDH1, CRB1, CRB2, CSNK1D, CSNK1E, CTGF, CTNNA1, CTNNA2, CTNNA3, CTNNB1, DLG1, DLG2, DLG3, DLG4, DVL1, DVL2, DVL3, FBXW11, FGF1, FRMD1, FRMD6, FZD1, FZD10, FZD2, FZD3, FZD4, FZD5, FZD6, FZD7, FZD8, FZD9, GDF5, GDF6, GD…	[CTNNA2, DLG2, DLG3, MPP5, PPP2CA, WNT5A, YWHAB, YWHAH, YWHAZ]	KEGG:04390	Hippo signaling pathway	1
3327	[ACTB, ACTG1, ACTN1, ACTN4, AKT1, AKT2, AKT3, ARHGAP35, ARHGAP5, BAD, BCAR1, BCL2, BIRC2, BIRC3, BRAF, BUB1B-PAK6, CAPN2, CAV1, CAV2, CAV3, CCND1, CCND2, CCND3, CDC42, CHAD, COL1A1, COL1A2, COL2A1, COL4A1, COL4A2, COL4A3, COL4A4, COL4A5, COL4A6, COL6A1, COL6A2, COL6A3, COL6A5, COL6A6, COL9A1, COL9A2, COL9A3, COMP, CRK, CRKL, CTNNB1, DIAPH1, DOCK1, EGF, EGFR, ELK1, ERBB2, FLNA, FLNB, FLNC, FLT1, F…	[AKT3, ARHGAP5, CDC42, ITGB1, MAP2K1, MAPK1, MAPK9, PPP1R12A, RAC1, TLN2, VAV3]	KEGG:04510	Focal adhesion	1
3364	[ACTB, ACTG1, ACTN1, ACTN4, ACTR2, ACTR3, ACTR3B, ACTR3C, AFDN, AMOT, AMOTL1, AMOTL2, ARHGAP17, ARHGEF18, ARHGEF2, BVES, CACNA1D, CCND1, CD1A, CD1B, CD1C, CD1D, CD1E, CDC42, CDK4, CFTR, CGN, CGNL1, CLDN1, CLDN10, CLDN11, CLDN14, CLDN15, CLDN16, CLDN17, CLDN18, CLDN19, CLDN2, CLDN20, CLDN22, CLDN23, CLDN24, CLDN25, CLDN3, CLDN4, CLDN5, CLDN6, CLDN7, CLDN8, CLDN9, CRB3, CTTN, DLG1, DLG2, DLG3, EPB4…	[CDC42, DLG2, DLG3, HSPA4, ITGB1, MAPK9, MPP5, PPP2CA, RAC1, RAP2C]	KEGG:04530	Tight junction	1
3378	[ADCY1, ADCY2, ADCY3, ADCY4, ADCY5, ADCY6, ADCY7, ADCY8, ADCY9, ADRB1, CDK1, CSNK1D, DRD1, DRD2, EGF, EGFR, GJA1, GJD2, GNA11, GNAI1, GNAI2, GNAI3, GNAQ, GNAS, GRB2, GRM1, GRM5, GUCY1A2, GUCY1A3, GUCY1B3, HRAS, HTR2A, HTR2B, HTR2C, ITPR1, ITPR2, ITPR3, KRAS, LPAR1, MAP2K1, MAP2K2, MAP2K5, MAP3K2, MAPK1, MAPK3, MAPK7, NRAS, PDGFA, PDGFB, PDGFC, PDGFD, PDGFRA, PDGFRB, PLCB1, PLCB2, PLCB3, PLCB4, PR…	[ADCY1, GUCY1B3, HTR2A, MAP2K1, MAPK1, TUBB3, TUBB4B]	KEGG:04540	Gap junction	1
3388	[ACTB, ACTG1, ADCY1, ADCY2, ADCY3, ADCY4, ADCY5, ADCY6, ADCY7, ADCY8, ADCY9, AKT1, AKT2, AKT3, APBB1IP, ARHGAP35, ARHGEF1, ARHGEF12, BTK, COL1A1, COL1A2, COL3A1, F2R, F2RL3, FCER1G, FCGR2A, FERMT3, FGA, FGB, FGG, FYN, GNA13, GNAI1, GNAI2, GNAI3, GNAQ, GNAS, GP1BA, GP1BB, GP5, GP6, GP9, GUCY1A2, GUCY1A3, GUCY1B3, ITGA2, ITGA2B, ITGB1, ITGB3, ITPR1, ITPR2, ITPR3, JMJD7-PLA2G4B, LCP2, LYN, MAPK1, MA…	[ADCY1, AKT3, GUCY1B3, ITGB1, MAPK1, PPP1R12A, TLN2]	KEGG:04611	Platelet activation	1
3402	[B2M, CALR, CANX, CD4, CD74, CD8A, CD8B, CIITA, CREB1, CTSB, CTSL, CTSS, HLA-A, HLA-B, HLA-C, HLA-DMA, HLA-DMB, HLA-DOA, HLA-DOB, HLA-DPA1, HLA-DPB1, HLA-DQA1, HLA-DQA2, HLA-DQB1, HLA-DRA, HLA-DRB1, HLA-DRB3, HLA-DRB4, HLA-DRB5, HLA-E, HLA-F, HLA-G, HSP90AA1, HSP90AB1, HSPA1A, HSPA1B, HSPA1L, HSPA2, HSPA4, HSPA5, HSPA6, HSPA8, IFI30, IFNG, KIR2DL1, KIR2DL2, KIR2DL3, KIR2DL4, KIR2DL5A, KIR2DS1, KI…	[HSP90AB1, HSPA4, NFYB, PSME3, RFXAP]	KEGG:04612	Antigen processing and presentation	1
3410	[AKT1, AKT2, AKT3, CASP8, CCL3, CCL3L1, CCL3L3, CCL4, CCL4L1, CCL4L2, CCL5, CD14, CD40, CD80, CD86, CHUK, CTSK, CXCL10, CXCL11, CXCL8, CXCL9, FADD, FOS, IFNA1, IFNA10, IFNA13, IFNA14, IFNA16, IFNA17, IFNA2, IFNA21, IFNA4, IFNA5, IFNA6, IFNA7, IFNA8, IFNAR1, IFNAR2, IFNB1, IKBKB, IKBKE, IKBKG, IL12A, IL12B, IL1B, IL6, IRAK1, IRAK4, IRF3, IRF5, IRF7, JUN, LBP, LY96, MAP2K1, MAP2K2, MAP2K3, MAP2K4, …	[AKT3, MAP2K1, MAP2K4, MAPK1, MAPK9, RAC1]	KEGG:04620	Toll-like receptor signaling pathway	1
3429	[AIM2, ANTXR1, ANTXR2, ATG12, ATG16L1, ATG5, BCL2, BCL2L1, BIRC2, BIRC3, BRCC3, CAMP, CARD16, CARD17, CARD18, CARD6, CARD8, CARD9, CASP1, CASP12, CASP4, CASP5, CASP8, CASR, CCL2, CCL5, CHUK, CTSB, CXCL1, CXCL2, CXCL3, CXCL8, CYBA, CYBB, DHX33, DNM1L, ERBIN, FADD, GABARAP, GABARAPL1, GABARAPL2, GBP1, GBP2, GBP3, GBP4, GBP5, GBP7, GPRC6A, GSDMD, HSP90AA1, HSP90AB1, IFI16, IFNA1, IFNA10, IFNA13, IFN…	[DNM1L, HSP90AB1, JAK1, MAPK1, MAPK9, TXN, VDAC1, VDAC3]	KEGG:04621	NOD-like receptor signaling pathway	1
3440	[ARAF, BID, BRAF, CASP3, CD244, CD247, CD48, CSF2, FAS, FASLG, FCER1G, FCGR3A, FCGR3B, FYN, GRB2, GZMB, HCST, HLA-A, HLA-B, HLA-C, HLA-E, HLA-G, HRAS, ICAM1, ICAM2, IFNA1, IFNA10, IFNA13, IFNA14, IFNA16, IFNA17, IFNA2, IFNA21, IFNA4, IFNA5, IFNA6, IFNA7, IFNA8, IFNAR1, IFNAR2, IFNB1, IFNG, IFNGR1, IFNGR2, ITGAL, ITGB2, KIR2DL1, KIR2DL2, KIR2DL3, KIR2DL4, KIR2DL5A, KIR2DS1, KIR2DS2, KIR2DS3, KIR2D…	[MAP2K1, MAPK1, PPP3CA, PPP3CB, PPP3R1, RAC1, VAV3]	KEGG:04650	Natural killer cell mediated cytotoxicity	1
3459	[ANAPC5, CASP3, CASP8, CCL11, CCL17, CCL2, CCL20, CCL7, CEBPB, CHUK, CSF2, CSF3, CXCL1, CXCL10, CXCL2, CXCL3, CXCL5, CXCL6, CXCL8, DEFB4A, DEFB4B, ELAVL1, FADD, FOS, FOSB, FOSL1, GSK3B, HSP90AA1, HSP90AB1, HSP90B1, IFNG, IKBKB, IKBKE, IKBKG, IL13, IL17A, IL17B, IL17C, IL17D, IL17F, IL17RA, IL17RB, IL17RC, IL17RE, IL1B, IL25, IL4, IL5, IL6, JUN, JUND, LCN2, MAP3K7, MAPK1, MAPK10, MAPK11, MAPK12, M…	[ELAVL1, FOSB, HSP90AB1, MAPK1, MAPK9]	KEGG:04657	IL-17 signaling pathway	1
3466	[CD247, CD3D, CD3E, CD3G, CD4, CHUK, DLL1, DLL3, DLL4, FOS, GATA3, HLA-DMA, HLA-DMB, HLA-DOA, HLA-DOB, HLA-DPA1, HLA-DPB1, HLA-DQA1, HLA-DQA2, HLA-DQB1, HLA-DRA, HLA-DRB1, HLA-DRB3, HLA-DRB4, HLA-DRB5, IFNG, IFNGR1, IFNGR2, IKBKB, IKBKG, IL12A, IL12B, IL12RB1, IL12RB2, IL13, IL2, IL2RA, IL2RB, IL2RG, IL4, IL4R, IL5, JAG1, JAG2, JAK1, JAK2, JAK3, JUN, LAT, LCK, MAF, MAML1, MAML2, MAML3, MAPK1, MAP…	[JAK1, MAPK1, MAPK9, PPP3CA, PPP3CB, PPP3R1]	KEGG:04658	Th1 and Th2 cell differentiation	1
3480	[AHR, CD247, CD3D, CD3E, CD3G, CD4, CHUK, FOS, FOXP3, GATA3, HIF1A, HLA-DMA, HLA-DMB, HLA-DOA, HLA-DOB, HLA-DPA1, HLA-DPB1, HLA-DQA1, HLA-DQA2, HLA-DQB1, HLA-DRA, HLA-DRB1, HLA-DRB3, HLA-DRB4, HLA-DRB5, HSP90AA1, HSP90AB1, IFNG, IFNGR1, IFNGR2, IKBKB, IKBKG, IL12RB1, IL17A, IL17D, IL17F, IL1B, IL1R1, IL1RAP, IL2, IL21, IL21R, IL22, IL23A, IL23R, IL27RA, IL2RA, IL2RB, IL2RG, IL4, IL4R, IL6, IL6R, …	[HSP90AB1, JAK1, MAPK1, MAPK9, PPP3CA, PPP3CB, PPP3R1]	KEGG:04659	Th17 cell differentiation	1
3496	[AKT1, AKT2, AKT3, BCL10, BUB1B-PAK6, CARD11, CBL, CBLB, CBLC, CD247, CD28, CD3D, CD3E, CD3G, CD4, CD40LG, CD8A, CD8B, CDC42, CDK4, CHUK, CSF2, CTLA4, DLG1, FOS, FYN, GRAP2, GRB2, GSK3B, HRAS, ICOS, IFNG, IKBKB, IKBKG, IL10, IL2, IL4, IL5, ITK, JUN, KRAS, LAT, LCK, LCP2, MALT1, MAP2K1, MAP2K2, MAP2K7, MAP3K14, MAP3K7, MAP3K8, MAPK1, MAPK11, MAPK12, MAPK13, MAPK14, MAPK3, MAPK9, NCK1, NCK2, NFATC1…	[AKT3, CDC42, MAP2K1, MAPK1, MAPK9, PPP3CA, PPP3CB, PPP3R1, VAV3]	KEGG:04660	T cell receptor signaling pathway	1
3522	[AKT1, AKT2, AKT3, BCL10, BLNK, BTK, CARD11, CD19, CD22, CD72, CD79A, CD79B, CD81, CHUK, CR2, DAPP1, FCGR2B, FOS, GRB2, GSK3B, HRAS, IFITM1, IKBKB, IKBKG, INPP5D, INPPL1, JUN, KRAS, LILRB3, LOC102723407, LYN, MALT1, MAP2K1, MAP2K2, MAPK1, MAPK3, NFATC1, NFATC2, NFATC3, NFKB1, NFKBIA, NFKBIB, NFKBIE, NRAS, PIK3AP1, PIK3CA, PIK3CB, PIK3CD, PIK3R1, PIK3R2, PIK3R3, PLCG2, PPP3CA, PPP3CB, PPP3CC, PPP3…	[AKT3, MAP2K1, MAPK1, PPP3CA, PPP3CB, PPP3R1, RAC1, VAV3]	KEGG:04662	B cell receptor signaling pathway	1
3548	[AKT1, AKT2, AKT3, ALOX5, ALOX5AP, BTK, CSF2, FCER1A, FCER1G, FYN, GAB2, GRB2, HRAS, IL13, IL3, IL4, IL5, INPP5D, JMJD7-PLA2G4B, KRAS, LAT, LCP2, LOC102723407, LYN, MAP2K1, MAP2K2, MAP2K3, MAP2K4, MAP2K6, MAP2K7, MAPK1, MAPK10, MAPK11, MAPK12, MAPK13, MAPK14, MAPK3, MAPK8, MAPK9, MS4A2, NRAS, PDPK1, PIK3CA, PIK3CB, PIK3CD, PIK3R1, PIK3R2, PIK3R3, PLA2G4A, PLA2G4B, PLA2G4C, PLA2G4D, PLA2G4E, PLA2G…	[AKT3, MAP2K1, MAP2K4, MAPK1, MAPK9, RAC1, VAV3]	KEGG:04664	Fc epsilon RI signaling pathway	1
3572	[AKT1, AKT2, AKT3, AMPH, ARF6, ARPC1A, ARPC1B, ARPC2, ARPC3, ARPC4, ARPC5, ARPC5L, ASAP1, ASAP2, ASAP3, BIN1, CDC42, CFL1, CFL2, CRK, CRKL, DNM2, DOCK2, FCGR1A, FCGR2A, FCGR2B, FCGR3A, GAB2, GSN, HCK, INPP5D, INPPL1, LAT, LIMK1, LIMK2, LOC102723407, LYN, MAP2K1, MAPK1, MAPK3, MARCKS, MARCKSL1, MYO10, NCF1, PAK1, PIK3CA, PIK3CB, PIK3CD, PIK3R1, PIK3R2, PIK3R3, PIP5K1A, PIP5K1B, PIP5K1C, PLA2G4A, P…	[AKT3, AMPH, ARPC1A, CDC42, MAP2K1, MAPK1, RAC1, VAV3, WASF1]	KEGG:04666	Fc gamma R-mediated phagocytosis	1
3595	[AKT1, AKT2, AKT3, ATF2, ATF4, ATF6B, BAG4, BCL3, BIRC2, BIRC3, CASP10, CASP3, CASP7, CASP8, CCL2, CCL20, CCL5, CEBPB, CFLAR, CHUK, CREB1, CREB3, CREB3L1, CREB3L2, CREB3L3, CREB3L4, CREB5, CSF1, CSF2, CX3CL1, CXCL1, CXCL10, CXCL2, CXCL3, CXCL5, DAB2IP, DNM1L, EDN1, FADD, FAS, FOS, ICAM1, IKBKB, IKBKG, IL15, IL18R1, IL1B, IL6, ITCH, JAG1, JUN, JUNB, LIF, LTA, MAP2K1, MAP2K3, MAP2K4, MAP2K6, MAP2K7…	[AKT3, DNM1L, MAP2K1, MAP2K4, MAPK1, MAPK9]	KEGG:04668	TNF signaling pathway	1
3616	[ACTB, ACTG1, ACTN1, ACTN4, AFDN, ARHGAP35, ARHGAP5, BCAR1, CD99, CDC42, CDH5, CLDN1, CLDN10, CLDN11, CLDN14, CLDN15, CLDN16, CLDN17, CLDN18, CLDN19, CLDN2, CLDN20, CLDN22, CLDN23, CLDN24, CLDN25, CLDN3, CLDN4, CLDN5, CLDN6, CLDN7, CLDN8, CLDN9, CTNNA1, CTNNA2, CTNNA3, CTNNB1, CTNND1, CXCL12, CXCR4, CYBA, CYBB, ESAM, EZR, F11R, GNAI1, GNAI2, GNAI3, ICAM1, ITGA4, ITGAL, ITGAM, ITGB1, ITGB2, ITK, J…	[ARHGAP5, CDC42, CTNNA2, ITGB1, RAC1, VAV3]	KEGG:04670	Leukocyte transendothelial migration	1
3624	[ADCY1, ADCY10, ADCY2, ADCY3, ADCY4, ADCY5, ADCY6, ADCY7, ADCY8, ADCY9, ADCYAP1R1, CACNA1C, CACNA1D, CACNA1G, CACNA1H, CACNA1I, CALM1, CALM2, CALM3, CALML3, CALML4, CALML5, CALML6, CAMK2A, CAMK2B, CAMK2D, CAMK2G, CREB1, FOS, GNAI1, GNAI2, GNAI3, GNAO1, GNAQ, GNAS, GNB1, GNB2, GNB3, GNB4, GNB5, GNG10, GNG11, GNG12, GNG13, GNG2, GNG3, GNG4, GNG5, GNG7, GNG8, GNGT1, GNGT2, GRIA1, GRIA2, GRIA3, GRIA4…	[ADCY1, CALM1, GNB5, GNG3, GRIA1, GRIN1, GUCY1B3, KCNJ6, MAPK1]	KEGG:04713	Circadian entrainment	1
3688	[ABL1, AKT1, AKT2, AKT3, ARHGDIA, ARHGDIB, ARHGDIG, ATF4, BAD, BAX, BCL2, BDNF, BEX3, BRAF, CALM1, CALM2, CALM3, CALML3, CALML4, CALML5, CALML6, CAMK2A, CAMK2B, CAMK2D, CAMK2G, CAMK4, CDC42, CRK, CRKL, FASLG, FOXO3, FRS2, GAB1, GRB2, GSK3B, HRAS, IKBKB, IRAK1, IRAK2, IRAK3, IRAK4, IRS1, JUN, KIDINS220, KRAS, MAGED1, MAP2K1, MAP2K2, MAP2K5, MAP2K7, MAP3K1, MAP3K3, MAP3K5, MAPK1, MAPK10, MAPK11, MA…	[AKT3, BEX3, CALM1, CAMK4, CDC42, MAP2K1, MAPK1, MAPK9, RAC1]	KEGG:04722	Neurotrophin signaling pathway	1
3760	[ACHE, ADCY1, ADCY2, ADCY3, ADCY4, ADCY5, ADCY6, ADCY7, ADCY8, ADCY9, AKT1, AKT2, AKT3, ATF4, BCL2, CACNA1A, CACNA1B, CACNA1C, CACNA1D, CACNA1F, CACNA1S, CAMK2A, CAMK2B, CAMK2D, CAMK2G, CAMK4, CHAT, CHRM1, CHRM2, CHRM3, CHRM4, CHRM5, CHRNA3, CHRNA4, CHRNA6, CHRNA7, CHRNB2, CHRNB4, CREB1, CREB3, CREB3L1, CREB3L2, CREB3L3, CREB3L4, CREB5, FOS, FYN, GNA11, GNAI1, GNAI2, GNAI3, GNAO1, GNAQ, GNB1, GNB…	[ADCY1, AKT3, CAMK4, GNB5, GNG3, KCNJ6, MAP2K1, MAPK1]	KEGG:04725	Cholinergic synapse	1
3784	[ADCY5, ALOX12, ALOX12B, ALOX15, ALOX15B, ALOX5, APP, ARAF, BRAF, CACNA1A, CACNA1B, CACNA1C, CACNA1D, CACNA1F, CACNA1S, CASP3, CYP2C18, CYP2C19, CYP2C8, CYP2C9, CYP2D6, CYP2J2, CYP4X1, DDC, DUSP1, GABRB1, GABRB2, GABRB3, GNAI1, GNAI2, GNAI3, GNAO1, GNAQ, GNAS, GNB1, GNB2, GNB3, GNB4, GNB5, GNG10, GNG11, GNG12, GNG13, GNG2, GNG3, GNG4, GNG5, GNG7, GNG8, GNGT1, GNGT2, HRAS, HTR1A, HTR1B, HTR1D, HTR…	[GNB5, GNG3, HTR2A, KCNJ6, MAP2K1, MAPK1]	KEGG:04726	Serotonergic synapse	1
3812	[ADCY5, AKT1, AKT2, AKT3, ARNTL, ARRB2, ATF2, ATF4, ATF6B, CACNA1A, CACNA1B, CACNA1C, CACNA1D, CALM1, CALM2, CALM3, CALML3, CALML4, CALML5, CALML6, CALY, CAMK2A, CAMK2B, CAMK2D, CAMK2G, CLOCK, COMT, CREB1, CREB3, CREB3L1, CREB3L2, CREB3L3, CREB3L4, CREB5, DDC, DRD1, DRD2, DRD3, DRD4, DRD5, FOS, GNAI1, GNAI2, GNAI3, GNAL, GNAO1, GNAQ, GNAS, GNB1, GNB2, GNB3, GNB4, GNB5, GNG10, GNG11, GNG12, GNG13,…	[AKT3, CALM1, CALY, GNAL, GNB5, GNG3, GRIA1, KCNJ6, MAPK9, PPP2CA, PPP3CA, PPP3CB]	KEGG:04728	Dopaminergic synapse	1
3827	[ARAF, BRAF, CACNA1A, CRH, CRHR1, GNA11, GNA12, GNA13, GNAI1, GNAI2, GNAI3, GNAO1, GNAQ, GNAS, GNAZ, GRIA1, GRIA2, GRIA3, GRID2, GRM1, GUCY1A2, GUCY1A3, GUCY1B3, HRAS, IGF1, IGF1R, ITPR1, ITPR2, ITPR3, JMJD7-PLA2G4B, KRAS, LYN, MAP2K1, MAP2K2, MAPK1, MAPK3, NOS1, NRAS, PLA2G4A, PLA2G4B, PLA2G4C, PLA2G4D, PLA2G4E, PLA2G4F, PLCB1, PLCB2, PLCB3, PLCB4, PPP1R17, PPP2CA, PPP2CB, PPP2R1A, PPP2R1B, PRKC…	[CRH, GRIA1, GUCY1B3, MAP2K1, MAPK1, PPP2CA]	KEGG:04730	Long-term depression	1
3838	[ADCY1, ADCY2, ADCY3, ADCY4, ADCY5, ADCY6, ADCY7, ADCY8, ADCY9, ALOX12, ASIC1, ASIC2, ASIC3, ASIC4, ASIC5, BDKRB1, BDKRB2, CALM1, CALM2, CALM3, CALML3, CALML4, CALML5, CALML6, CAMK2A, CAMK2B, CAMK2D, CAMK2G, CYP2J2, F2RL1, GNAQ, GNAS, HRH1, HTR2A, HTR2B, HTR2C, IGF1, IL1B, IL1R1, IL1RAP, ITPR1, ITPR2, ITPR3, JMJD7-PLA2G4B, MAP2K3, MAP2K6, MAPK10, MAPK11, MAPK12, MAPK13, MAPK14, MAPK8, MAPK9, NGF,…	[ADCY1, CALM1, HTR2A, MAPK9]	KEGG:04750	Inflammatory mediator regulation of TRP channels	1
3843	[ABI2, ACTB, ACTG1, ACTN1, ACTN4, APC, APC2, ARAF, ARHGAP35, ARHGEF1, ARHGEF12, ARHGEF4, ARHGEF6, ARHGEF7, ARPC1A, ARPC1B, ARPC2, ARPC3, ARPC4, ARPC5, ARPC5L, BAIAP2, BCAR1, BDKRB1, BDKRB2, BRAF, BRK1, BUB1B-PAK6, CD14, CDC42, CFL1, CFL2, CHRM1, CHRM2, CHRM3, CHRM4, CHRM5, CRK, CRKL, CYFIP1, CYFIP2, DIAPH1, DIAPH2, DIAPH3, DOCK1, EGF, EGFR, ENAH, EZR, F2, F2R, FGD1, FGD3, FGF1, FGF10, FGF11, FGF1…	[ARPC1A, CDC42, CYFIP2, FGF14, FGF9, ITGB1, MAP2K1, MAPK1, PFN2, PIP4K2C, PPP1R12A, RAC1, VAV3, WASF1]	KEGG:04810	Regulation of actin cytoskeleton	1
3863	[ACACA, ACACB, AKT1, AKT2, AKT3, ARAF, BAD, BRAF, CALM1, CALM2, CALM3, CALML3, CALML4, CALML5, CALML6, CBL, CBLB, CBLC, CRK, CRKL, EIF4E, EIF4E1B, EIF4E2, EIF4EBP1, ELK1, EXOC7, FASN, FBP1, FBP2, FLOT1, FLOT2, FOXO1, G6PC, G6PC2, G6PC3, GCK, GRB2, GSK3B, GYS1, GYS2, HK1, HK2, HK3, HKDC1, HRAS, IKBKB, INPP5K, INPPL1, INS, INSR, IRS1, IRS2, IRS4, KRAS, LIPE, MAP2K1, MAP2K2, MAPK1, MAPK10, MAPK3, MA…	[AKT3, CALM1, MAP2K1, MAPK1, MAPK9, PRKAR1A, PTPRF, RHEB]	KEGG:04910	Insulin signaling pathway	1
3888	[ABCC8, ADCY1, ADCY2, ADCY3, ADCY4, ADCY5, ADCY6, ADCY7, ADCY8, ADCY9, ADCYAP1, ADCYAP1R1, ATF2, ATF4, ATF6B, ATP1A1, ATP1A2, ATP1A3, ATP1A4, ATP1B1, ATP1B2, ATP1B3, ATP1B4, CACNA1C, CACNA1D, CACNA1F, CACNA1S, CAMK2A, CAMK2B, CAMK2D, CAMK2G, CCKAR, CHRM3, CREB1, CREB3, CREB3L1, CREB3L2, CREB3L3, CREB3L4, CREB5, FFAR1, FXYD2, GCG, GCK, GIP, GLP1R, GNA11, GNAQ, GNAS, GPR119, INS, ITPR3, KCNJ11, KCN…	[ADCY1, ADCYAP1, PCLO, SNAP25]	KEGG:04911	Insulin secretion	1
3895	[ADCY1, ADCY2, ADCY3, ADCY4, ADCY5, ADCY6, ADCY7, ADCY8, ADCY9, ATF4, CACNA1C, CACNA1D, CACNA1F, CACNA1S, CALM1, CALM2, CALM3, CALML3, CALML4, CALML5, CALML6, CAMK2A, CAMK2B, CAMK2D, CAMK2G, CDC42, CGA, EGFR, ELK1, FSHB, GNA11, GNAQ, GNAS, GNRH1, GNRH2, GNRHR, GRB2, HBEGF, HRAS, ITPR1, ITPR2, ITPR3, JMJD7-PLA2G4B, JUN, KRAS, LHB, MAP2K1, MAP2K2, MAP2K3, MAP2K4, MAP2K6, MAP2K7, MAP3K1, MAP3K2, MAP…	[ADCY1, CALM1, CDC42, MAP2K1, MAP2K4, MAPK1, MAPK9]	KEGG:04912	GnRH signaling pathway	1
3923	[ADCY1, ADCY2, ADCY3, ADCY4, ADCY5, ADCY6, ADCY7, ADCY8, ADCY9, AKT1, AKT2, AKT3, ANAPC1, ANAPC10, ANAPC11, ANAPC13, ANAPC2, ANAPC4, ANAPC5, ANAPC7, ARAF, BRAF, BUB1, CCNA1, CCNA2, CCNB1, CCNB2, CCNB3, CDC16, CDC23, CDC25A, CDC25B, CDC25C, CDC26, CDC27, CDK1, CDK2, CPEB1, CPEB2, CPEB3, CPEB4, FZR1, GNAI1, GNAI2, GNAI3, HSP90AA1, HSP90AB1, IGF1, IGF1R, INS, KRAS, MAD1L1, MAD2L1, MAD2L2, MAP2K1, MA…	[ADCY1, AKT3, CDC27, HSP90AB1, MAD2L1, MAP2K1, MAPK1, MAPK9]	KEGG:04914	Progesterone-mediated oocyte maturation	1
3953	[ADCY1, ADCY2, ADCY3, ADCY4, ADCY5, ADCY6, ADCY7, ADCY8, ADCY9, AKT1, AKT2, AKT3, ATF2, ATF4, ATF6B, CALM1, CALM2, CALM3, CALML3, CALML4, CALML5, CALML6, CREB1, CREB3, CREB3L1, CREB3L2, CREB3L3, CREB3L4, CREB5, EGFR, ESR1, ESR2, FKBP4, FKBP5, FOS, GABBR1, GABBR2, GNAI1, GNAI2, GNAI3, GNAO1, GNAQ, GNAS, GPER1, GRB2, GRM1, HBEGF, HRAS, HSP90AA1, HSP90AB1, HSP90B1, HSPA1A, HSPA1B, HSPA1L, HSPA2, HSP…	[ADCY1, AKT3, CALM1, HSP90AB1, KCNJ6, MAP2K1, MAPK1]	KEGG:04915	Estrogen signaling pathway	1
3985	[ADCY1, ADCY2, ADCY3, ADCY4, ADCY5, ADCY6, ADCY7, ADCY8, ADCY9, ASIP, CALM1, CALM2, CALM3, CALML3, CALML4, CALML5, CALML6, CAMK2A, CAMK2B, CAMK2D, CAMK2G, CREB1, CREB3, CREB3L1, CREB3L2, CREB3L3, CREB3L4, CREBBP, CTNNB1, DCT, DVL1, DVL2, DVL3, EDN1, EDNRB, EP300, FZD1, FZD10, FZD2, FZD3, FZD4, FZD5, FZD6, FZD7, FZD8, FZD9, GNAI1, GNAI2, GNAI3, GNAO1, GNAQ, GNAS, GSK3B, HRAS, KIT, KITLG, KRAS, LEF…	[ADCY1, CALM1, MAP2K1, MAPK1, WNT5A]	KEGG:04916	Melanogenesis	1
4007	[AKT1, AKT2, AKT3, CCND1, CCND2, CGA, CISH, CSN2, CYP17A1, ELF5, ESR1, ESR2, FOS, FOXO3, GALT, GCK, GRB2, GSK3B, HRAS, INS, IRF1, JAK2, KRAS, LHB, LHCGR, MAP2K1, MAP2K2, MAPK1, MAPK10, MAPK11, MAPK12, MAPK13, MAPK14, MAPK3, MAPK8, MAPK9, NFKB1, NRAS, PIK3CA, PIK3CB, PIK3CD, PIK3R1, PIK3R2, PIK3R3, PRL, PRLR, RAF1, RELA, SHC1, SHC2, SHC3, SHC4, SLC2A2, SOCS1, SOCS2, SOCS3, SOCS4, SOCS5, SOCS6, SOC…	[AKT3, MAP2K1, MAPK1, MAPK9]	KEGG:04917	Prolactin signaling pathway	1
4038	[ACTB, ACTG1, AKT1, AKT2, AKT3, ATP1A1, ATP1A2, ATP1A3, ATP1A4, ATP1B1, ATP1B2, ATP1B3, ATP1B4, ATP2A2, BAD, BMP4, CASP9, CCND1, CREBBP, CTNNB1, DIO1, DIO2, DIO3, EP300, ESR1, FOXO1, FXYD2, GATA4, GSK3B, HDAC1, HDAC2, HDAC3, HIF1A, HRAS, ITGAV, ITGB3, KAT2A, KAT2B, KRAS, MAP2K1, MAP2K2, MAPK1, MAPK3, MDM2, MED1, MED12, MED12L, MED13, MED13L, MED14, MED16, MED17, MED24, MED27, MED30, MED4, MTOR, M…	[AKT3, MAP2K1, MAPK1, MED14, RHEB]	KEGG:04919	Thyroid hormone signaling pathway	1
4066	[ACACB, ACSBG1, ACSBG2, ACSL1, ACSL3, ACSL4, ACSL5, ACSL6, ADIPOQ, ADIPOR1, ADIPOR2, AGRP, AKT1, AKT2, AKT3, CAMKK2, CD36, CHUK, CPT1A, CPT1B, CPT1C, G6PC, G6PC2, G6PC3, IKBKB, IKBKG, IRS1, IRS2, IRS4, JAK2, LEP, LEPR, MAPK10, MAPK8, MAPK9, MTOR, NFKB1, NFKBIA, NFKBIB, NFKBIE, NPY, PCK1, PCK2, POMC, PPARA, PPARGC1A, PRKAA1, PRKAA2, PRKAB1, PRKAB2, PRKAG1, PRKAG2, PRKAG3, PRKCQ, PTPN11, RELA, RXRA…	[ACSL3, ACSL6, AKT3, MAPK9]	KEGG:04920	Adipocytokine signaling pathway	1
4074	[ACTB, ACTG1, ADCY1, ADCY2, ADCY3, ADCY4, ADCY5, ADCY6, ADCY7, ADCY8, ADCY9, CACNA1C, CACNA1D, CACNA1F, CACNA1S, CACNA2D1, CACNA2D2, CACNA2D3, CACNA2D4, CACNB1, CACNB2, CACNB3, CACNB4, CACNG1, CACNG2, CACNG3, CACNG4, CACNG5, CACNG6, CACNG7, CACNG8, CALM1, CALM2, CALM3, CALML3, CALML4, CALML5, CALML6, CAMK1, CAMK1D, CAMK1G, CAMK2A, CAMK2B, CAMK2D, CAMK2G, CAMK4, CAMKK2, CCND1, CD38, CDKN1A, EEF2, …	[ADCY1, CACNA2D3, CACNG3, CALM1, CAMK1G, CAMK4, GUCY1B3, KCNJ6, MAP2K1, MAPK1, PPP1R12A, PPP3CA, PPP3CB, PPP3R1]	KEGG:04921	Oxytocin signaling pathway	1
4105	[ACACA, ACACB, ADCY2, AKT1, AKT2, AKT3, ATF2, ATF4, CALM1, CALM2, CALM3, CALML3, CALML4, CALML5, CALML6, CAMK2A, CAMK2B, CAMK2D, CAMK2G, CPT1A, CPT1B, CPT1C, CREB1, CREB3, CREB3L1, CREB3L2, CREB3L3, CREB3L4, CREB5, CREBBP, CRTC2, EP300, FBP1, FOXO1, G6PC, G6PC2, G6PC3, GCG, GCGR, GCK, GNAQ, GNAS, GYS1, GYS2, ITPR1, ITPR2, ITPR3, LDHA, LDHAL6A, LDHAL6B, LDHB, LDHC, LOC102724428, PCK1, PCK2, PDE3B,…	[AKT3, CALM1, LDHA, PDHA1, PDHB, PPP3CA, PPP3CB, PPP3R1]	KEGG:04922	Glucagon signaling pathway	1
4123	[ACE, ADCY5, ADCY6, ADCYAP1, ADCYAP1R1, ADORA1, ADRB1, ADRB2, ADRB3, AGT, AGTR1, AQP1, CACNA1C, CACNA1D, CACNA1F, CACNA1S, CALM1, CALM2, CALM3, CALML3, CALML4, CALML5, CALML6, CLCA1, CLCA2, CLCA4, CREB1, CTSB, EDNRA, GNAI1, GNAI2, GNAI3, GNAQ, GNAS, GUCY1A2, GUCY1A3, GUCY1B3, ITPR1, ITPR2, ITPR3, KCNJ2, KCNMA1, NPR1, ORAI1, PDE1A, PDE1B, PDE1C, PDE3A, PDE3B, PLCB1, PLCB2, PLCB3, PLCB4, PPP3CA, PP…	[ADCYAP1, CALM1, GUCY1B3, PPP3CA, PPP3CB, PPP3R1]	KEGG:04924	Renin secretion	1
4139	[ADCY1, ADCY2, ADCY3, ADCY4, ADCY5, ADCY6, ADCY7, ADCY8, ADCY9, AGTR1, ATF1, ATF2, ATF4, ATF6B, CACNA1C, CACNA1D, CACNA1F, CACNA1G, CACNA1H, CACNA1I, CACNA1S, CALM1, CALM2, CALM3, CALML3, CALML4, CALML5, CALML6, CAMK1, CAMK1D, CAMK1G, CAMK2A, CAMK2B, CAMK2D, CAMK2G, CAMK4, CREB1, CREB3, CREB3L1, CREB3L2, CREB3L3, CREB3L4, CREB5, CYP11A1, CYP11B2, CYP21A2, DAGLA, DAGLB, GNA11, GNAQ, GNAS, HSD3B1, …	[ADCY1, CALM1, CAMK1G, CAMK4]	KEGG:04925	Aldosterone synthesis and secretion	1
4169	[AGER, AGTR1, AKT1, AKT2, AKT3, BAX, BCL2, CASP3, CCL2, CCND1, CDC42, CDK4, CDKN1B, COL1A1, COL1A2, COL3A1, COL4A1, COL4A2, COL4A3, COL4A4, COL4A5, COL4A6, CXCL8, CYBB, DIAPH1, EDN1, EGR1, F3, FN1, FOXO1, HRAS, ICAM1, IL1A, IL1B, IL6, JAK2, JUN, KRAS, MAPK1, MAPK10, MAPK11, MAPK12, MAPK13, MAPK14, MAPK3, MAPK8, MAPK9, MMP2, NFATC1, NFKB1, NOS3, NOX1, NOX3, NRAS, PIK3CA, PIK3CB, PIK3CD, PIK3R1, PI…	[AKT3, CDC42, EGR1, MAPK1, MAPK9, RAC1]	KEGG:04933	AGE-RAGE signaling pathway in diabetic complications	1
4196	[ADCY3, ADCY6, ADCY9, AQP2, AQP3, AQP4, ARHGDIA, ARHGDIB, ARHGDIG, AVP, AVPR2, CREB1, CREB3, CREB3L1, CREB3L2, CREB3L3, CREB3L4, CREB5, DCTN1, DCTN2, DCTN4, DCTN5, DCTN6, DYNC1H1, DYNC1I1, DYNC1I2, DYNC1LI1, DYNC1LI2, DYNC2H1, DYNC2LI1, DYNLL1, DYNLL2, GNAS, NSF, PRKACA, PRKACB, PRKACG, RAB11A, RAB11B, RAB5A, RAB5B, RAB5C, STX4, VAMP2]	[DCTN4, DYNC1I1, DYNC1LI1, DYNLL1]	KEGG:04962	Vasopressin-regulated water reabsorption	1
4214	[ADCY1, ADCY2, ADCY3, ADCY4, ADCY5, ADCY6, ADCY7, ADCY8, ADCY9, ADRA1A, ADRA1B, ADRA1D, ADRB1, ADRB2, ADRB3, AMY1A, AMY1B, AMY1C, AQP5, ATP1A1, ATP1A2, ATP1A3, ATP1A4, ATP1B1, ATP1B2, ATP1B3, ATP1B4, ATP2B1, ATP2B2, ATP2B3, ATP2B4, BEST2, BST1, CALM1, CALM2, CALM3, CALML3, CALML4, CALML5, CALML6, CAMP, CD38, CHRM3, CST1, CST2, CST3, CST4, CST5, DMBT1, FXYD2, GNAQ, GNAS, GUCY1A2, GUCY1A3, GUCY1B3,…	[ADCY1, ATP2B2, ATP2B3, CALM1, GUCY1B3]	KEGG:04970	Salivary secretion	1
4226	[ACTB, ADCY1, ADCY2, ADCY3, ADCY4, ADCY5, ADCY6, ADCY7, ADCY8, ADCY9, ATP1A1, ATP1A2, ATP1A3, ATP1A4, ATP1B1, ATP1B2, ATP1B3, ATP1B4, ATP4A, ATP4B, CA2, CALM1, CALM2, CALM3, CALML3, CALML4, CALML5, CALML6, CAMK2A, CAMK2B, CAMK2D, CAMK2G, CCKBR, CFTR, CHRM3, EZR, GAST, GNAI1, GNAI2, GNAI3, GNAQ, GNAS, HRH2, ITPR1, ITPR2, ITPR3, KCNE2, KCNJ1, KCNJ10, KCNJ15, KCNJ16, KCNJ2, KCNK10, KCNK2, KCNQ1, MYL…	[ADCY1, CALM1, SST]	KEGG:04971	Gastric acid secretion	1
4236	[ADCY1, ADCY2, ADCY3, ADCY4, ADCY5, ADCY6, ADCY7, ADCY8, ADCY9, AMY2A, AMY2B, ATP1A1, ATP1A2, ATP1A3, ATP1A4, ATP1B1, ATP1B2, ATP1B3, ATP1B4, ATP2A1, ATP2A2, ATP2A3, ATP2B1, ATP2B2, ATP2B3, ATP2B4, BST1, CA2, CCKAR, CD38, CEL, CELA2A, CELA2B, CELA3A, CELA3B, CFTR, CHRM3, CLCA1, CLCA2, CLCA4, CPA1, CPA2, CPA3, CPB1, CPB2, CTRB1, CTRL, FXYD2, GNAQ, GNAS, ITPR1, ITPR2, ITPR3, KCNMA1, KCNQ1, PLA2G10,…	[ADCY1, ATP2B2, ATP2B3, RAC1]	KEGG:04972	Pancreatic secretion	1
4363	[ADCY5, ARC, ATF2, ATF4, ATF6B, CACNA1C, CACNA1D, CALM1, CALM2, CALM3, CALML3, CALML4, CALML5, CALML6, CAMK2A, CAMK2B, CAMK2D, CAMK2G, CAMK4, CREB1, CREB3, CREB3L1, CREB3L2, CREB3L3, CREB3L4, CREB5, DDC, DRD1, FOS, FOSB, GNAS, GRIA1, GRIA2, GRIA3, GRIA4, GRIN1, GRIN2A, GRIN2B, GRIN2C, GRIN2D, GRIN3A, GRIN3B, HDAC1, JUN, MAOA, MAOB, PDYN, PPP1CA, PPP1CB, PPP1CC, PPP1R1B, PPP3CA, PPP3CB, PPP3CC, PP…	[CALM1, CAMK4, FOSB, GRIA1, GRIN1, PPP3CA, PPP3CB, PPP3R1]	KEGG:05031	Amphetamine addiction	1
4381	[ADCY1, ADCY2, ADCY3, ADCY4, ADCY5, ADCY6, ADCY7, ADCY8, ADCY9, ADORA1, ARRB1, ARRB2, CACNA1A, CACNA1B, DRD1, GABBR1, GABBR2, GABRA1, GABRA2, GABRA3, GABRA4, GABRA5, GABRA6, GABRB1, GABRB2, GABRB3, GABRD, GABRE, GABRG1, GABRG2, GABRG3, GABRP, GABRQ, GABRR1, GABRR2, GABRR3, GNAI1, GNAI2, GNAI3, GNAO1, GNAS, GNB1, GNB2, GNB3, GNB4, GNB5, GNG10, GNG11, GNG12, GNG13, GNG2, GNG3, GNG4, GNG5, GNG7, GNG…	[ADCY1, GABRA1, GABRA2, GABRA5, GABRG2, GNB5, GNG3, KCNJ6]	KEGG:05032	Morphine addiction	1
4407	[ADCY5, ADORA2A, ADORA2B, ARAF, ATF2, ATF4, ATF6B, BDNF, BRAF, CALM1, CALM2, CALM3, CALML3, CALML4, CALML5, CALML6, CAMK4, CAMKK1, CAMKK2, CREB1, CREB3, CREB3L1, CREB3L2, CREB3L3, CREB3L4, CREB5, CRH, DDC, DRD1, DRD2, FOSB, GNAI1, GNAI2, GNAI3, GNAO1, GNAS, GNB1, GNB2, GNB3, GNB4, GNB5, GNG10, GNG11, GNG12, GNG13, GNG2, GNG3, GNG4, GNG5, GNG7, GNG8, GNGT1, GNGT2, GRB2, GRIN1, GRIN2A, GRIN2B, GRIN…	[CALM1, CAMK4, CRH, FOSB, GNB5, GNG3, GRIN1, MAP2K1, MAPK1]	KEGG:05034	Alcoholism	1
4427	[ACTB, ACTG1, ARHGAP10, ARHGEF26, ARPC1A, ARPC1B, ARPC2, ARPC3, ARPC4, ARPC5, ARPC5L, BCAR1, CAV1, CAV2, CAV3, CBL, CBLB, CBLC, CD2AP, CDC42, CDH1, CLTA, CLTB, CLTC, CLTCL1, CRK, CRKL, CTNNA1, CTNNA2, CTNNA3, CTNNB1, CTTN, DNM1, DNM2, DNM3, DOCK1, ELMO1, ELMO2, ELMO3, FN1, GAB1, HCLS1, ILK, ITGA5, ITGB1, MAD2L2, MET, PIK3CA, PIK3CB, PIK3CD, PIK3R1, PIK3R2, PIK3R3, PTK2, PXN, RAC1, RHOA, RHOG, SEP…	[ARPC1A, CDC42, CTNNA2, DNM3, ELMO2, ITGB1, RAC1, WASF1]	KEGG:05100	Bacterial invasion of epithelial cells	1
4479	[ABL1, ACTB, ACTG1, ARHGEF2, ARPC1A, ARPC1B, ARPC2, ARPC3, ARPC4, ARPC5, ARPC5L, CD14, CDC42, CDH1, CLDN1, CTNNB1, CTTN, EZR, FYN, HCLS1, ITGB1, KRT18, LY96, NCK1, NCK2, NCL, OCLN, PRKCA, RHOA, ROCK1, ROCK2, TLR4, TLR5, TUBA1A, TUBA1B, TUBA1C, TUBA3C, TUBA3D, TUBA3E, TUBA4A, TUBA8, TUBAL3, TUBB, TUBB1, TUBB2A, TUBB2B, TUBB3, TUBB4A, TUBB4B, TUBB6, TUBB8, WAS, WASL, YWHAQ, YWHAZ]	[ARPC1A, CDC42, ITGB1, TUBB3, TUBB4B, YWHAZ]	KEGG:05130	Pathogenic Escherichia coli infection	1
4507	[ACTB, ACTG1, ARPC1A, ARPC1B, ARPC2, ARPC3, ARPC4, ARPC5, ARPC5L, CASP1, CCL3, CCL3L1, CCL3L3, CCL4, CCL4L1, CCL4L2, CD14, CDC42, CSF2, CXCL1, CXCL2, CXCL3, CXCL8, DYNC1H1, DYNC1I1, DYNC1I2, DYNC1LI1, DYNC1LI2, DYNC2H1, FLNA, FLNB, FLNC, FOS, IFNG, IFNGR1, IFNGR2, IL18, IL1A, IL1B, IL6, JUN, KLC1, KLC2, KLC3, KLC4, LBP, MAPK1, MAPK10, MAPK11, MAPK12, MAPK13, MAPK14, MAPK3, MAPK8, MAPK9, MYD88, MY…	[ARPC1A, CDC42, DYNC1I1, DYNC1LI1, MAPK1, MAPK9, PFN2, RAC1, WASF1]	KEGG:05132	Salmonella infection	1
4524	[C1QA, C1QB, C1QC, C1R, C1S, C2, C3, C4A, C4B, C4BPA, C4BPB, C5, CALM1, CALM2, CALM3, CALML3, CALML4, CALML5, CALML6, CASP1, CASP3, CASP7, CD14, CFL1, CFL2, CXCL5, CXCL6, CXCL8, FOS, GNAI1, GNAI2, GNAI3, IL10, IL12A, IL12B, IL1A, IL1B, IL23A, IL6, IRAK1, IRAK4, IRF1, IRF3, IRF8, ITGA5, ITGAM, ITGB1, ITGB2, JUN, LY96, MAPK1, MAPK10, MAPK11, MAPK12, MAPK13, MAPK14, MAPK3, MAPK8, MAPK9, MYD88, NFKB1…	[CALM1, ITGB1, MAPK1, MAPK9]	KEGG:05133	Pertussis	1
4537	[APAF1, ARF1, BCL2L13, BNIP3, C3, CASP1, CASP3, CASP7, CASP8, CASP9, CD14, CLK1, CR1, CXCL1, CXCL2, CXCL3, CXCL8, CYCS, EEF1A1, EEF1A2, EEF1G, HBS1L, HSF1, HSPA1A, HSPA1B, HSPA1L, HSPA2, HSPA6, HSPA8, HSPD1, IL12A, IL12B, IL18, IL1B, IL6, ITGAM, ITGB2, MYD88, NAIP, NFKB1, NFKB2, NFKBIA, NLRC4, PYCARD, RAB1A, RAB1B, RELA, SAR1A, SAR1B, SEC22B, TLR2, TLR4, TLR5, TNF, VCP]	[CYCS, HSPD1, RAB1A]	KEGG:05134	Legionellosis	1
4542	[C3, CR1, CYBA, ELK1, FCGR1A, FCGR2A, FCGR2C, FCGR3A, FCGR3B, FOS, HLA-DMA, HLA-DMB, HLA-DOA, HLA-DOB, HLA-DPA1, HLA-DPB1, HLA-DQA1, HLA-DQA2, HLA-DQB1, HLA-DRA, HLA-DRB1, HLA-DRB3, HLA-DRB4, HLA-DRB5, IFNG, IFNGR1, IFNGR2, IL10, IL12A, IL12B, IL1A, IL1B, IL4, IRAK1, IRAK4, ITGA4, ITGAM, ITGB1, ITGB2, JAK1, JAK2, JUN, LOC102723407, MAP3K7, MAPK1, MAPK11, MAPK12, MAPK13, MAPK14, MAPK3, MARCKSL1, M…	[ITGB1, JAK1, MAPK1]	KEGG:05140	Leishmaniasis	1
4548	[ACE, ADCY1, AKT1, AKT2, AKT3, BDKRB2, C1QA, C1QB, C1QC, C3, CALR, CASP8, CCL2, CCL3, CCL3L1, CCL3L3, CCL5, CD247, CD3D, CD3E, CD3G, CFLAR, CHUK, CXCL8, FADD, FAS, FASLG, FOS, GNA11, GNA14, GNA15, GNAI1, GNAI2, GNAI3, GNAL, GNAO1, GNAQ, GNAS, IFNB1, IFNG, IFNGR1, IFNGR2, IKBKB, IKBKG, IL10, IL12A, IL12B, IL1B, IL2, IL6, IRAK1, IRAK4, JUN, MAP2K4, MAPK1, MAPK10, MAPK11, MAPK12, MAPK13, MAPK14, MAP…	[ADCY1, AKT3, GNA14, GNAL, MAP2K4, MAPK1, MAPK9, PPP2CA]	KEGG:05142	Chagas disease (American trypanosomiasis)	1
4568	[AKT1, AKT2, AKT3, ALOX5, BAD, BCL2, BCL2L1, BIRC2, BIRC3, BIRC7, BIRC8, CASP3, CASP8, CASP9, CCR5, CD40, CD40LG, CHUK, CIITA, CYCS, GNAI1, GNAI2, GNAI3, GNAO1, HLA-DMA, HLA-DMB, HLA-DOA, HLA-DOB, HLA-DPA1, HLA-DPB1, HLA-DQA1, HLA-DQA2, HLA-DQB1, HLA-DRA, HLA-DRB1, HLA-DRB3, HLA-DRB4, HLA-DRB5, HSPA1A, HSPA1B, HSPA1L, HSPA2, HSPA6, HSPA8, IFNG, IFNGR1, IFNGR2, IKBKB, IKBKG, IL10, IL10RA, IL10RB, …	[AKT3, CYCS, ITGB1, JAK1, MAPK1, MAPK9]	KEGG:05145	Toxoplasmosis	1
4594	[ACTN1, ACTN4, ADCY1, ARG1, ARG2, C8A, C8B, C8G, C9, CASP3, CD14, CD1D, COL1A1, COL1A2, COL3A1, COL4A1, COL4A2, COL4A3, COL4A4, COL4A5, COL4A6, CSF2, CTSG, CXCL1, CXCL8, FN1, GNA11, GNA14, GNA15, GNAL, GNAQ, GNAS, HSPB1, IFNG, IL10, IL12A, IL12B, IL1B, IL1R1, IL1R2, IL6, ITGAM, ITGB2, LAMA1, LAMA2, LAMA3, LAMA4, LAMA5, LAMB1, LAMB2, LAMB3, LAMB4, LAMC1, LAMC2, LAMC3, LOC102723407, MUC2, NFKB1, NO…	[ADCY1, ARG2, GNA14, GNAL]	KEGG:05146	Amoebiasis	1
4600	[AKT1, AKT2, AKT3, APAF1, ARHGEF12, ATP6AP1, ATP6V0A1, ATP6V0A2, ATP6V0A4, ATP6V0B, ATP6V0C, ATP6V0D1, ATP6V0D2, ATP6V1H, BAD, BAX, BCL10, BCL2, BID, C3, CALM1, CALM2, CALM3, CALML3, CALML4, CALML5, CALML6, CAMK2A, CAMK2B, CAMK2D, CAMK2G, CAMP, CARD9, CASP10, CASP3, CASP8, CASP9, CD14, CD209, CD74, CEBPB, CEBPG, CIITA, CLEC4E, CLEC4M, CLEC7A, CORO1A, CR1, CREB1, CREBBP, CTSD, CTSS, CYCS, CYP27B1,…	[AKT3, ATP6AP1, ATP6V0B, ATP6V0C, ATP6V1H, CALM1, CYCS, HSPD1, JAK1, MAPK1, MAPK9, NFYB, PPP3CA, PPP3CB, PPP3R1, RFXAP]	KEGG:05152	Tuberculosis	1
4622	[AKT1, AKT2, AKT3, ARAF, BAD, BRAF, CD81, CDKN1A, CHUK, CLDN1, CLDN10, CLDN11, CLDN14, CLDN15, CLDN16, CLDN17, CLDN18, CLDN19, CLDN2, CLDN20, CLDN22, CLDN23, CLDN24, CLDN25, CLDN3, CLDN4, CLDN5, CLDN6, CLDN7, CLDN8, CLDN9, CXCL8, DDX58, EGF, EGFR, EIF2AK1, EIF2AK2, EIF2AK3, EIF2AK4, EIF2S1, EIF3E, GRB2, GSK3B, HRAS, IFIT1, IFIT1B, IFNA1, IFNA10, IFNA13, IFNA14, IFNA16, IFNA17, IFNA2, IFNA21, IFNA…	[AKT3, JAK1, MAPK1, MAPK9, PPP2CA, PSME3]	KEGG:05160	Hepatitis C	1
4647	[AKT1, AKT2, AKT3, APAF1, ATF2, ATF4, ATF6B, ATP6AP1, BAD, BAX, BCL2, BIRC5, CASP10, CASP12, CASP3, CASP8, CASP9, CCNA1, CCNA2, CCND1, CCNE1, CCNE2, CDK2, CDK4, CDK6, CDKN1A, CDKN1B, CHUK, CREB1, CREB3, CREB3L1, CREB3L2, CREB3L3, CREB3L4, CREB5, CREBBP, CXCL8, CYCS, DDB1, DDB2, DDX3X, DDX58, E2F1, E2F2, E2F3, EGR2, EGR3, ELK1, EP300, FADD, FAS, FASLG, FOS, GRB2, HRAS, HSPG2, IFIH1, IFNA1, IFNA10,…	[AKT3, ATP6AP1, CYCS, DDB1, JAK1, MAP2K1, MAP2K4, MAPK1, MAPK9, VDAC3, YWHAB, YWHAZ]	KEGG:05161	Hepatitis B	1
4671	[ACTB, ACTG1, ADAR, AGFG1, AKT1, AKT2, AKT3, ATF2, BCL2L2-PABPN1, CASP1, CASP9, CCL2, CCL5, CIITA, CPSF4, CREBBP, CXCL10, CXCL8, CYCS, DDX39B, DDX58, DNAJB1, DNAJC3, EIF2AK1, EIF2AK2, EIF2AK3, EIF2AK4, EIF2S1, EP300, FAS, FASLG, FDPS, FURIN, GSK3B, HLA-DMA, HLA-DMB, HLA-DOA, HLA-DOB, HLA-DPA1, HLA-DPB1, HLA-DQA1, HLA-DQA2, HLA-DQB1, HLA-DRA, HLA-DRB1, HLA-DRB3, HLA-DRB4, HLA-DRB5, HNRNPUL1, HSPA1…	[AKT3, CYCS, JAK1, KPNA2, MAP2K1, MAP2K4, MAPK1, MAPK9, VDAC1]	KEGG:05164	Influenza A	1
4702	[ADCY1, ADCY2, ADCY3, ADCY4, ADCY5, ADCY6, ADCY7, ADCY8, ADCY9, AKT1, AKT2, AKT3, ANAPC1, ANAPC10, ANAPC11, ANAPC2, ANAPC4, ANAPC5, ANAPC7, APC, APC2, ATF1, ATF2, ATF3, ATF4, ATM, ATR, BAX, BCL2L1, BUB1B, BUB3, CALR, CANX, CCNB2, CCND1, CCND2, CCND3, CD3D, CD3E, CD3G, CD40, CDC16, CDC20, CDC23, CDC26, CDC27, CDK4, CDKN1A, CDKN2A, CDKN2B, CDKN2C, CHEK1, CHEK2, CHUK, CREB1, CREBBP, CREM, CRTC1, CRT…	[ADCY1, AKT3, ATR, CDC27, EGR1, JAK1, MAD2L1, MAP2K4, NFYB, PPP3CA, PPP3CB, PPP3R1, RAN, RANBP1, SLC25A4, TLN2, VDAC1, VDAC3, WNT5A]	KEGG:05166	HTLV-I infection	1
4724	[AKAP8L, AKT1, AKT2, AKT3, ATF2, BCL2, CCNA1, CCNA2, CD19, CD38, CD40, CD44, CD58, CDK1, CDK2, CDKN1A, CDKN1B, CHUK, CR2, CREBBP, CSNK2A1, CSNK2A2, CSNK2A3, CSNK2B, DDX58, EIF2AK1, EIF2AK2, EIF2AK3, EIF2AK4, ENTPD1, ENTPD3, ENTPD8, EP300, FCER2, FGR, GSK3B, GTF2B, GTF2E1, GTF2E2, HDAC1, HDAC2, HDAC4, HDAC5, HLA-A, HLA-B, HLA-C, HLA-DPA1, HLA-DPB1, HLA-DQA1, HLA-DQA2, HLA-DQB1, HLA-DRA, HLA-DRB1, …	[AKT3, CSNK2A1, ENTPD3, GTF2E2, JAK1, MAP2K4, MAPK9, POLR2K, POLR3K, PSMD6, PSMD8, RAN, YWHAB, YWHAH, YWHAZ]	KEGG:05169	Epstein-Barr virus infection	1
4742	[ABL1, ADCY1, ADCY2, ADCY3, ADCY4, ADCY5, ADCY6, ADCY7, ADCY8, ADCY9, AGTR1, AKT1, AKT2, AKT3, APC, APC2, APPL1, AR, ARAF, ARHGEF1, ARHGEF11, ARHGEF12, ARNT, ARNT2, AXIN1, AXIN2, BAD, BAX, BCL2, BCL2L1, BCR, BDKRB1, BDKRB2, BID, BIRC2, BIRC3, BIRC5, BIRC7, BIRC8, BMP2, BMP4, BRAF, BRCA2, CASP3, CASP8, CASP9, CBL, CBLB, CBLC, CCDC6, CCNA1, CCND1, CCNE1, CCNE2, CDC42, CDH1, CDK2, CDK4, CDK6, CDKN1A…	[ADCY1, AKT3, CDC42, CTNNA2, CYCS, ELOC, FGF14, FGF9, GLI3, GNB5, GNG3, HSP90AB1, ITGB1, JAK1, MAP2K1, MAPK1, MAPK9, MSH2, RAC1, RALB, TFG, WNT5A]	KEGG:05200	Pathways in cancer	1
4772	[ACTN1, ACTN4, ATF2, ATF4, ATF6B, ATP6V0D1, ATP6V0D2, BAD, BAK1, BAX, C3, CASP3, CASP8, CCNA1, CCNA2, CCND1, CCND2, CCND3, CCNE1, CCNE2, CCR3, CCR4, CCR5, CCR8, CDC20, CDC42, CDK1, CDK2, CDK4, CDK6, CDKN1A, CDKN1B, CDKN2A, CDKN2B, CHD4, CHEK1, CREB1, CREB3, CREB3L1, CREB3L2, CREB3L3, CREB3L4, CREB5, CREBBP, DDB1, DDX3X, DLG1, DNAJA3, EGR2, EGR3, EIF2AK2, EP300, GRB2, GSN, GTF2A1, GTF2A1L, GTF2A2,…	[CDC42, DDB1, GTF2E2, JAK1, MAPK1, RAC1, RANBP1, UBE3A, VDAC3, YWHAB, YWHAH, YWHAZ]	KEGG:05203	Viral carcinogenesis	1
4786	[AKT1, AKT2, AKT3, APC, APC2, APPL1, ARAF, AXIN1, AXIN2, BAD, BAX, BCL2, BIRC5, BRAF, CASP3, CASP9, CCND1, CTNNB1, CYCS, DCC, FOS, GSK3B, JUN, KRAS, LEF1, MAP2K1, MAPK1, MAPK10, MAPK3, MAPK8, MAPK9, MLH1, MSH2, MSH3, MSH6, MYC, PIK3CA, PIK3CB, PIK3CD, PIK3R1, PIK3R2, PIK3R3, RAC1, RAC2, RAC3, RAF1, RALGDS, RHOA, SMAD2, SMAD3, SMAD4, TCF7, TCF7L1, TCF7L2, TGFB1, TGFB2, TGFB3, TGFBR1, TGFBR2, TP53]	[AKT3, CYCS, MAP2K1, MAPK1, MAPK9, MSH2, RAC1]	KEGG:05210	Colorectal cancer	1
4825	[AKT1, AKT2, AKT3, ARAF, ARNT, ARNT2, BRAF, BUB1B-PAK6, CDC42, CREBBP, CRK, CRKL, CUL2, EGLN1, EGLN2, EGLN3, ELOB, ELOC, EP300, EPAS1, ETS1, FH, FLCN, GAB1, GRB2, HGF, HIF1A, HRAS, JUN, KRAS, MAP2K1, MAP2K2, MAPK1, MAPK3, MET, NRAS, PAK1, PAK2, PAK3, PAK4, PAK5, PAK6, PDGFB, PIK3CA, PIK3CB, PIK3CD, PIK3R1, PIK3R2, PIK3R3, PTPN11, RAC1, RAF1, RAP1A, RAP1B, RAPGEF1, RBX1, SLC2A1, SOS1, SOS2, TGFA, …	[AKT3, CDC42, ELOC, MAP2K1, MAPK1, RAC1]	KEGG:05211	Renal cell carcinoma	1
4862	[AKT1, AKT2, AKT3, ARAF, ARHGEF6, BAD, BCL2L1, BRAF, BRCA2, CASP9, CCND1, CDC42, CDK4, CDK6, CDKN2A, CHUK, E2F1, E2F2, E2F3, EGF, EGFR, ERBB2, IKBKB, IKBKG, JAK1, KRAS, MAP2K1, MAPK1, MAPK10, MAPK3, MAPK8, MAPK9, NFKB1, PIK3CA, PIK3CB, PIK3CD, PIK3R1, PIK3R2, PIK3R3, PLD1, RAC1, RAC2, RAC3, RAD51, RAF1, RALA, RALB, RALBP1, RALGDS, RB1, RELA, SMAD2, SMAD3, SMAD4, STAT1, STAT3, TGFA, TGFB1, TGFB2, …	[AKT3, CDC42, JAK1, MAP2K1, MAPK1, MAPK9, RAC1, RALB]	KEGG:05212	Pancreatic cancer	1
4907	[AKT1, AKT2, AKT3, APC, APC2, ARAF, AXIN1, AXIN2, BAD, BRAF, CASP9, CCND1, CDH1, CTNNA1, CTNNA2, CTNNA3, CTNNB1, EGF, EGFR, ELK1, ERBB2, FOXO3, GRB2, GSK3B, HRAS, ILK, KRAS, LEF1, MAP2K1, MAP2K2, MAPK1, MAPK3, MLH1, MYC, NRAS, PDPK1, PIK3CA, PIK3CB, PIK3CD, PIK3R1, PIK3R2, PIK3R3, PTEN, RAF1, SOS1, SOS2, TCF7, TCF7L1, TCF7L2, TP53]	[AKT3, CTNNA2, MAP2K1, MAPK1]	KEGG:05213	Endometrial cancer	1
4939	[AKT1, AKT2, AKT3, ARAF, BRAF, CALM1, CALM2, CALM3, CALML3, CALML4, CALML5, CALML6, CAMK2A, CAMK2B, CAMK2D, CAMK2G, CCND1, CDK4, CDK6, CDKN1A, CDKN2A, E2F1, E2F2, E2F3, EGF, EGFR, GRB2, HRAS, IGF1, IGF1R, KRAS, MAP2K1, MAP2K2, MAPK1, MAPK3, MDM2, MTOR, NRAS, PDGFA, PDGFB, PDGFRA, PDGFRB, PIK3CA, PIK3CB, PIK3CD, PIK3R1, PIK3R2, PIK3R3, PLCG1, PLCG2, PRKCA, PRKCB, PRKCG, PTEN, RAF1, RB1, SHC1, SHC2…	[AKT3, CALM1, MAP2K1, MAPK1]	KEGG:05214	Glioma	1
4981	[AKT1, AKT2, AKT3, AR, ARAF, ATF4, BAD, BCL2, BRAF, CASP9, CCND1, CCNE1, CCNE2, CDK2, CDKN1A, CDKN1B, CHUK, CREB1, CREB3, CREB3L1, CREB3L2, CREB3L3, CREB3L4, CREB5, CREBBP, CTNNB1, E2F1, E2F2, E2F3, EGF, EGFR, EP300, ERBB2, FGFR1, FGFR2, FOXO1, GRB2, GSK3B, GSTP1, HRAS, HSP90AA1, HSP90AB1, HSP90B1, IGF1, IGF1R, IKBKB, IKBKG, INS, INSRR, KLK3, KRAS, LEF1, MAP2K1, MAP2K2, MAPK1, MAPK3, MDM2, MTOR, …	[AKT3, HSP90AB1, MAP2K1, MAPK1]	KEGG:05215	Prostate cancer	1
5016	[BRAF, CCDC6, CCND1, CDH1, CTNNB1, HRAS, KRAS, LEF1, MAP2K1, MAP2K2, MAPK1, MAPK3, MYC, NCOA4, NRAS, NTRK1, PAX8, PPARG, RET, RXRA, RXRB, RXRG, TCF7, TCF7L1, TCF7L2, TFG, TP53, TPM3, TPR]	[MAP2K1, MAPK1, TFG]	KEGG:05216	Thyroid cancer	1
5035	[AKT1, AKT2, AKT3, ARAF, BAD, BRAF, CCND1, CDH1, CDK4, CDK6, CDKN1A, CDKN2A, E2F1, E2F2, E2F3, EGF, EGFR, FGF1, FGF10, FGF11, FGF12, FGF13, FGF14, FGF16, FGF17, FGF18, FGF19, FGF2, FGF20, FGF21, FGF22, FGF23, FGF3, FGF4, FGF5, FGF6, FGF7, FGF8, FGF9, FGFR1, HGF, HRAS, IGF1, IGF1R, KRAS, MAP2K1, MAP2K2, MAPK1, MAPK3, MDM2, MET, MITF, NRAS, PDGFA, PDGFB, PDGFC, PDGFD, PDGFRA, PDGFRB, PIK3CA, PIK3CB…	[AKT3, FGF14, FGF9, MAP2K1, MAPK1]	KEGG:05218	Melanoma	1
5075	[ABL1, AKT1, AKT2, AKT3, ARAF, BAD, BCL2L1, BCR, BRAF, CBL, CBLB, CBLC, CCND1, CDK4, CDK6, CDKN1A, CDKN1B, CDKN2A, CHUK, CRK, CRKL, CTBP1, CTBP2, E2F1, E2F2, E2F3, GAB2, GRB2, HDAC1, HDAC2, HRAS, IKBKB, IKBKG, KRAS, MAP2K1, MAP2K2, MAPK1, MAPK3, MDM2, MECOM, MYC, NFKB1, NFKBIA, NRAS, PIK3CA, PIK3CB, PIK3CD, PIK3R1, PIK3R2, PIK3R3, PTPN11, RAF1, RB1, RELA, RUNX1, SHC1, SHC2, SHC3, SHC4, SMAD3, SMA…	[AKT3, MAP2K1, MAPK1]	KEGG:05220	Chronic myeloid leukemia	1
5120	[AKT1, AKT2, AKT3, ARAF, BAD, BRAF, CCNA1, CCND1, CEBPA, CHUK, EIF4EBP1, FLT3, GRB2, HRAS, IKBKB, IKBKG, JUP, KIT, KRAS, LEF1, MAP2K1, MAP2K2, MAPK1, MAPK3, MTOR, MYC, NFKB1, NRAS, PIK3CA, PIK3CB, PIK3CD, PIK3R1, PIK3R2, PIK3R3, PIM1, PIM2, PML, PPARD, RAF1, RARA, RELA, RPS6KB1, RPS6KB2, RUNX1, RUNX1T1, SOS1, SOS2, SPI1, STAT3, STAT5A, STAT5B, TCF7, TCF7L1, TCF7L2, ZBTB16]	[AKT3, MAP2K1, MAPK1]	KEGG:05221	Acute myeloid leukemia	1
5166	[AKT1, AKT2, AKT3, ALK, ARAF, BAD, BRAF, CASP9, CCND1, CDK4, CDK6, CDKN2A, E2F1, E2F2, E2F3, EGF, EGFR, EML4, ERBB2, FHIT, FOXO3, GRB2, HRAS, KRAS, MAP2K1, MAP2K2, MAPK1, MAPK3, NRAS, PDPK1, PIK3CA, PIK3CB, PIK3CD, PIK3R1, PIK3R2, PIK3R3, PLCG1, PLCG2, PRKCA, PRKCB, PRKCG, RAF1, RARB, RASSF1, RASSF5, RB1, RXRA, RXRB, RXRG, SOS1, SOS2, STK4, TGFA, TP53]	[AKT3, MAP2K1, MAPK1]	KEGG:05223	Non-small cell lung cancer	1
5213	[AKT1, AKT2, AKT3, APC, APC2, ARAF, AXIN1, AXIN2, BRAF, BRCA1, BRCA2, CCND1, CDK4, CDK6, CDKN1A, CSNK1A1, CSNK1A1L, CTNNB1, DLL1, DLL3, DLL4, DVL1, DVL2, DVL3, E2F1, E2F2, E2F3, EGF, EGFR, ERBB2, ESR1, ESR2, FGF1, FGF10, FGF11, FGF12, FGF13, FGF14, FGF16, FGF17, FGF18, FGF19, FGF2, FGF20, FGF21, FGF22, FGF23, FGF3, FGF4, FGF5, FGF6, FGF7, FGF8, FGF9, FGFR1, FLT4, FOS, FRAT1, FRAT2, FZD1, FZD10, F…	[AKT3, FGF14, FGF9, MAP2K1, MAPK1, WNT5A]	KEGG:05224	Breast cancer	1
5275	[AKT1, AKT2, AKT3, CHKA, CHKB, CHPT1, DGKA, DGKB, DGKD, DGKE, DGKG, DGKH, DGKI, DGKK, DGKQ, DGKZ, EGF, EGFR, EIF4EBP1, FOS, GPCPD1, GRB2, HIF1A, HRAS, JMJD7-PLA2G4B, JUN, KRAS, LYPLA1, MAP2K1, MAP2K2, MAPK1, MAPK10, MAPK3, MAPK8, MAPK9, MTOR, NRAS, PCYT1A, PCYT1B, PDGFA, PDGFB, PDGFC, PDGFD, PDGFRA, PDGFRB, PDPK1, PIK3CA, PIK3CB, PIK3CD, PIK3R1, PIK3R2, PIK3R3, PIP5K1A, PIP5K1B, PIP5K1C, PLA2G4A,…	[AKT3, MAP2K1, MAPK1, MAPK9, RAC1, RHEB, WASF1]	KEGG:05231	Choline metabolism in cancer	1
5327	[ACP5, ANGPT1, ATP6AP1, ATP6V0A1, ATP6V0A2, ATP6V0A4, ATP6V0B, ATP6V0C, ATP6V0D1, ATP6V0D2, ATP6V0E1, ATP6V0E2, ATP6V1A, ATP6V1B1, ATP6V1B2, ATP6V1C1, ATP6V1C2, ATP6V1D, ATP6V1E1, ATP6V1E2, ATP6V1F, ATP6V1G1, ATP6V1G2, ATP6V1G3, ATP6V1H, CCL2, CCL20, CCL3, CCL3L1, CCL3L3, CCL5, CD28, CD80, CD86, CSF1, CSF2, CTLA4, CTSK, CTSL, CXCL1, CXCL12, CXCL5, CXCL6, CXCL8, FLT1, FOS, HLA-DMA, HLA-DMB, HLA-DO…	[ATP6AP1, ATP6V0B, ATP6V0C, ATP6V1A, ATP6V1B2, ATP6V1C1, ATP6V1D, ATP6V1E1, ATP6V1G2, ATP6V1H]	KEGG:05323	Rheumatoid arthritis	1
5346	[ACTB, ACTG1, ACTN2, ACTN3, ATP2A2, CACNA1C, CACNA1D, CACNA1F, CACNA1S, CACNA2D1, CACNA2D2, CACNA2D3, CACNA2D4, CACNB1, CACNB2, CACNB3, CACNB4, CACNG1, CACNG2, CACNG3, CACNG4, CACNG5, CACNG6, CACNG7, CACNG8, CDH2, CTNNA1, CTNNA2, CTNNA3, CTNNB1, DAG1, DES, DMD, DSC2, DSG2, DSP, EMD, GJA1, ITGA1, ITGA10, ITGA11, ITGA2, ITGA2B, ITGA3, ITGA4, ITGA5, ITGA6, ITGA7, ITGA8, ITGA9, ITGAV, ITGB1, ITGB3, I…	[CACNA2D3, CACNG3, CTNNA2, ITGB1]	KEGG:05412	Arrhythmogenic right ventricular cardiomyopathy (ARVC)	1
5351	[ACTB, ACTC1, ACTG1, ADCY1, ADCY2, ADCY3, ADCY4, ADCY5, ADCY6, ADCY7, ADCY8, ADCY9, ADRB1, ATP2A2, CACNA1C, CACNA1D, CACNA1F, CACNA1S, CACNA2D1, CACNA2D2, CACNA2D3, CACNA2D4, CACNB1, CACNB2, CACNB3, CACNB4, CACNG1, CACNG2, CACNG3, CACNG4, CACNG5, CACNG6, CACNG7, CACNG8, DAG1, DES, DMD, EMD, GNAS, IGF1, ITGA1, ITGA10, ITGA11, ITGA2, ITGA2B, ITGA3, ITGA4, ITGA5, ITGA6, ITGA7, ITGA8, ITGA9, ITGAV, I…	[ADCY1, CACNA2D3, CACNG3, ITGB1]	KEGG:05414	Dilated cardiomyopathy	1
5358	[ACTB, ACTG1, ACVR1, ACVR2A, ACVR2B, AKT1, AKT2, AKT3, ARHGEF2, ASS1, BCL2, BMP4, BMPR1A, BMPR1B, BMPR2, CALM1, CALM2, CALM3, CALML3, CALML4, CALML5, CALML6, CAV1, CAV2, CAV3, CCL2, CDH5, CHUK, CTNNB1, CTSL, CYBA, CYBB, DUSP1, EDN1, FOS, GPC1, GSTA1, GSTA2, GSTA3, GSTA4, GSTA5, GSTM1, GSTM2, GSTM3, GSTM4, GSTM5, GSTO1, GSTO2, GSTP1, GSTT1, GSTT2, GSTT2B, HMOX1, HMOX2, HSP90AA1, HSP90AB1, HSP90B1,…	[AKT3, CALM1, GSTA4, HSP90AB1, MAP2K4, MAPK9, RAC1, TXN]	KEGG:05418	Fluid shear stress and atherosclerosis	1
2402			ADH5	ADH5
2404			DLAT	DLAT
2406			DLD	DLD
2408			ENO2	ENO2
2410			LDHA	LDHA
2412			PDHA1	PDHA1
2414			PDHB	PDHB
2416			PFKM	PFKM
2418			PGK1	PGK1
2420			BPGM	BPGM
2425			IDH3A	IDH3A
2427			IDH3G	IDH3G
2429			MDH1	MDH1
2431			ACLY	ACLY
2435			OGDHL	OGDHL
2440			ACSL3	ACSL3
2442			ACSL6	ACSL6
2444			ACADSB	ACADSB
2447			COX7A1	COX7A1
2449			COX7B	COX7B
2451			NDUFA4	NDUFA4
2453			NDUFA7	NDUFA7
2455			NDUFAB1	NDUFAB1
2457			NDUFB5	NDUFB5
2459			NDUFB6	NDUFB6
2461			NDUFS3	NDUFS3
2463			NDUFV2	NDUFV2
2465			ATP5A1	ATP5A1
2467			ATP5B	ATP5B
2469			ATP5C1	ATP5C1
2471			ATP6V1D	ATP6V1D
2473			ATP5F1	ATP5F1
2475			ATP6V1H	ATP6V1H
2477			ATP5G3	ATP5G3
2479			ATP6V1A	ATP6V1A
2481			ATP6V1B2	ATP6V1B2
2483			ATP6V0C	ATP6V0C
2485			ATP6V1C1	ATP6V1C1
2487			ATP6V1E1	ATP6V1E1
2489			ATP6V0B	ATP6V0B
2491			ATP6V1G2	ATP6V1G2
2493			ATP6AP1	ATP6AP1
2495			UQCRC1	UQCRC1
2497			UQCRC2	UQCRC2
2499			UQCRFS1	UQCRFS1
2502			GLS	GLS
2504			GOT1	GOT1
2506			GOT2	GOT2
2508			ARG2	ARG2
2511			ADCY1	ADCY1
2513			ADK	ADK
2515			DGUOK	DGUOK
2517			GUCY1B3	GUCY1B3
2519			HPRT1	HPRT1
2521			NME1	NME1
2523			POLR3K	POLR3K
2525			NUDT9	NUDT9
2527			POLR2K	POLR2K
2529			PRPS1	PRPS1
2531			ENTPD3	ENTPD3
2537			ASNS	ASNS
2542			GCAT	GCAT
2555			OXCT1	OXCT1
2557			PCCA	PCCA
2563			OAT	OAT
2565			ALDH18A1	ALDH18A1
2579			MAN1A1	MAN1A1
2581			ALG1	ALG1
2583			TUSC3	TUSC3
2586			GMDS	GMDS
2588			CMAS	CMAS
2590			UGP2	UGP2
2593			INPP4A	INPP4A
2595			OCRL	OCRL
2597			PI4KA	PI4KA
2599			PIP4K2C	PIP4K2C
2601			SYNJ1	SYNJ1
2604			CEPT1	CEPT1
2606			LPCAT4	LPCAT4
2608			PAFAH1B1	PAFAH1B1
2629			ECHDC1	ECHDC1
2635			RDH11	RDH11
2637			PNPLA4	PNPLA4
2640			RARS2	RARS2
2642			SARS	SARS
2644			NARS2	NARS2
2647			POP4	POP4
2649			CSNK2A1	CSNK2A1
2651			GTPBP4	GTPBP4
2653			SNU13	SNU13
2655			NVL	NVL
2657			HEATR1	HEATR1
2659			IMP3	IMP3
2661			RIOK2	RIOK2
2663			RAN	RAN
2666			SAP18	SAP18
2668			CPSF6	CPSF6
2670			GSPT1	GSPT1
2672			PPP2CA	PPP2CA
2674			RNMT	RNMT
2678			LSM3	LSM3
2680			HSPD1	HSPD1
2683			EXOSC5	EXOSC5
2685			WDR61	WDR61
2688			BCAS2	BCAS2
2690			PPIH	PPIH
2694			PCBP1	PCBP1
2696			CRNKL1	CRNKL1
2698			CDC40	CDC40
2700			SNRPB2	SNRPB2
2702			PRPF4	PRPF4
2705			PSME3	PSME3
2707			PSMA1	PSMA1
2709			PSMA5	PSMA5
2711			PSMB2	PSMB2
2713			PSMB3	PSMB3
2715			PSMB4	PSMB4
2717			PSMD8	PSMD8
2719			PSMD6	PSMD6
2722			FABP3	FABP3
2728			CDK7	CDK7
2730			DDB1	DDB1
2732			RPA3	RPA3
2735			RAD50	RAD50
2737			BABAM1	BABAM1
2739			RAD51C	RAD51C
2742			BRE	BRE
2746			XRCC6	XRCC6
2748			LIG4	LIG4
2750			XRCC5	XRCC5
2753			ATR	ATR
2759			AKT3	AKT3
2761			CACNG3	CACNG3
2763			DUSP4	DUSP4
2765			FGF9	FGF9
2767			FGF14	FGF14
2769			PPP3CA	PPP3CA
2771			PPP3CB	PPP3CB
2773			PPP3R1	PPP3R1
2775			CACNA2D3	CACNA2D3
2777			MAPK1	MAPK1
2779			MAPK9	MAPK9
2781			MAP2K1	MAP2K1
2783			RAC1	RAC1
2785			RASA1	RASA1
2787			MAP2K4	MAP2K4
2789			LAMTOR3	LAMTOR3
2791			CDC42	CDC42
2795			NRG1	NRG1
2804			GNB5	GNB5
2808			GNG3	GNG3
2810			GRIN1	GRIN1
2816			RALB	RALB
2819			CALM1	CALM1
2821			BRAP	BRAP
2823			RASAL2	RASAL2
2833			ITGB1	ITGB1
2835			PFN2	PFN2
2842			TLN2	TLN2
2849			GNAL	GNAL
2852			SLC25A4	SLC25A4
2854			HTR2A	HTR2A
2856			ATP2B2	ATP2B2
2858			ATP2B3	ATP2B3
2863			VDAC1	VDAC1
2865			VDAC3	VDAC3
2868			CAMK4	CAMK4
2870			GNA14	GNA14
2877			PPP1R12A	PPP1R12A
2892			VAV3	VAV3
2895			GLI3	GLI3
2897			GRIA1	GRIA1
2934			ELOC	ELOC
2939			CDKN2D	CDKN2D
2941			PLK2	PLK2
2946			CCNG2	CCNG2
2973			DNM3	DNM3
2978			RHEB	RHEB
2988			ORC3	ORC3
2990			MAD2L1	MAD2L1
2993			SKP1	SKP1
2995			YWHAB	YWHAB
2997			YWHAH	YWHAH
2999			YWHAZ	YWHAZ
3001			CUL1	CUL1
3003			CDC27	CDC27
3024			CYCS	CYCS
3030			TRIM32	TRIM32
3032			TRIM37	TRIM37
3034			FBXW7	FBXW7
3038			UBE2G1	UBE2G1
3040			UBE3A	UBE3A
3043			UBE2M	UBE2M
3045			TRIP12	TRIP12
3050			RRAGB	RRAGB
3052			RRAGA	RRAGA
3054			PIK3R4	PIK3R4
3066			DNAJA2	DNAJA2
3068			SEC23A	SEC23A
3070			HSPH1	HSPH1
3072			FBXO6	FBXO6
3074			HSP90AB1	HSP90AB1
3082			MBTPS1	MBTPS1
3085			AP4S1	AP4S1
3091			AP1S2	AP1S2
3094			TUBB3	TUBB3
3096			TUBB4B	TUBB4B
3098			DYNC1I1	DYNC1I1
3101			DYNC1LI1	DYNC1LI1
3118			FAR2	FAR2
3120			PEX19	PEX19
3122			SOD1	SOD1
3124			PEX3	PEX3
3126			PEX11B	PEX11B
3142			WNT5A	WNT5A
3155			JAK1	JAK1
3171			ELAVL1	ELAVL1
3173			HMGCR	HMGCR
3191			SLC9A6	SLC9A6
3222			WIF1	WIF1
3240			EPHA3	EPHA3
3275			EGR1	EGR1
3293			FOSB	FOSB
3314			CTNNA2	CTNNA2
3316			DLG2	DLG2
3318			DLG3	DLG3
3321			MPP5	MPP5
3331			ARHGAP5	ARHGAP5
3351			SSX2IP	SSX2IP
3355			ACP1	ACP1
3358			PTPRF	PTPRF
3361			WASF1	WASF1
3367			HSPA4	HSPA4
3372			RAP2C	RAP2C
3406			NFYB	NFYB
3408			RFXAP	RFXAP
3430			DNM1L	DNM1L
3436			TXN	TXN
3575			ARPC1A	ARPC1A
3577			AMPH	AMPH
3631			KCNJ6	KCNJ6
3664			UNC13A	UNC13A
3676			SLC17A7	SLC17A7
3678			SLC17A6	SLC17A6
3680			SNAP25	SNAP25
3682			SYT1	SYT1
3684			NAPA	NAPA
3690			BEX3	BEX3
3722			GABRA1	GABRA1
3724			GABRA2	GABRA2
3726			GABRA5	GABRA5
3728			GABRG2	GABRG2
3741			SHANK2	SHANK2
3753			SLC1A1	SLC1A1
3755			DLGAP1	DLGAP1
3807			SLC12A5	SLC12A5
3819			CALY	CALY
3828			CRH	CRH
3848			CYFIP2	CYFIP2
3865			PRKAR1A	PRKAR1A
3890			ADCYAP1	ADCYAP1
3892			PCLO	PCLO
4043			MED14	MED14
4086			CAMK1G	CAMK1G
4199			DCTN4	DCTN4
4201			DYNLL1	DYNLL1
4228			SST	SST
4245			RTN3	RTN3
4267			SNCA	SNCA
4273			NAE1	NAE1
4297			UCHL1	UCHL1
4310			NEFL	NEFL
4356			NCAM2	NCAM2
4360			PRNP	PRNP
4433			ELMO2	ELMO2
4540			RAB1A	RAB1A
4674			KPNA2	KPNA2
4715			RANBP1	RANBP1
4727			GTF2E2	GTF2E2
4744			TFG	TFG
4756			MSH2	MSH2
5254			SIRT3	SIRT3
5360			GSTA4	GSTA4

## Sheet: Supplementary Table S5
The top differentially-expressed genes (DEGs) and region specific genes in each brain region and (based on the resold p-value<0.001).
sub meta analysis Score Hippocampus	Gene.symbol Hippocampus	Avrage logFC Hippocampus		sub meta-analysis Score Entorhinal cortex	Gene.symbol Entorhinal cortex	Average log FC Entorhinal cortex		P.value Medial temporal gyrus	Gene.symbol Medial temporal gyrus	logFC Medial temporal gyrus		P.value Posterior singlet cortex	Gene.symbol Posterior singlet cortex	logFC Posterior singlet cortex		P.value Superior Frontal gyrus	Gene.symbol Superior Frontal gyrus	logFC Superior Frontal gyrus		P.value Primary visual cortex	Gene.symbol Primary visual cortex	logFC Primary visual cortex		P.valuefrontal cortex	Gene.symbol Frontal cortex	logFC Frontal cortex		P.value Pariental lobe	Gene.symbol Pariental lobe	logFC Pariental lobe
0.000174311	PXT1	-1.2087		0.00197482	CAMK1G	-2.5434		1.67e-08	PCSK1	-4.10054		1.96e-05	PSMA3	-3.60041		4.26e-07	SST	-3.6703		4.03e-05	SST	-2.75527		0.00031025	PCDH1	-0.674973		0.0012882	TAF9B	-1.79196
0.00186985	LINC00889	-1.06617		3.37263e-06	RAPGEFL1	-2.41301		4.92e-08	STAT4	-3.73674		7.71e-06	JAZF1-AS1	-3.27287		3.93e-07	ADCYAP1	-3.47405		0.000825	TAC1	-2.48282		0.00108904	INSR	-0.61303		0.0008659	C6orf62	-1.53935
0.000105017	ACVR1C	-1.0387		7.31589e-05	GRIN1	-2.11572		2.75e-06	NMNAT2	-3.60924		3.53e-07	NDUFA7	-3.26608		1.49e-05	RGS4	-3.11205		0.000934	NRXN3	-2.2072		0.00188698	KCNB2	-0.58139		0.0019685	PTGR1	-1.53902
0.000924198	SYN2	-0.910243		0.00138979	SMYD5	-2.03286		4.93e-07	NVL	-3.57015		2.8e-07	C7orf55-LUC7L2///FMC1///LUC7L2	-3.25899		3.26e-07	TYRP1	-3.01261		0.00185	RBM3	-2.14294		0.0007382	TUBGCP2	-0.563407		0.0011118	FKBP5	-1.39712
0.00138839	RNFT2	-0.864721		0.00109724	YJEFN3	-1.92024		3.94e-09	CALM1	-3.56259		2.06e-08	SNORD14D///SNORD14C///HSPA8	-3.08578		6.32e-08	LOC729870	-2.98947		0.000225	ADCYAP1	-2.13376		0.00165034	ETNK2	-0.558483		0.0010914	HACD3	-1.33529
0.000114184	NLRP11	-0.856776		0.000365781	SSSCA1	-1.91047		6.32e-05	LOC105376944	-3.41939		3e-06	PPEF1	-3.07723		3.34e-06	MED6	-2.96944		0.000723	C9orf72	-2.1076		0.00154066	PCDHB11	-0.511809		0.0012246	TOB1	-1.33319
0.000775	SGCZ	-0.850624		0.00131666	ALDOA	-1.83565		8.36e-06	ZNF385B	-3.40738		3.37e-05	VDAC3	-3.06058		8.24e-06	ZNF441	-2.8829		0.000748	DHRS7B	-2.08193		0.00185858	DNASE1L1	-0.503381		0.0010825	NNT	-1.26964
0.000316674	SPEF2	-0.848632		0.00121572	LINC00643	-1.8191		2.12e-06	CAMK1G	-3.33551		1.14e-06	STXBP6	-3.04453		5.16e-05	FCRLA	-2.85476		0.000284	CDC37	-1.88132		0.00114403	ABCD1	-0.500176		0.0009357	SELT	-1.23473
0.000491281	TMX3	-0.816724		0.00168232	MIR6800///MED25	-1.78058		1.62e-06	FAM175A	-3.30606		2.19e-07	RAN	-3.02652		4.06e-06	UBE2M	-2.83639		0.000902	NOS1	-1.8648		0.00074711	GGA2	-0.496182		0.0002186	LIN7C	-1.23154
0.00146232	ZNF572	-0.766903		0.000950961	PRDX2	-1.64733		6.73e-09	HSPB3	-3.27744		2.88e-05	VSNL1	-3.00088		1.63e-06	GABRD	-2.81561		0.000339	STARD5	-1.85009		0.00074674	USH1C	-0.484103		0.0010816	TMED2	-1.21191
0.00161152	RTTN	-0.743907		0.000512084	FAM213B	-1.64182		7.44e-07	KIAA0802	-3.24738		1.26e-05	DHRS7B	-2.9442		3.02e-07	LOC105370549	-2.79842		0.000254	TFG	-1.82811		0.00053466	NDUFC2-KCTD14///KCTD14	-0.463307		0.0011589	RAB5A	-1.18083
0.000134933	ZDHHC15	-0.737759		0.00160919	SH3GLB2	-1.61256		1.67e-06	MIR374C	-3.21438		6.67e-07	SMARCA4	-2.94411		1.25e-06	CRYBA2	-2.77752		0.000762	SPIN3	-1.78128		0.00111899	RRBP1	-0.461162		0.001068	NFIB	-1.17631
0.00153389	ERVV-1	-0.725739		0.00146292	NTSR2	-1.59745		1.59e-07	ITFG1	-3.21301		3.46e-06	LMLN	-2.89409		7.02e-05	PELO	-2.76342		0.00196	EBP	-1.77104		0.00060143	ANXA13	-0.451897		0.0010867	CCNG2	-1.10767
0.000460321	STMN1	-0.705043		0.000854298	POLR3A	-1.59104		9.89e-09	UCHL1	-3.18731		4.87e-05	TUBB2B///TUBB2A	-2.87932		1.82e-05	ARPP21	-2.76206		0.000193	CD200	-1.75577		0.00134918	NPM3	-0.448945		0.0009218	RHEB	-1.1011
0.000706742	ATRIP///TREX1	-0.698436		0.000658382	DNM1	-1.58749		1.78e-06	PTTG3P	-3.18082		2.87e-05	ARPC1A	-2.87903		5.79e-05	RRAGB	-2.75602		0.000367	STMN1	-1.71783		0.00099682	S100A11	-0.447346		0.0003134	ARHGAP5	-1.04539
0.000193593	RFWD2	-0.680341		0.00197929	COL26A1	-1.5714		0.000771	SMC1A	-3.17641		1.49e-06	YWHAB	-2.87591		4.7e-05	CENPK	-2.75003		0.00151	SCN2B	-1.70777		0.00067035	HBE1	-0.446447		0.0018536	RORB	-1.0218
0.00107568	FLJ45513///TAC4	-0.663431		0.00153606	AP1G2	-1.54112		8.14e-08	FAM26F	-3.17313		0.000279	UTP4	-2.77611		9.84e-08	FAM201A	-2.74057		0.00105	HECTD2	-1.69428		0.00088685	DAZ4///DAZ2///DAZ3///DAZ1	-0.439526		0.0003826	ZNF718	-1.0185
0.00124624	CEP19	-0.654157		0.000585234	FAM127A	-1.53975		2.46e-07	MMP19	-3.14358		1.39e-05	POR	-2.76208		1.45e-05	FLJ37035	-2.7394		0.00129	ZNF222	-1.68091		0.00179115	GPR32	-0.439489		0.001361	CAPRIN1	-0.960038
0.000920888	ADGRF2	-0.64005		0.000146316	IDH3G	-1.50443		5.42e-08	LOC100506851	-3.14023		0.000395	DYNC2LI1	-2.74652		7.57e-05	IMMP1L	-2.7367		0.00141	DCLK1	-1.65999		0.00135531	CTNNA3	-0.426388		0.0016046	UBXN4	-0.958743
0.000957624	ODF3	-0.628812		0.000877819	MAP6	-1.47818		1.08e-07	ADAM23	-3.13792		0.00021	PTER	-2.73739		9.33e-05	SUGT1P3	-2.7343		0.00159	DZIP3	-1.61566		0.00023274	ASXL1	-0.413434		0.0008555	PIK3C2A	-0.95534
6.32e-05	FAM46D	-0.617351		0.000438933	ARHGDIA	-1.44406		2.42e-07	MKX	-3.12721		1.73e-05	SNAP25	-2.73293		1.68e-05	DKFZP564C152	-2.71807		0.00119	SLC44A5	-1.58438		0.00178564	OTOR	-0.409012		0.0012481	SDHC	-0.955075
2.02e-05	MSI2	-0.611818		0.00117038	VILL	-1.44129		1.01e-08	MDH1	-3.12303		8.44e-06	C2orf74///KIAA1841	-2.71929		0.000473	PLSCR1	-2.70967		0.000754	SMYD3	-1.54725		0.00097626	LOC102724562///MST1L///MST1P2///MST1	-0.405418		0.0005815	TOR1AIP1	-0.953326
0.00109722	DSG2	-0.611714		0.000804674	LOC728052	-1.42705		9.36e-08	NELL2	-3.10521		4.19e-05	RIDA	-2.68915		0.000148	SCN8A	-2.69504		0.00153	IPP	-1.54134		0.00061591	LAPTM5	-0.403877		0.0016904	EIF1AX	-0.952999
0.000210696	JMJD6	-0.592631		0.0019017	VPS28	-1.42416		3.36e-07	SST	-3.10009		9.15e-06	HIVEP2	-2.65044		2.2e-06	ADAM9	-2.69008		0.000239	CREG2	-1.52177		0.0008878	KRT16	-0.375504		0.0011728	ME2	-0.948189
2.22e-05	C4orf33	-0.588859		0.00124352	KIAA1211L	-1.37108		6.2e-05	RAB3IP	-3.08009		2.9e-05	ROMO1	-2.64448		3.57e-05	HDAC9	-2.68723		0.000718	RNF141	-1.51534		0.00173747	LAMC1	-0.373696		0.0005107	PCMTD1	-0.936274
0.000582245	CD200R1	-0.58496		0.00182857	RANBP10	-1.33087		1.63e-05	FAM170B-AS1	-3.07608		5.58e-05	KCTD2	-2.64447		7.1e-05	VWDE	-2.67525		0.00107	SGIP1	-1.48547		0.00165096	TSFM	-0.371165		0.0002189	HNRNPC	-0.928647
0.000843214	DEFB105B///DEFB105A	-0.579591		0.000146316	COL5A2	-1.32856		1.84e-05	CCK	-3.07106		0.000232	CLPTM1L	-2.63816		3.1e-06	MAP2K2	-2.66778		0.00194	MAGI3	-1.47848		0.00117088	KCNJ1	-0.355651		0.0005473	CREBL2	-0.912775
0.000486453	BRS3	-0.576648		0.000731529	ALKBH6	-1.31545		3.12e-06	MPL	-3.07079		2.26e-06	NMNAT2	-2.63188		4.15e-06	PHF20	-2.66684		8e-05	DDX50	-1.46031		0.00027731	MYO3A	-0.349831		0.0008007	RAB10	-0.909386
0.00125779	ADPRHL1	-0.574466		0.000675748	LOC101928747///RBMX///SNORD61	-1.28917		4.44e-07	FAM71E1	-3.06827		0.000594	DHX30	-2.6315		0.000129	SCRN3	-2.63551		0.000728	FPGT-TNNI3K///TNNI3K	-1.45632		0.00103167	MIR6732///ZC3H12A	-0.33517		0.0004981	SPRED1	-0.891452
2.6e-05	SRSF12	-0.571745		0.000292628	SDF4	-1.28583		1.26e-08	UBASH3A	-3.06723		6.08e-05	UQCRC1	-2.61004		7.9e-05	SEMG1	-2.63544		0.00159	CNTNAP2	-1.44604		0.00198253	ESPL1	-0.33376		0.0014463	B3GALNT1	-0.869654
0.000142668	BTBD16	-0.568039		0.000219473	MRPL41	-1.26812		3.32e-05	NFIB	-3.0632		1.15e-05	CHMP2A	-2.58725		5.03e-08	MAPK11	-2.62612		0.00159	FAM86B3P	-1.43782		0.00080682	MARCH3	-0.327297		0.0019108	TMEM9B	-0.868904
9.73e-05	CD300LG	-0.563383		0.000266386	NADSYN1	-1.21285		7.12e-06	CCSER2	-3.06264		7.77e-05	PPP2R2D	-2.57112		0.000221	NPAS4	-2.61356		0.000175	OCIAD1	-1.42134		0.00151848	MYH7	-0.310505		0.0010258	PIK3CA	-0.854598
0.000937498	CD300LF	-0.555962		0.00170846	SLC17A7	-1.20517		4.91e-09	MRPL20	-3.06198		5.16e-05	KLC1	-2.55797		5.76e-06	PCMT1	-2.60951		0.000859	DFNA5	-1.39116		0.00179965	RAB15	0.307835		0.0003205	HSPA5	-0.83942
0.000367154	PP2D1	-0.554662		0.00196321	CYB561	-1.11301		1.87e-05	SPIN3	-3.05056		3.25e-05	PSAP	-2.54705		1.83e-05	ODF2	-2.60631		0.00167	TIMM23B	-1.36137		0.00169051	MPZL1	0.318959		0.0005979	ZFAND5	-0.828943
7.98e-05	BNC1	-0.547058		0.00122294	LRFN5	-0.967337		1.81e-05	SOSTDC1	-3.03928		2.57e-06	CNOT10	-2.54147		4.04e-05	C9	-2.59203		0.00142	STAT4	-1.3566		0.00192292	SLITRK5	0.324101		0.0017505	RBBP4	-0.825139
4.77e-05	TM2D3	-0.535509		0.0010241	SOX21-AS1	-0.956531		1.82e-06	ACHE	-3.02385		2.22e-05	METAP2	-2.53836		6.03e-06	AK9	-2.58142		0.000569	CIRBP	-1.35168		0.00041234	BTN2A1	0.326329		0.0005184	YAF2	-0.817321
0.000574371	AXDND1	-0.53492		0.0010241	OXLD1	-0.945322		4.36e-07	GM2A	-3.01756		2.14e-05	ST8SIA5	-2.53389		1.49e-05	ABCC12	-2.58104		0.00144	BCCIP	-1.34902		0.00147413	ZC2HC1A	0.360741		0.0016558	PSMD10	-0.81155
0.00055107	LINC00311	-0.533295		0.00177104	WRAP73	-0.91187		1.08e-06	STK24-AS1	-3.01743		4.46e-05	PVALB	-2.52356		2.63e-05	HERC6	-2.57376		0.000511	ARMCX5-GPRASP2///GPRASP2	-1.34834		0.00053376	GPAA1	0.363124		0.0018933	PLEKHF2	-0.801595
4.85e-05	ZNF485	-0.532881		0.00175544	SPATA13	-0.881696		3.36e-07	PDE12	-3.00243		8.16e-07	UGP2	-2.48506		1.04e-05	DCAF8	-2.56875		0.000984	HSPB3	-1.34284		0.00157157	DOPEY1	0.377779		0.0001231	HSPD1	-0.779338
0.000781083	WNT9B	-0.529461		0.000731529	HEATR1	-0.874301		1.18e-05	FSIP1	-2.99725		6.74e-05	API5	-2.48304		0.000204	PRPS2	-2.56451		0.000489	ZNF25	-1.33148		0.00180108	DHPS	0.380807		0.0011733	GSR	-0.778238
0.000700955	AKNAD1	-0.527973		0.00133957	ALOX12B	-0.817621		1.93e-05	ETNK1	-2.99197		3.28e-05	NASP	-2.4774		1.2e-07	AICDA	-2.54253		0.00113	BRIP1	-1.30684		0.0016733	DSTYK	0.391651		0.0019746	FAM63B	-0.772691
0.000590172	ATOH7	-0.515075		0.00115341	LRRC75A	-0.811431		1.69e-05	GREB1	-2.99035		1.69e-05	NUDT2	-2.47666		7.81e-06	LINC00460	-2.54241		0.000106	TRUB1	-1.30451		0.00090927	AKAP9	0.402284		0.0006164	SEL1L3	-0.768462
0.000881626	BICD2	-0.50275		0.00117038	CUX2	-0.810356		6.39e-06	NCOA2	-2.98685		2.82e-06	UQCRFS1	-2.44686		3.66e-05	API5	-2.53991		0.00104	C11orf57	-1.29546		0.00097742	ABHD2	0.408935		0.0017586	SAR1A	-0.75124
0.000253987	SH2D3C	-0.485907		0.000783262	ZNF653	-0.717119		1.62e-06	ZNF780A	-2.98467		2.81e-05	APOO	-2.44121		2.43e-05	CDC42	-2.53969		0.000769	STS	-1.27445		0.00086918	NPRL3	0.418274		0.0012683	CAPN7	-0.746606
0.00012618	LETM2	-0.472829		0.00170633	IFI6	-0.706067		3.26e-05	SCEL	-2.98126		0.000175	ADCYAP1	-2.44031		1.76e-05	FAM71E1	-2.53792		0.000385	JADE1	-1.27402		0.00020203	VIPR1	0.420817		0.0015787	ZEB1	-0.741894
8.38e-05	CYP11B1	-0.455262		0.000529947	WDR1	-0.684654		2.08e-08	RTN1	-2.96435		7.39e-07	MRPS23	-2.43837		3.4e-07	PDE12	-2.53581		0.00137	KRIT1	-1.27263		0.00116471	ABCA3	0.423015		0.0019726	TMBIM6	-0.732536
0.00076592	ZNF645	-0.451274		0.00159288	BCKDK	-0.671563		3.47e-06	PEG13	-2.96329		5.32e-06	ZNF488	-2.43683		0.00012	UBR2	-2.53191		0.00098	MIGA1	-1.27051		0.00167307	RAB26	0.430222		0.0002843	TFCP2	-0.729095
0.00068945	GRK7	-0.446865		0.00198159	UQCR11	-0.665002		5.48e-05	LINC00665	-2.96061		0.00133	FYN	-2.43004		5.23e-05	CCDC138	-2.52936		0.000813	MAD2L1BP	-1.25507		0.0006412	CAMK1D	0.430557		0.0004643	ETV1	-0.728973
0.00022687	PHC3	-0.444557		0.000111371	FLAD1	-0.590524		1.55e-06	ALOXE3	-2.95882		5.17e-06	AMZ2P1	-2.42177		7.48e-06	BLACAT1	-2.52897		0.000667	PCMT1	-1.25025		0.0019438	MADD	0.436513		0.000671	COPS8	-0.725988
0.000655505	MAGEB18	-0.440827		0.00118347	MIR6805///RPL28	-0.590341		1.66e-10	SV2B	-2.94779		0.000522	GABRA2	-2.41146		0.000153	RHEBL1	-2.52853		0.000995	CEP41	-1.24992		0.00155015	AP3B2	0.443017		0.0010239	SEC22B	-0.725839
0.00112993	STK38	-0.436566		0.00127412	CCDC94	-0.586722		3.89e-06	PRR19	-2.94627		0.000745	DGUOK	-2.40827		1.07e-05	SPP2	-2.5216		0.00136	EXOC8	-1.24582		0.00195423	CX3CL1	0.458006		0.0004228	SLITRK2	-0.724556
0.000799474	LINC00471	-0.432284		0.000994168	NSUN5	-0.492491		1.39e-08	INA	-2.94627		0.00011	ZMAT4	-2.40356		1.75e-05	LINC00473	-2.52135		0.000329	EGR1	-1.24456		0.00148225	PCGF2	0.461087		0.0019386	PDE4B	-0.720045
0.000493704	ZNF396	-0.43122		0.00122656	MCM5	-0.485814		7.58e-08	COPG2IT1	-2.94425		4.83e-05	RTN4IP1	-2.39789		3.98e-05	ABT1	-2.51966		0.00156	SEC22A	-1.24454		0.00076953	DIO2	0.472056		0.0007665	AZI2	-0.7145
0.000303205	DUSP19	-0.424548		0.000574926	HPS1	-0.461173		1.9e-07	LOC102724891	-2.94128		1.83e-07	ATP5O	-2.39554		0.00023	WARS	-2.51665		1.87e-05	RAB2A	-1.23318		0.00069624	BICD2	0.474273		0.0014648	USP46	-0.704616
0.000350596	NETO1	-0.420098		0.00192217	LRRC14	-0.438435		0.000285	PCDHGB7	-2.93498		8.82e-06	ATP6V1H	-2.3864		6.87e-05	RTN4IP1	-2.51446		0.00132	KMT5B	-1.22875		0.00032302	MVB12B	0.491079		0.0003443	TMEM50B	-0.704532
0.00111533	CDK8	-0.416429		0.00126675	CACNB1	-0.406532		7.82e-08	ZMAT4	-2.92991		0.000365	PRMT5	-2.37791		0.000182	ZNF780A	-2.50321		0.000613	PRMT8	-1.22707		0.00141038	C5orf30	0.491151		0.0016196	ARRB1	-0.696327
0.00182779	KCNA6	-0.415379		0.000931572	FCRLB	-0.394186		9.15e-08	IL1RAPL1	-2.92739		5.85e-09	RABEP1	-2.37625		0.00106	ALB	-2.50108		0.000981	NRN1	-1.22416		0.00080569	FAM193A	0.503691		0.0017693	AS3MT	-0.692067
0.000934164	NFKBID	-0.400806		0.00150534	GPSM2	0.334295		5.01e-05	PDE6C	-2.91512		0.0012	FAM149A	-2.37127		9.29e-05	ABHD10	-2.49016		0.00171	PSMD11	-1.22111		0.00062274	SEZ6L2	0.504727		0.0017882	ODC1	-0.690046
0.00176789	RXFP2	-0.400719		0.000804674	SLC7A1	0.377365		7.06e-05	LOC101926959	-2.91224		2.07e-05	LAPTM4B	-2.3685		9.21e-06	MFSD8	-2.49002		0.000627	C2orf80	-1.21734		0.00049395	SULT4A1	0.515192		0.0016408	SNX3	-0.68763
0.00126166	SYNRG	-0.399787		0.00127227	LOC101930115///C16orf52///VWA3A	0.439496		7.02e-05	MLXIP	-2.90956		2.21e-05	PSMB7	-2.35503		3.32e-05	C18orf54	-2.48826		0.00123	MRPL42	-1.21159		0.00132135	C11orf68	0.519158		0.0011625	APLP2	-0.68421
9.77e-06	CCDC65	-0.393013		0.0019017	FANCA	0.826499		2.71e-06	UTP4	-2.90369		2.97e-06	PSMD4	-2.35424		5.08e-05	SYAP1	-2.48742		0.000236	ZNF267	-1.2105		0.00164895	CDS1	0.524853		0.0012163	CANX	-0.666939
0.000220329	PTPN11	-0.375197		0.000950961	TERB1	0.992889		3.14e-06	RUFY2	-2.89504		0.00031	SSU72	-2.35227		4.93e-05	CXADR	-2.486		0.00173	ARHGAP20	-1.1954		0.00039745	TAF6	0.527946		0.0004971	TSPAN31	-0.66648
0.000824327	OR5P2	-0.375087		7.31589e-05	Lgals1	1.06575		3.77e-06	KIF23	-2.89211		0.000183	SNRPA1	-2.35209		0.000389	MRPL43	-2.48527		0.000752	PSMA5	-1.19519		0.00016958	PSMD3	0.528966		0.0018136	RB1CC1	-0.665247
0.000187553	CDC42SE2	-0.368115		0.00124352	CSF3R	1.10397		3.25e-06	PCDHA2///PCDHA3	-2.89174		1.2e-05	C11orf1	-2.33625		0.000216	RAB1A	-2.4841		0.000308	TAF7	-1.19214		0.00057778	WIPF2	0.532004		0.0011302	PDPR	-0.657791
0.000930836	HTR3C	-0.366686		0.000365781	NUP58	1.12942		3.76e-06	NOL4L	-2.88456		6.14e-06	MCTS1	-2.33372		0.00023	HSPA13	-2.4738		0.000681	ACSL6	-1.19056		0.00108854	ANAPC5	0.533602		0.0005797	COX20	-0.650627
0.00136819	STOX1	-0.365263		0.00153606	HNRNPD	1.14596		3.22e-07	SCN2B	-2.88208		0.000154	CADPS	-2.33325		0.00042	ZNF200	-2.46917		0.00173	MCTS1	-1.18523		0.00045129	NRXN2	0.538394		0.0013419	ORMDL3	-0.649538
0.000240238	NAV3	-0.364199		0.00168232	FMNL3	1.17453		2.02e-05	CAMKMT	-2.88064		4.88e-05	UBL5	-2.33263		6.63e-05	DUSP4	-2.46827		0.00153	STMN4	-1.18424		0.00082863	RPH3A	0.552072		0.0010282	TRMT5	-0.64124
0.000137487	CDK15	-0.363		0.000903368	RPS6	1.2122		3.84e-06	LOC101927137///ATP1A3	-2.8742		2.23e-06	NVL	-2.32975		1.66e-05	EXOSC5	-2.4668		0.000587	SLC16A6	-1.18013		0.00075234	UROD	0.553805		0.001185	RHOA	-0.628693
0.000346516	RICTOR	-0.362788		0.00160919	WNT16	1.23699		1.03e-05	C1QTNF4	-2.87253		0.00105	LAP3	-2.32395		9.48e-06	SEMG2	-2.45357		0.000784	SLC25A4	-1.17747		7.886e-05	LOC102725271///NTM	0.555331		0.0003406	C2orf49	-0.626962
0.000204393	TRNT1	-0.361365		0.00146292	MAT2B	1.23733		9.18e-07	DHX8	-2.85619		1.86e-06	NACA	-2.31689		6.97e-06	CCNB1	-2.45152		0.00139	LOC101928747///RBMX///SNORD61	-1.17514		0.00109483	FGF9	0.558527		0.0011426	VTI1B	-0.621909
0.00069807	NLRP6	-0.361174		0.000585234	LINC00638	1.23942		5.94e-07	SAA3P	-2.84404		3.36e-06	WDR61	-2.30239		3.94e-05	GMDS	-2.4494		0.0005	ANKMY2	-1.17048		0.00112565	TPBG	0.574351		0.0017413	TYW3	-0.620067
8.68e-05	SLAMF6	-0.359649		0.00197482	ADGRE2	1.30992		1e-05	SYT1	-2.83631		0.000233	P4HB	-2.29921		9.28e-06	TCHH	-2.44796		9.02e-05	UBLCP1	-1.16916		0.00156712	FSD1	0.576034		0.00057	ZBTB10	-0.6161
0.00097116	SERPINB12	-0.354817		0.000292628	CARMIL1	1.34375		2.76e-06	SIVA1	-2.83305		0.000458	STOX1	-2.29559		0.000331	PROSC	-2.44574		0.000751	MYSM1	-1.16608		0.00111941	MIR6890///QARS	0.582801		0.0009684	CDC37L1	-0.615912
0.000818078	C11orf65	-0.349774		0.00131666	DSTYK	1.37514		9.63e-06	ZNF688	-2.827		0.00104	PSMD8	-2.29495		1.88e-05	THBS1	-2.44494		0.00125	FUCA1	-1.16312		0.00065934	SORBS2	0.583356		0.0006004	NIFK	-0.614525
2.03e-06	VPS18	-0.346341		0.00182857	ENG	1.48313		1.19e-05	LINC00879	-2.82445		0.000197	TLL2	-2.29229		1.5e-08	PART1	-2.44316		0.00179	STAMBPL1	-1.15352		0.00095976	TMED2	0.584557		0.0006179	SH3BGRL	-0.614509
0.00079332	CNPY3	-0.344273		0.00175544	DEFB106B///DEFB106A	1.53438		2.28e-05	LOC101930583///GOLGA8B///GOLGA8A	-2.81784		0.00028	TIMM50	-2.29133		0.000111	LYPD8	-2.43962		0.00103	TPM3	-1.15207		0.0001807	PRDM2	0.587778		0.0014153	MCPH1	-0.614424
0.000217094	ZNF101	-0.337861		0.000651759	CP	1.5358		9.71e-05	ZNF91	-2.8174		0.000358	PITPNA	-2.27575		1.72e-06	SURF2	-2.43917		0.00184	ZNF667	-1.14056		0.00046221	FBXW7	0.595755		0.000416	NCBP1	-0.611847
0.000100578	WBP2NL	-0.327278		0.00167654	TRIM38	1.71636		8.56e-06	C6orf132	-2.81203		8.02e-06	SLC3A2	-2.2649		0.000455	CADPS	-2.43215		0.000525	VAMP7	-1.13744		0.0018921	ASXL2	0.600501		0.0016838	LPIN1	-0.605231
0.000307024	CYB5D1	-0.318178		0.00194948	LOC100506114	1.90053		0.000371	ZNF605	-2.80807		8.71e-05	DDTL///DDT	-2.26043		1.09e-05	PRMT5	-2.4291		0.000482	XRCC6	-1.13588		0.00181178	USP4	0.603925		0.0014717	IPP	-0.603291
0.000611571	CABP4	-0.312624		0.000219473	HIST1H2BC///HIST1H2BI///HIST1H2BE///HIST1H2BF///HIST1H2BG	1.90295		4.53e-05	ZNF503	-2.79901		0.000336	ADAM23	-2.25825		5.87e-05	GPR63	-2.42188		0.00146	LYPLAL1	-1.13155		0.00090557	ATP13A2	0.613972		0.0016598	EMC7	-0.565281
0.000247065	ERC1	-0.308083		0.00102706	VWF	2.03002		2.98e-06	GYPA	-2.79559		2.36e-06	RGS4	-2.25534		1.62e-05	DNAAF2	-2.42094		0.00187	ASNS	-1.12882		0.00010169	PARM1	0.616118		0.001178	UBL3	-0.562806
0.00082746	DYDC1	-0.303935		0.000744659	CHST6	2.18832		1.74e-05	GLS2	-2.79395		0.00164	RWDD2B	-2.25519		3.75e-05	ZNF75D	-2.41538		0.000886	IARS	-1.12688		0.00097102	ATG13	0.616461		0.0015758	RHOQ	-0.5582
0.000778039	LOC100507431	-0.301139						0.000111	ACTL6B	-2.79261		1.01e-07	ATP5A1	-2.25437		0.000336	ACTL6B	-2.41321		0.00184	FAM19A1	-1.12535		0.00017038	MPRIP	0.61665		0.0017467	CEPT1	-0.531545
0.00170897	C20orf197	-0.301012						6.85e-07	PLA2G12B	-2.78376		7.19e-06	NDUFS3	-2.25338		2.61e-06	PCSK1	-2.41315		0.000111	COPS4	-1.12501		0.0019908	COX11	0.617375		0.001703	C11orf58	-0.49315
0.000248787	FLCN	-0.300681						3.13e-07	CDC42	-2.78278		4.11e-06	RABGGTB	-2.25325		1.68e-05	DKK3	-2.40971		0.000392	LINC00461///MIR9-2	-1.11944		0.00022555	RRAGC	0.625607		0.0018737	RABL3	-0.4402
0.00102974	SDR9C7	-0.299367						3.71e-05	NMBR	-2.78253		1.48e-05	HSP90AB1	-2.25089		0.00115	VSNL1	-2.40547		0.00136	ACTR1A	-1.11896		0.00185522	ZNF638	0.63338		0.0013053	CDH2	-0.426651
0.0012694	SEPSECS	-0.299201						1.58e-05	PDE5A	-2.78075		0.000727	CD2BP2	-2.24771		0.000299	PROK2	-2.40039		0.000338	ACTG1///ACTB	-1.11727		0.0015316	GARS	0.635965		0.0009133	HOMER3	0.468605
0.000223587	ATAD3B///ATAD3A	-0.297749						2e-06	PDS5A	-2.77548		1.31e-05	NME1	-2.24044		0.000136	PRR16	-2.39887		0.00106	PPP1R2	-1.11556		0.00017387	MPHOSPH8	0.636302		0.0012983	RPS6KA5	0.48248
0.000914286	SYTL5	-0.296205						1.8e-05	SLC8A1	-2.77347		0.000196	RPRD1A	-2.23841		1.75e-05	LAMB3	-2.39838		0.000238	ADAM9	-1.11448		0.00161156	MACF1	0.636904		0.0010834	KIF5C	0.484141
1.05e-05	FAM122C	-0.295806						3.01e-06	ZSWIM4	-2.77072		2.93e-06	ATP5G3	-2.2383		0.00025	DENND1A	-2.39649		0.00163	UQCRC2	-1.11		0.0004752	NPEPPS	0.640277		0.0015842	ARID3A	0.531467
0.000103899	MTBP	-0.293594						4.14e-05	LINC00051	-2.77063		0.000203	GAPDH	-2.22751		0.00157	MIPOL1	-2.39342		0.000847	NR2F1-AS1	-1.09586		0.00160673	PCBP2	0.644737		0.001096	RAB12	0.53147
0.00180002	MIER3	-0.292364						7.42e-05	ZNF488	-2.77039		9.12e-05	GPATCH4	-2.22667		2.65e-05	ATP6V1A	-2.39257		0.00105	THUMPD3	-1.09213		4.235e-05	PUM1	0.645718		0.0005582	TNRC6A	0.539124
0.00156816	SLC23A3	-0.291768						2.02e-06	LRRC29	-2.76953		1.49e-05	PPP6R3	-2.22633		0.000125	FBXL22	-2.39096		0.0018	ATP5B	-1.09054		0.0015549	EPRS	0.647255		0.0011881	LZTS2	0.545585
5.9e-07	SCARB1	0.300989						4.04e-06	GATB	-2.76764		1.03e-05	THYN1	-2.2192		0.000133	NRP1	-2.39089		0.000114	MIR3652///HSP90B1	-1.08067		0.0016305	MYO6	0.648928		0.0005441	SFI1	0.553213
0.000814963	LOC439933	0.302049						1.43e-05	ACOT6	-2.76635		9.48e-05	POLR3K	-2.21751		3.61e-05	DHX35	-2.38434		0.00146	CAMK4	-1.07851		0.00048961	NKTR	0.654631		0.0005739	SCARB1	0.563366
0.00125008	DNAH11	0.302136						7.78e-06	DRICH1	-2.76453		3.76e-07	SOD1	-2.20797		8.17e-05	KRT222	-2.38372		0.000328	TTC14	-1.07676		0.00066024	JOSD1	0.657413		0.0008795	ADAMTS8	0.576034
0.000566551	LMNTD1	0.303876						4.03e-05	ENG	-2.76043		0.000119	MAGOHB///MAGOH	-2.20226		0.00153	IGF2BP2-AS1	-2.38269		0.000744	REV1	-1.0761		0.0007864	LRRN3	0.659443		0.0016954	NACA	0.578839
0.000619693	ANKRD30BP2	0.306112						3.99e-07	RPA3	-2.75802		1.06e-05	OXCT1	-2.20086		3.36e-05	ATP6V0A1	-2.38224		0.000693	KHDRBS1	-1.07593		0.00099223	GAS2L1	0.661282		0.0015807	GFAP	0.585103
0.00168657	TMEM182	0.308887						4.13e-06	TMEM165	-2.75595		3.91e-05	MRPS18B	-2.19179		0.000341	COL12A1	-2.37894		0.00104	YWHAB	-1.06168		2.475e-05	MVB12B	0.662053		0.0015721	LRRC69	0.586825
7.52e-06	RAX2	0.311468						2.43e-06	CATR1	-2.75335		2.3e-06	PSMB4	-2.1889		4.59e-05	PDE6H	-2.37825		0.000143	ATG5	-1.05982		0.00013129	ADD1	0.662131		0.0005728	LINC01000	0.598824
0.000314732	RXFP1	0.317875						9.49e-06	RAB3C	-2.74892		0.00059	HSPE1	-2.18762		0.000189	EFHB	-2.37673		0.00137	HMGCS1	-1.05819		0.0004765	KCNK1	0.665754		0.0017337	AFF4	0.615187
0.00110083	C5orf24	0.318065						2.71e-06	LOC100506274	-2.741		3.4e-07	ATP5C1	-2.18647		3.45e-05	FPGT-TNNI3K///TNNI3K	-2.37353		0.000187	PUM1	-1.05433		0.0014776	SETD5	0.669083		0.0015012	FAM214A	0.65842
0.00149579	ITIH5	0.319119						1.14e-05	LINC00643	-2.73957		6.55e-05	EIF3D	-2.1864		9.64e-06	TMEM64	-2.37169		0.000913	SPCS1	-1.05349		0.00067087	KIAA1033	0.66962		0.0015144	ERCC5	0.663857
0.00164663	NYAP1	0.3199						4.36e-06	H2BFS	-2.73638		5.28e-05	VPS53	-2.18459		5.33e-05	LINC00836	-2.37034		0.000761	ERLEC1	-1.05091		0.00132252	SF3B1	0.673538		0.00138	ATXN7L1	0.691857
0.00166876	CSF3R	0.320454						0.00107	ERVMER61-1	-2.73487		0.00117	PLPP2	-2.18429		0.000377	C10orf107	-2.37031		0.000861	EPT1	-1.03803		0.00040163	PFKP	0.673892		0.001334	ARHGAP18	0.733863
0.000595486	SEC16B	0.32175						5.03e-06	YME1L1	-2.733		4.63e-06	SLC39A10	-2.18186		2.28e-06	YRDC	-2.36917		0.00164	PTPRN2	-1.03189		0.00179482	CLCN3	0.674682		0.0007956	FRMD3	0.741982
0.00102276	OFCC1	0.325716						5.38e-07	AMPH	-2.73278		0.00197	ANP32E	-2.18149		0.000319	SLIRP	-2.36889		0.00043	TXNDC9	-1.02963		0.00011245	EPHB6	0.6806		0.0006934	MCAM	0.760793
0.000523243	BCL2L14	0.329647						6.99e-06	REV1	-2.73201		0.000376	NCAM1	-2.18006		0.000164	CDK1	-2.36829		0.000726	OPA1	-1.02851		0.00085567	HIGD2A	0.686008		0.0015442	C1orf199	0.768796
0.00143747	OXER1	0.331079						2.42e-06	DZIP3	-2.73055		0.00031	GATB	-2.17089		1.43e-05	NFYB	-2.36053		0.00167	ANAPC5	-1.02682		0.00152737	CPEB1	0.686723		0.000299	HBS1L	0.811316
1.47e-05	GSC	0.332948						2.4e-06	TMCO6///IK	-2.72579		1.26e-07	ATP5B	-2.16983		0.000847	NAP1L5	-2.35599		0.00062	CALM3///CALM2///CALM1	-1.01038		0.00106552	ACTR1B	0.706727		0.0010743	PPP6R2	0.846375
0.000348553	PCDHGA4	0.338213						5.14e-07	MAP2K4	-2.72368		0.00162	LMBR1	-2.16088		3.4e-05	SYCE1	-2.35361		0.00137	MBTPS2	-1.00548		0.00077223	RNF187	0.711817		0.0009652	BTNL9	0.866524
0.00130848	ADAMTS19	0.338681						6.06e-05	UBASH3B	-2.72205		1.65e-06	TXN	-2.15791		0.000233	SKAP2	-2.3495		0.00183	FBXO3	-1.00502		0.00021606	PAK3	0.716349		0.0017756	ECM2	0.875925
0.000888111	NOX5	0.339274						1.24e-05	RTN4IP1	-2.7177		3.96e-07	TUBB4B	-2.15294		0.000316	LOC101929800///LOC101927424///LOC440896///PGM5	-2.34939		0.000408	YIPF5	-1.00319		0.00155777	SLIT2	0.718823		0.0018181	LINC01549	0.974716
0.000113017	LINC01547	0.340137						9.52e-06	CELF1	-2.71742		0.00143	LY86-AS1	-2.14946		0.00025	ZNF117	-2.34387		0.000201	CHMP2B	-1.00318		0.0003009	TECPR2	0.720512		0.0009769	BGN	1.01341
0.00192665	WDR64	0.341421						0.000421	GABRA5	-2.71724		7.18e-06	TUBB3	-2.14614		0.000102	GON7	-2.34339		0.00173	PSMC6	-1.00314		0.00101544	BABAM1	0.720852		0.0009203	FDFT1	1.01597
4.62e-05	KLHL10	0.342853						5.14e-05	MTPAP	-2.71697		3.35e-07	PSMD10	-2.14546		0.00028	MCMBP	-2.33787		0.00192	NDFIP2	-0.997144		0.0019848	ANXA11	0.724665		0.0012964	CERCAM	1.06422
0.00116683	GATA4	0.34486						3.3e-07	ACTN2	-2.69971		0.00166	TKT	-2.14483		2.44e-05	SLC25A27	-2.33506		0.000339	MGEA5	-0.996876		0.00042363	SCD	0.726161		0.0009766	LOC101060275///NPIPA5///NPIPB5///NPIPB11///LOC613037///NPIPB4///NPIPB3	1.06736
0.000627869	LINC01312	0.345377						7.79e-08	NPTX2	-2.69937		0.000161	HSPB11	-2.1441		3.81e-05	SPTA1	-2.33475		0.000806	TCERG1	-0.995039		0.00064302	CADM3	0.741903		8.81e-05	SLC5A6	1.12002
0.000164347	CNBD1	0.347745						1.75e-06	ST18	-2.69663		0.00114	TMEM126B	-2.14261		1.37e-05	GSR	-2.32534		0.000819	HTR2A	-0.987405		0.00069187	MEF2A	0.746411		0.0001098	FLT1	1.54959
0.000190561	ACACB	0.349214						1.26e-07	HS6ST3	-2.69465		6.06e-05	FCRLB	-2.14135		0.000113	OLFM4	-2.32448		0.000438	PGAP1	-0.985625		0.00029781	MARK4	0.74689		0.0018074	EXOSC7///CLEC3B	1.55194
4.12e-06	PIGX	0.349354						2.79e-05	FBXO40	-2.69092		0.000283	EXOC2	-2.14134		0.000129	ZNF215	-2.32184		0.000346	MED4	-0.974879		0.00073871	TCF4	0.748227		0.0013066	ADAMTS1	1.61645
0.00197947	NPHP3	0.350019						4.54e-05	FLJ37035	-2.68542		0.00071	PCSK1	-2.13931		0.000158	SGPP2	-2.31176		0.00184	KLHDC1	-0.967326		0.00081319	NPTX1	0.750081		0.0006191	AMFR	1.69503
0.00197464	FAM26D	0.350382						1.8e-05	CDKN2B-AS1	-2.68172		0.000352	RPF1	-2.1378		0.000231	LINC00901	-2.30847		0.00125	PLEKHB2	-0.960262		0.00022238	SNCB	0.75226
0.000344485	KLHDC1	0.353052						2.66e-05	LOC100505609	-2.68079		2.06e-06	CCT4	-2.13638		0.00197	MCHR2-AS1	-2.30522		0.00148	BCAS2	-0.960156		0.00066971	PCDH9	0.753848
5e-05	MFSD6L	0.353897						1.25e-05	TNIP3	-2.67894		0.00147	STRBP	-2.135		0.000215	HYAL3	-2.30127		0.00035	TUBGCP3	-0.956973		0.00157349	TRIO	0.756047
3.44e-05	TMEM266	0.355244						4.91e-05	WBP11	-2.67342		0.000535	PRDX5	-2.13481		0.000323	TAC1	-2.30095		0.00173	FAM162A	-0.955554		8.838e-05	RAP1GAP	0.761055
0.00138029	ARL10	0.360455						0.00013	PLCH1	-2.67317		0.000194	PSMG1	-2.12711		2.98e-05	CDKN3	-2.30019		0.00133	ZNF512	-0.95329		0.00137737	ATP6V0D1	0.76631
0.000330434	ADAMTS17	0.360808						2.46e-07	MCTS1	-2.67271		9.79e-06	NDUFA1	-2.12496		0.000133	MDGA2	-2.29915		0.000731	NHLRC3	-0.946271		0.00188966	RASGRP1	0.767073
9.75e-07	MAPK1	0.365443						0.000172	HLA-DRB4	-2.67217		0.000121	KIFAP3	-2.1248		7.56e-05	RWDD2B	-2.29373		0.000282	HSD17B11	-0.944325		0.00125165	NLK	0.767358
4.4e-05	CALR3	0.367637						1.64e-07	SMARCA4	-2.67046		7.36e-07	MIR3656///TRAPPC4	-2.12387		7.72e-05	EXOSC4	-2.29106		0.00152	YWHAZ	-0.94051		0.00031013	ADCY2	0.770062
0.000291893	SLC2A13	0.368371						6.92e-06	LAMP5	-2.66658		3.65e-06	TUBA1C	-2.12339		3.64e-05	FAM111B	-2.28977		0.00152	TRAM1L1	-0.922636		0.00115505	SPAG9	0.771332
1.78e-05	CBARP	0.368674						2.03e-05	NXF3	-2.66319		0.00126	ATR	-2.11644		0.000251	RASGRF1	-2.28966		0.00117	DPP8	-0.922108		0.00117433	NCOR2	0.774458
0.000508367	B3GNT6	0.375312						1.25e-08	ATP6V1B2	-2.65913		0.000612	C14orf79	-2.11375		0.000205	C12orf29	-2.28917		0.00122	ZNF91	-0.912964		0.00163981	GTF3C1	0.776297
0.00145817	CCDC89	0.376056						1.73e-06	ANKRD10	-2.65866		0.00146	DNAJB11	-2.11058		5.58e-05	MYT1L	-2.28879		0.00166	BRAF	-0.91158		0.00111345	ADGRL3	0.776844
0.000136207	RAI1	0.376602						8.72e-07	JAM3	-2.65824		3.68e-05	COPS5	-2.10989		0.000326	DYNC2LI1	-2.2854		0.00108	C3orf14	-0.90871		0.0004301	GAP43	0.777172
0.00104025	CSN1S2AP	0.38081						3.73e-10	SNAP25	-2.6545		2.27e-05	CDC42	-2.10313		0.000154	ZSCAN9	-2.28533		0.0016	SRP54	-0.904092		0.00066612	HNRNPUL2-BSCL2///BSCL2	0.781685
5.24e-05	MEGF11	0.383382						9.66e-06	ENSA	-2.65354		0.00152	NDUFA13	-2.10174		0.000261	TRIM23	-2.28358		0.000341	SARNP	-0.900502		0.00152657	SPOP	0.783845
0.000399226	CAMKK1	0.386882						1.63e-05	MAL2	-2.65008		0.00154	PTRH2	-2.09846		1.41e-05	MEX3C	-2.28332		0.00198	MOB4	-0.895065		0.00011007	SIPA1L1	0.785277
0.000830599	IL27	0.38827						8.23e-05	GABRD	-2.64984		3e-08	CCT2	-2.09788		7.54e-05	RPS15A	-2.28322		0.00111	HINT1	-0.892492		0.00120872	UGCG	0.788802
0.000437189	TRDN	0.388887						8.37e-07	LOC101930324///NSF	-2.64137		1.15e-06	PRDX1	-2.08976		2.63e-06	NME1	-2.28255		0.00165	APEX1	-0.890608		0.00017469	LUC7L3	0.793542
0.00163342	LMLN	0.389348						0.00145	RREB1	-2.63789		2.03e-06	MDH1	-2.0865		1.99e-05	RBFOX2	-2.2824		0.00143	ERCC3	-0.887384		0.00095964	VPS51	0.795032
0.000894619	ADGRG6	0.391352						6.22e-07	ANXA9	-2.63574		0.000449	EXOC4	-2.07877		0.000135	ZNF230	-2.27893		0.000379	HMGN2	-0.880761		0.0006316	APBA2	0.797121
0.000563956	CACNG6	0.397302						2.15e-07	CYFIP2	-2.62479		0.000732	CEP192	-2.07608		2.33e-05	NRXN3	-2.27639		0.0005	ILF3	-0.870692		0.00065663	PSMD2	0.798731
0.00109362	NFX1	0.397538						0.000422	JAZF1-AS1	-2.62415		2.58e-05	SLC7A14	-2.07537		1.6e-05	STAT4	-2.27544		0.00152	CKAP5	-0.861201		0.0007394	AKAP1	0.799348
0.000981373	PSKH2	0.398906						3.43e-07	ATP6V1G2	-2.62362		0.00151	PDE1A	-2.07204		0.000341	UGT2B15	-2.27278		0.00196	PPT1	-0.856678		2.79e-05	FAIM2	0.800552
9.43e-06	KLK8	0.399856						4.64e-05	PBRM1	-2.62217		5.84e-05	RBMS1	-2.07011		5.81e-05	FUBP1	-2.27219		0.00129	MED7	-0.845297		0.00147288	CEP350	0.802545
0.000724247	PANX2	0.402766						5.32e-05	HELLS	-2.62214		0.000597	SMIM24	-2.06953		0.000268	ABCD3	-2.26653		0.00165	EID2B	-0.840402		0.00080214	SCN2A	0.804764
0.00106499	BCL2L11	0.403259						2.15e-06	KMO	-2.62174		0.00138	MRPL17	-2.06839		0.000607	CWH43	-2.26638		0.000128	ERI2	-0.833082		0.00123151	KMT5B	0.816826
0.00104729	CRYGN	0.403364						7.09e-09	CRYM	-2.62101		1.53e-05	SKP1	-2.06552		0.000384	NSUN3	-2.26551		0.00172	IMMT	-0.831606		0.00146248	MGRN1	0.826877
6.4e-05	SERPINB11	0.404665						0.000107	TTF2	-2.62023		5.48e-05	KIF3A	-2.05976		0.00023	KHDC3L	-2.26451		0.00175	CSTF2T	-0.830143		0.00102521	CCK	0.831034
0.000884866	ZIM3	0.405602						8.19e-05	VSTM2A	-2.61937		1.37e-06	BEX4	-2.05931		1.56e-05	PEX16	-2.26258		0.00121	RAPH1	-0.826314		0.0008108	ATMIN	0.835756
0.000727185	ZNF114	0.406059						1.19e-05	AUNIP	-2.61825		0.000231	C2orf76	-2.05125		4.56e-05	CLRN3	-2.2621		0.001	CFAP36	-0.825338		4.932e-05	SYNGR1	0.849378
0.000558784	LOC101930171///LOC101930165///LOC101929858///LOC101060464///TCEB3CL2///TCEB3CL///TCEB3C	0.410891						6.51e-06	PARM1	-2.61808		8.94e-06	NAP1L5	-2.04748		0.000469	LOC780529	-2.2607		0.000109	BLVRA	-0.82521		0.00075152	CYFIP2	0.84978
0.00033642	SNORA17B///SNORA17A///SNHG7	0.411833						9.99e-05	PTH	-2.61741		1.23e-06	GOT1	-2.04585		1.45e-05	ARSG	-2.26032		0.000391	TRMT5	-0.806235		0.00076181	PRKAR1B	0.8533
0.000759895	CFAP46	0.414702						2.19e-05	ATP6V1C1	-2.61594		1.57e-06	GLRB	-2.04565		6.55e-06	SERTM1	-2.25218		0.00139	TATDN3	-0.803782		0.00029201	GLG1	0.85813
0.00047211	RFX4	0.414715						4.38e-05	CAPZA3	-2.60979		0.000139	CCT7	-2.04546		0.000252	LIG3	-2.25011		0.00183	NT5DC1	-0.800179		0.00113013	GGA3	0.859305
0.00146649	RMDN2	0.416834						6.69e-06	GDAP1	-2.60907		0.00053	MBD4	-2.04284		7.86e-05	PRSS16	-2.24959		0.000169	GFPT1	-0.793843		0.0011739	PRPF8	0.862664
0.000917584	SDCCAG8	0.420478						1.78e-05	FOXL1	-2.60814		0.00145	LINC00507	-2.03984		0.000716	AHDC1	-2.24869		0.00123	NUP133	-0.791267		0.00171371	FAM131A	0.875496
0.00028447	CASKIN1	0.421577						1.09e-09	NCALD	-2.60688		7.78e-05	MALSU1	-2.03927		0.000131	CALM1	-2.24084		0.000647	HNRNPC	-0.77746		0.00070645	ARID1A	0.877691
0.00177704	SLC18A2	0.424561						1.62e-05	TBC1D19	-2.60412		0.000802	POLE4	-2.03832		3.39e-05	ADAMTSL1	-2.23754		0.00186	COX11	-0.774802		0.00064545	STX16	0.880807
5.56e-05	SCGB1C2///SCGB1C1	0.427176						5.79e-06	SEL1L3	-2.60287		0.00112	CLU	-2.03713		0.000608	FLJ37786	-2.23669		0.00122	DGKE	-0.764235		0.00058123	GRAMD1B	0.886271
0.000161553	GTF2A1L	0.430854						9.44e-05	ERICH3	-2.60277		0.000735	SDHB	-2.03711		0.0004	EPB41L3	-2.23493		0.000806	BECN1	-0.755736		0.00090517	PPP1R9A	0.88775
0.000171434	GAS2L2	0.430978						0.000131	VSTM1	-2.59941		0.000967	UBL7	-2.03704		1.42e-05	DNAH9	-2.23382		0.00182	CLOCK	-0.745642		0.00013474	IPO9	0.896797
0.000647152	SIGLEC11	0.434152						2.91e-05	CD300A	-2.59928		4.31e-06	EPB41L3	-2.03505		2.26e-06	ATP9B	-2.23131		0.000752	SMIM19	-0.74531		0.00070003	DUSP3	0.899077
0.0015	FANCB	0.437725						2.14e-05	SPAG16	-2.59921		2.28e-05	MMADHC	-2.0349		0.000104	ZNF259P1///ZPR1	-2.23035		0.00163	RNF14	-0.733652		0.00029088	LOC101930241///ARHGEF4	0.920973
0.00145401	BRWD1	0.443351						9.36e-05	SCARNA13///SNHG10	-2.59447		1.68e-05	TSPAN3	-2.02168		0.000176	HIKESHI	-2.22914		0.00104	ATF6	-0.730488		0.00160488	CBX7	0.923403
0.00195057	PARP15	0.445475						5.97e-05	TIAM2	-2.59433		1.05e-05	SGIP1	-2.02113		0.000898	LOC100505498	-2.22889		0.00143	LOC101928634///SENP3-EIF4A1///SNORD10///SNORA48///SNORA67///EIF4A1	-0.728461		0.00031361	ADGRB2	0.935576
0.00148739	FAM124A	0.446577						1.23e-07	CHGB	-2.593		0.00122	RAD51C	-2.01567		4.58e-05	BORCS6	-2.22796		0.00175	SRP72	-0.718063		0.00129148	SCAMP1	0.949989
0.00160716	ZNF560	0.447814						0.000528	TMEM67	-2.5925		5.53e-06	SNORD83B///SNORD139///RPL3	-2.01494		2.98e-05	UCHL5	-2.22465		0.00153	EIF3M	-0.715383		0.00185735	TMEM151B	0.952848
2.66e-05	FAM71A	0.45101						1.72e-05	HES2	-2.59037		0.000593	ATPAF2	-2.01163		9.58e-05	NMU	-2.22242		0.000801	ARMC1	-0.714923		0.00050308	PGBD5	0.953791
0.000255733	PPP1R3B	0.453453						9.29e-06	DDX6	-2.58982		3.48e-07	DLD	-2.01036		0.000172	SCGB1A1	-2.22142		0.00145	FLVCR1	-0.707022		0.00011098	CERS6	0.95637
4.03e-11	CYP2A6	0.455494						0.000471	PSMA3	-2.58085		3.43e-07	SLC35G2	-2.00868		0.000757	MTAP	-2.22068		0.00157	ANXA7	-0.699494		0.00023396	NR1D2	0.958613
2.38e-05	ZNF333	0.457598						8.45e-08	GOT1	-2.58044		0.000616	IFT27	-2.00628		0.000292	MSH2	-2.22026		0.000875	ZNF706	-0.680512		2.638e-05	STX1A	0.959462
0.000852738	ADGRG4	0.458949						0.00174	NR5A2	-2.57873		6.29e-05	H2AFZ	-2.00356		1.55e-05	SNORA5B///TBRG4	-2.21796		0.00145	CHCHD7	-0.679986		0.00035434	HOMER1	0.960507
0.00027171	USP28	0.461792						4.88e-07	CADPS	-2.5779		2.07e-06	EID1	-2.00252		0.000166	UGT1A1	-2.2176		0.00184	PFDN4	-0.666479		0.00194638	SYNGR3	0.965864
0.00041911	SLC44A5	0.470936						5.7e-09	CKMT1A///CKMT1B	-2.57763		0.000105	ATOX1	-2.00209		6.31e-06	MALSU1	-2.21673		0.00194	EIF4B	-0.6466		2.246e-05	NRXN1	0.96663
8.78e-05	ZSCAN20	0.474996						5.93e-05	AURKA	-2.57309		0.000143	CIRBP	-2.00191		0.000492	PCDHA5///PCDHA6	-2.21532		0.00109	HMGB3	-0.641978		2.94e-05	MYCBP2	0.970904
5.31e-06	CORO6	0.477741						0.000113	HGD	-2.56479		6.43e-06	EIF3CL///EIF3C	-1.99614		6.03e-05	LOC283484	-2.21043		0.0011	ARHGEF7	-0.59604		0.00036434	PRKCZ	0.97262
0.00179081	MAB21L3	0.478011						4.16e-05	LOC101926948	-2.55922		1.26e-06	TUBA1B	-1.9946		0.00082	MYOZ2	-2.2087		0.0016	BLOC1S6	-0.590984		6.4e-06	KIAA1107	0.974766
0.000444066	ZNF547	0.478221						1.11e-06	ZNF829	-2.557		1.02e-07	XRCC6	-1.9943		6.85e-06	KIAA1524	-2.2084		0.000209	LRPPRC	0.519275		0.00037373	LOC100506718///FLRT2	0.979403
0.000661104	IFNL2	0.478377						4.38e-05	IRX1	-2.55675		0.000194	GMPR2	-1.99154		0.000146	USP22	-2.20461		0.00198	FYN	0.608187		0.00069651	ELMO1	0.983186
9.3e-05	BRSK1	0.479681						0.000112	C18orf15	-2.55658		0.000319	CCK	-1.98977		0.000148	MYO1D	-2.20365		0.00154	CAMSAP2	0.626128		0.00194688	ZNF148	0.985611
0.000907707	ADGRF4	0.479789						4.86e-05	PHACTR2	-2.55256		9.11e-05	CMAS	-1.98933		4.9e-05	CLUL1	-2.20137		0.00102	KLC2	0.661275		0.00087264	BRD2	0.988639
0.000453319	TSNARE1	0.482046						0.000416	ATG10	-2.55213		0.000629	CAMK1G	-1.98754		9.02e-05	HSPB3	-2.19974		0.00163	KANSL1	0.681645		0.00024213	ETV5	0.991896
0.000241936	C5orf22	0.483362						5.42e-06	MSH2	-2.55204		5.37e-07	SLC25A5	-1.98646		0.000288	NRG1	-2.19616		0.00114	GLTSCR1	0.692458		0.00165016	ADGRB3	0.993744
2.83e-05	FLJ30901///SCUBE1	0.483806						9.39e-06	DNMT3L	-2.5516		3.98e-06	DKK3	-1.98599		3.4e-05	PICALM	-2.19303		0.000664	CSK	0.702815		0.00062353	FXYD6	1.00288
0.00051826	ICK	0.484921						2.55e-05	PPIF	-2.55044		4.78e-06	JAK1	-1.98045		0.000463	SNAP25	-2.19249		0.00133	GGA3	0.707981		0.00195527	KAZN	1.0043
0.000352645	WWP2	0.485171						0.000169	TBC1D31	-2.54889		0.000822	TBC1D30	-1.97782		0.000545	ARPC1A	-2.19241		0.000348	POM121C	0.716801		0.00071209	PLD3	1.00666
0.00198914	CXorf58	0.487961						0.000152	LINC00620	-2.54798		1.67e-05	RAP1GDS1	-1.97701		7.57e-05	MAGOHB	-2.18768		0.00141	SEPT9	0.732357		0.00106857	SIRPA	1.02596
0.0011855	KLF11	0.489051						9.23e-05	LOC100130654	-2.54782		1.83e-06	NCALD	-1.97638		4.06e-05	ZNF567	-2.18648		0.00163	TPPP	0.733547		0.00161687	NTRK3	1.03717
0.0015467	ALS2CR11	0.489349						8.61e-05	HIVEP2	-2.54215		9.34e-06	TMEM178B	-1.97356		0.00094	KRT5	-2.18592		0.00172	ZNF853	0.742793		0.00142364	SYN1	1.04037
0.000184569	JAK1	0.493281						5.05e-08	SLC39A10	-2.53761		0.00071	CDK7	-1.97069		0.000128	MAP2K5	-2.18566		0.00135	MBD3	0.74465		0.00028193	PKM	1.05489
0.0019362	BTBD9	0.494052						3.84e-07	EGR1	-2.5332		2.98e-05	SULT4A1	-1.96507		0.000178	LOC283788	-2.18563		0.00177	FBRSL1	0.748482		0.00090888	RNF13	1.05563
0.000278966	GRHL1	0.495474						3.2e-06	NDUFA7	-2.53192		0.000513	NUDT7	-1.96436		0.001	GPR22	-2.18437		0.00183	LOC100996792///MAP2K3	0.755354		0.0014365	PCDH17	1.05716
3.64e-05	NLRP5	0.500455						0.000219	CFAP43	-2.52816		5.79e-05	RTN1	-1.96353		0.000303	CCBE1	-2.18428		0.00033	RAB11FIP3	0.757723		0.00029333	BRINP1	1.05768
4.04e-05	WFDC9	0.500783						4.44e-06	AFAP1-AS1	-2.52716		2.17e-05	SNU13	-1.96344		0.000229	NOX4	-2.18398		0.00139	MAPK3	0.764145		4.96e-05	RBFOX2	1.05989
0.000663912	IFNL1	0.501787						4.17e-05	GPAT4	-2.52695		5.21e-05	DHX15	-1.96322		0.00114	C1QTNF4	-2.18246		0.00079	PPP1R26	0.782114		0.00059491	CDC42BPA	1.08217
0.000308942	NMNAT2	0.50648						0.000311	MAGEB4	-2.52348		8.01e-06	PSMC2	-1.96316		2.32e-05	SEPT1	-2.18201		0.00084	ABLIM1	0.785752		0.00117896	ATP1A1	1.09156
0.00152114	BRWD3	0.506489						5.37e-06	FUBP1	-2.52184		1.58e-07	PPIA	-1.96289		0.00011	GABRA1	-2.18199		0.000141	TFE3	0.785801		0.00117502	MSRCH6	1.09518
0.000901151	GPR156	0.510304						5.1e-10	SCCPDH	-2.52083		1.74e-05	RUFY3	-1.95894		7.62e-05	TDO2	-2.17856		0.0019	CASKIN1	0.786955		0.00012534	SCAMP5	1.11139
2.89e-06	SLC39A5	0.510342						4.94e-07	BMPER	-2.51935		6.09e-05	MARCH2	-1.95593		8.34e-05	ROBO2	-2.17844		0.00104	AGAP3	0.793529		0.00119839	SLC38A1	1.11674
1.12e-05	CFAP53	0.510853						1.06e-06	SSX2IP	-2.5169		6.18e-05	HNRNPUL2-BSCL2///BSCL2	-1.95344		0.00124	DYDC2	-2.1781		0.00172	DLGAP4	0.793846		0.00146923	PWP1	1.1275
8.48e-05	TAF8	0.513363						7.88e-05	SUN5	-2.51375		1.06e-07	LOC101060363///PPIA	-1.95283		0.000118	LOC101929134///HERC3	-2.17555		0.000805	TSPAN9	0.794483		0.00054434	WIPI2	1.12902
0.0003547	ST7L	0.518378						7.43e-06	OR2K2	-2.51305		5.23e-06	KBTBD11	-1.94953		0.000451	TMBIM4	-2.17211		0.000972	U2AF2	0.797857		0.00063869	CSRNP3	1.13154
0.00147483	PCDHAC1	0.520176						8.58e-06	CYP1B1-AS1	-2.5064		1.05e-07	SLC25A3	-1.94696		0.000791	CDK7	-2.1683		0.000964	RABL6	0.809216		0.00157681	RYBP	1.13265
0.000878393	SMCR5	0.520814						1.03e-08	ATP2A2	-2.50635		5.08e-05	LOC101930324///NSF	-1.94669		7e-05	NCK1	-2.16734		0.00162	ELAVL3	0.811295		0.00052039	ATP6V0A1	1.14093
0.00177246	BEND7	0.520987						4.24e-06	CREBZF	-2.50435		0.000949	PSMA7	-1.943		0.000209	NDUFA7	-2.16486		0.0016	RHOQ	0.811625		0.0004967	EIF3CL///EIF3C	1.1651
0.000960999	WFDC13	0.522079						2.11e-08	ST6GALNAC5	-2.50425		6.83e-05	GLRX	-1.9423		0.000103	WT1	-2.16419		0.00148	CHPT1	0.812228		0.0005952	PHYHIP	1.16999
0.00144987	LINC00052	0.522131						3.03e-05	SEPT9	-2.50393		0.00126	LOC101927752	-1.94229		5.76e-05	ZNF596	-2.16287		0.00139	WWC1	0.81815		0.00011455	CAMK2G	1.17983
0.000116535	CLDN19	0.530195						1.75e-06	OCA2	-2.50274		1.05e-05	TMEM135///DNAJB6	-1.93913		7.97e-05	HIST1H3D///HIST1H2AD	-2.16278		0.00135	CD3EAP	0.821541		0.0009845	ABR	1.1814
1.83e-14	MIR4640///DDR1	0.532763						8.39e-06	GABBR2	-2.49873		6.86e-06	EMC4	-1.93883		3.6e-05	SULT4A1	-2.1612		0.0015	SH3GLB2	0.828642		0.00094628	NRGN	1.21874
0.000614272	TNFRSF13C	0.534121						4.89e-06	FBXL21	-2.49761		0.000155	HDAC9	-1.93744		5.16e-05	PRKACB	-2.15752		0.000811	SLC25A29	0.830065		5.302e-05	OGDH	1.24731
1.39e-05	CATSPER1	0.534331						0.000403	NRL	-2.49526		2.07e-05	SAP18	-1.93663		0.000293	SPINK2	-2.15295		0.00147	ELK1	0.832988		0.0013144	SYT11	1.25078
2.49e-05	RDH10	0.537366						0.00138	ZNF165	-2.49507		5.47e-05	NXT1	-1.93528		0.000471	ZNF614	-2.15284		0.000836	CPSF7	0.833045		0.00146853	PAPSS1	1.25314
1.23e-05	RBBP6	0.537647						3.13e-06	FERD3L	-2.49359		2.05e-05	PPIH	-1.93074		2.92e-05	MAL2	-2.15274		0.00115	ARL6IP6	0.835457		0.00015023	ATP2B1	1.26207
6.09e-06	ALG10	0.541553						1.88e-07	MLIP	-2.49348		2.51e-05	NDUFAF1	-1.92894		8.22e-05	MAP3K7	-2.15146		0.00021	HNRNPUL1	0.837981		0.00013365	GABRA1	1.26697
0.000225225	ZNF626	0.543828						1.74e-07	PTPN3	-2.49316		2.38e-06	SLC25A12	-1.9249		0.00013	ZNF488	-2.15097		0.000364	NF2	0.850361		0.00191158	ZNF292	1.27597
1.31e-05	TRIOBP	0.555327						0.000625	LINC00564	-2.49161		0.000527	NUPL2	-1.92386		9.77e-05	SETDB1	-2.14966		0.00159	CELF4	0.853158		0.00021846	CAP2	1.27754
0.000738997	LOC100652931///RBMY2FP	0.559843						2.14e-07	PET117///KAT14	-2.49111		0.000414	SLC30A5	-1.92385		1.4e-05	SSU72	-2.14837		0.000519	SNORD96A///SNORD95///RACK1	0.853614		0.0017897	MAGI2	1.28047
0.00098479	OR6W1P	0.561259						0.000267	LOC101928553	-2.49095		1.15e-05	SNORA29///TCP1	-1.92381		2.76e-05	HSP90AB1	-2.14654		0.00106	TRPS1	0.861095		0.00011496	THY1	1.29444
0.00125394	PROSER3	0.56986						2.29e-05	TNRC18	-2.48756		1.04e-05	CCNDBP1	-1.92253		0.000125	SLC1A6	-2.14241		0.000436	RPL38	0.868088		0.00077148	HTR2A	1.30149
0.00119677	PELO	0.570083						1.01e-05	PARP15	-2.48686		5.71e-07	SRP54	-1.92111		0.000101	TTF1	-2.1414		0.000386	CCDC50	0.875746		0.00151308	SLC25A6	1.31674
0.000322535	CASC4	0.570212						5.81e-09	RTN3	-2.48665		3.97e-05	REPS2	-1.92041		8.25e-06	GNL1	-2.14053		0.00181	KIAA0100	0.877449		0.00050169	SECISBP2L	1.32674
0.000608875	EXOC3L2	0.574911						1.11e-05	BNIP1	-2.48564		1.02e-07	IK	-1.91712		0.0011	PCP4	-2.14043		0.00131	LHX2	0.880416		0.00177095	REEP1	1.33477
0.00142923	FAM117B	0.57622						9.65e-07	PPP3CA	-2.48526		0.000473	RUFY2	-1.91526		1.89e-05	CLASP1	-2.1398		0.00013	TIMM44	0.881072		0.0015638	RCN2	1.34885
0.00104377	WFDC12	0.578299						0.000355	HIST1H3A	-2.48514		0.000133	MAL2	-1.91477		5.74e-05	MAZ	-2.13679		0.00111	NTNG2	0.887047		0.00109426	SORL1	1.37865
0.00017287	KCNG4	0.580502						5.35e-07	SLIT2	-2.48499		0.000166	POLR2E	-1.91412		7.85e-06	OTOGL	-2.13416		0.000819	LRFN4	0.887966		0.00058109	TTC3P1///TTC3	1.37917
0.00129669	SH2D1B	0.581755						0.000432	ASZ1	-2.48461		1.8e-05	YTHDF2	-1.9135		3.9e-05	ZNF542P	-2.13409		0.00114	NRG2	0.887988		0.00051586	RGS4	1.4002
0.000556206	MAGEB6	0.588399						7.25e-05	TRPC7	-2.48453		3.26e-05	MNAT1	-1.9123		0.000476	HSD17B1	-2.13345		0.00185	ERBIN	0.888461		0.00060025	RBFOX1	1.4087
0.000940838	GJA10	0.58895						0.000113	XRN2	-2.48267		1.38e-05	MRPS15	-1.91158		0.000266	FBLIM1	-2.13249		0.00028	NUP98	0.889636		2.038e-05	CAMK2B	1.41076
0.0008212	FAM71E2	0.593442						5.33e-06	POLR3C	-2.48148		1.42e-06	BTF3	-1.91003		0.000136	ARMCX4	-2.13152		0.0014	ZNF592	0.890645		0.00134249	YWHAB	1.41987
0.00169551	LSM14B	0.593943						1.89e-05	SLC30A1	-2.47967		0.000571	ACO2	-1.90965		0.000199	RNF8	-2.13059		0.00101	GOLGB1	0.895511		0.00010071	PPFIBP1	1.44809
0.000904426	SUOX	0.609531						2.02e-08	ATP6V1E1	-2.47901		5.92e-07	GABARAPL2	-1.90934		0.000659	HSPB11	-2.12866		0.00107	ITSN1	0.897694		0.0015436	CHRM3	1.44837
0.000750904	DNAH6	0.615891						1.75e-06	CHRNA4	-2.47776		0.00116	RNF213	-1.90687		7.39e-05	MRPS30	-2.12796		0.000971	STK11	0.902791		1.94e-06	GABBR2	1.46745
0.000535803	PTCHD1	0.616698						1.69e-07	GABRA1	-2.47774		0.00105	CALM1	-1.8991		0.000168	LOC101930006///FRMPD2B///FRMPD2	-2.12584		0.000605	MTMR10	0.904233		0.00037521	PDP1	1.50056
0.0017542	TEAD1	0.619308						0.000671	GABRA6	-2.4763		0.000218	IPO11-LRRC70///IPO11	-1.89806		0.00123	INTS4	-2.12483		0.000859	PRKAR2A	0.906835		0.00191576	SERINC3	1.54357
0.000326473	ARPP21	0.619741						7.32e-05	ARIH2OS	-2.47513		8.34e-06	STAT4	-1.89653		0.00127	LOC100132207	-2.12338		0.000595	GLUL	0.907008		0.00131219	ENC1	1.58474
4.47e-05	C10orf25	0.621122						5.73e-05	GRIN3B	-2.47378		2.1e-05	INA	-1.8946		0.000789	POU2AF1	-2.12255		0.00164	FGD4	0.907705		7.137e-05	NRIP3	1.58949
0.00113359	THEM4	0.62744						0.000273	ZFP1	-2.47325		0.00154	CD47	-1.89418		0.000489	CFL1	-2.11966		0.000591	GAS2L1	0.911431		0.00074395	GRIA2	1.86057
0.000805652	FGF4	0.628908						2.48e-08	NME1	-2.47204		0.000155	IFT43	-1.89406		2.34e-05	GLRX	-2.11936		0.00148	SLC12A9	0.911435
0.000862314	TAF1L	0.628934						4.93e-07	LOC100132731///KIAA1257	-2.47083		2.48e-05	ARPC3	-1.89405		0.000767	TMEFF2	-2.11768		0.000135	THTPA	0.922353
0.000947535	GAL3ST2	0.629347						0.000419	LOC101928201	-2.46958		5.29e-06	ATP5F1	-1.89304		0.000636	SLC6A15	-2.11698		0.00101	SBSPON	0.923442
7.22e-05	IRF6	0.632298						4.07e-06	RFC5	-2.46924		2.17e-05	GYG1	-1.89209		0.000349	ZNF616	-2.11581		0.000107	DNAH3	0.925766
0.000530761	CLDN15	0.6326						1.51e-05	RRAGB	-2.46765		0.000352	SCN8A	-1.89084		3.28e-05	EPHA10	-2.11565		0.00136	KIAA1161	0.928485
0.000995074	H1FOO	0.633804						2.83e-06	TMEM102	-2.46601		1.65e-06	DDX1	-1.89027		1.15e-05	LOC101927137///ATP1A3	-2.11529		3.5e-05	MIR943///NELFA	0.929714
0.000147944	MIPOL1	0.649597						9.98e-05	H2BFXP	-2.46499		0.000478	ANKH	-1.88899		0.000158	CTAGE11P	-2.11409		0.00132	TCTN2	0.931143
0.000238546	TXNDC2	0.657801						1.24e-05	THEM6	-2.46488		0.000206	PSMA2	-1.88854		1.03e-05	VAMP1	-2.11394		0.0015	LDLRAP1	0.932388
0.000967767	SLFN5	0.659015						0.00073	ZNF750	-2.46466		2.42e-05	WDR7	-1.88822		0.00126	ZNF597	-2.11277		0.000136	CDK2AP1	0.935253
0.000515778	ZNF619	0.663733						1.4e-05	RGMA	-2.46449		0.000606	FAM201A	-1.88798		1.1e-06	ZNF204P	-2.11265		0.00186	LMO3	0.936952
0.00132032	UMODL1	0.674545						0.000174	GRM8	-2.46397		2.64e-07	MAP2K4	-1.88719		0.00149	RPA3	-2.11211		0.000361	SYNCRIP	0.942677
0.000633349	FOXP2	0.675262						2.22e-05	LINC00907	-2.46182		0.00142	IARS2	-1.88707		6.53e-06	ANKRD34C	-2.1119		0.000405	OPHN1	0.952432
0.00118176	KCTD18	0.675844						5.92e-05	MDFIC	-2.45962		8.03e-05	ATP6V1B2	-1.88553		0.000129	PPM1E	-2.11002		0.0018	QKI	0.953544
0.0014416	LUZP1	0.676788						0.000263	SPAM1	-2.45949		0.000304	RMND1	-1.88418		1.22e-05	NECAP1	-2.10953		0.000223	EPB41L1	0.954677
0.00184176	AMER3	0.680624						5.39e-05	ESYT2	-2.45897		2.39e-06	PSMB1	-1.88389		0.00026	LINC00290	-2.10784		0.00167	AJAP1	0.971193
0.00199399	LOC102724660///EFCAB3	0.683548						5.33e-05	LOC101927447	-2.45851		1.26e-05	CD200	-1.88104		0.000524	OR2L13	-2.10684		0.00193	DAB2IP	0.972713
3.19e-05	TSSK3	0.688349						1.55e-05	GDA	-2.45666		0.00017	LINC00889	-1.8791		1.39e-05	MPP5	-2.10627		0.000663	KLHL5	0.978219
0.00136016	DCAF4L2	0.691991						0.00109	LOC100507389	-2.45591		8.84e-05	LAMB1	-1.87853		0.00123	PPM1L	-2.10618		0.00125	ZNF580	0.98832
0.00189814	DEPDC4	0.705113						0.000507	BRCA2	-2.45552		0.00158	LPCAT1	-1.878		2.19e-06	LMO4	-2.10442		0.000502	ACTN4	0.989969
0.00191237	FAM129C	0.708132						1.12e-05	PCDHGC5///PCDHGC3	-2.45213		0.00156	WDYHV1	-1.87631		0.000769	MED12L	-2.1036		0.000703	SOAT1	0.991704
6.65e-06	TTC39C	0.709543						4.63e-05	GABPB1-AS1	-2.45155		0.000684	BTN2A1	-1.87358		7.19e-06	CDADC1	-2.10266		0.00111	TNPO1	0.994197
1.97e-05	LEAP2	0.714124						5.63e-06	KCTD19	-2.45115		1.47e-05	PLK2	-1.87289		0.000724	HOXA5	-2.10257		0.00179	CIB2	0.997086
0.000439475	SOCS4	0.71844						0.00072	RACGAP1P	-2.45083		0.00174	EFCAB7	-1.87062		0.000892	AKAIN1	-2.10247		0.00181	RPS6	0.999898
0.00127717	LRRN4	0.719905						4.47e-07	HNRNPUL2-BSCL2///BSCL2	-2.4506		0.00164	APEX1	-1.8684		0.000411	TUBB2B///TUBB2A	-2.10186		0.00177	TCF3	1.0009
5.48e-05	FAM167A-AS1	0.728353						1.72e-05	ACSM3	-2.44986		0.00159	FBXO21	-1.86736		0.000164	AMDHD1	-2.10164		0.000694	THRA	1.0022
7.13e-05	PLCD3	0.733879						5.53e-05	MED8	-2.44922		0.000394	HIKESHI	-1.85853		3.99e-06	TRAPPC3	-2.10095		8.88e-05	MIR4640///DDR1	1.00453
0.000212286	SRCAP	0.735732						0.000167	LOC100288310	-2.44746		0.000563	PAFAH1B3	-1.85829		0.0011	LYPD4	-2.10055		0.00086	GOLGA8M///GOLGA8IP	1.00494
0.000269911	DIP2A	0.743217						1.99e-06	FAM134B	-2.44734		0.000686	PTPN9	-1.85793		7e-05	SDR16C5	-2.1003		0.000608	MALAT1	1.01112
6.93e-06	NEXN	0.743776						2.21e-05	TEC	-2.4465		4.07e-05	SCOC	-1.85723		0.00102	ADAM7	-2.0995		0.000514	ATP6V0E1	1.0163
0.00101928	ASB11	0.746812						5.89e-05	LDHC	-2.44607		8.86e-06	NDUFB5	-1.85709		0.00121	LOC100129973	-2.09888		0.00161	SOX9	1.02296
0.00112262	PTK6	0.747058						5.96e-11	FIG4	-2.44354		2.42e-05	SERPINI1	-1.85488		0.00179	IQCH	-2.09827		0.00172	NKD2	1.0288
0.000124954	SERPINA12	0.749684						0.000838	FBN2	-2.44172		0.000767	URI1	-1.85387		4.42e-05	EIF4G2	-2.09668		0.0003	RANBP3	1.02951
3.31e-05	CLEC12A	0.754216						4.47e-05	STXBP2	-2.44055		0.000838	DHX36	-1.84945		0.000437	DYNC1I1	-2.09662		0.00131	SPECC1L-ADORA2A///ADORA2A	1.03734
0.00140466	CCDC7	0.756007						0.000113	ZDHHC19	-2.439		6.76e-05	GABARAPL1	-1.84737		0.000228	LOC100506675	-2.09602		0.00143	HIP1R	1.03839
1.56e-05	PDE7A	0.756039						0.000608	DKK3	-2.4375		0.00043	PRKAB1	-1.84683		0.000843	VDAC3	-2.0956		0.00198	HSD17B14	1.04063
0.00100887	MYOZ3	0.75783						0.000123	PADI4	-2.43743		8.43e-05	STMN2	-1.84681		0.00141	RBM47	-2.09532		0.00153	LOC390705	1.04101
0.000123733	STON2	0.760213						1.09e-05	RAI1	-2.43682		1.74e-05	ATP6V1E1	-1.84588		3.55e-05	RPP30	-2.09501		0.0013	BTBD2	1.04362
9.95e-05	CPA6	0.763706						4.42e-05	LOC101928269///LOC100506403///RUNX1	-2.4356		0.000278	EDF1	-1.84567		0.00072	DUS4L	-2.09351		0.00108	TRAPPC13	1.04588
0.0019843	ATG9B	0.770608						7.95e-05	DSG2	-2.43463		1.51e-05	RPL10A	-1.84523		0.000459	DENND5B	-2.09229		3.16e-05	COLCA1	1.04942
9.52e-05	KCNE4	0.775512						8.44e-05	LOC101928162	-2.43346		3.77e-08	RPL15	-1.84503		0.000371	AGXT	-2.09184		0.0011	NOTCH2	1.0577
0.00189341	PNPLA1	0.776868						1.74e-07	GUCY1B3	-2.43312		7.19e-05	LDHA	-1.84348		0.000146	KCTD16	-2.09083		0.00115	FOXO4	1.0622
0.00171797	KIF19	0.778431						2.72e-05	PGRMC1	-2.43289		0.000528	HNRNPAB	-1.84233		0.000389	LOC101928505	-2.08927		0.000139	NFIC	1.06513
0.000561367	RUSC1-AS1	0.77925						0.000193	GPR83	-2.43172		0.000619	LOC101930583///GOLGA8B///GOLGA8A	-1.84187		0.000354	GLS2	-2.08853		0.00183	ENHO	1.07016
0.000111856	FAM71C	0.7872						0.000472	LOC100507516	-2.43148		9.66e-05	YLPM1	-1.84125		0.000891	ST8SIA4	-2.08771		0.00184	FUT8-AS1	1.07499
1.88e-05	MCMDC2	0.791493						0.000136	HMMR-AS1	-2.42893		0.000915	KCTD4	-1.84124		0.000641	PEG13	-2.08709		0.00113	DDR2	1.07561
0.0011594	SVEP1	0.792775						0.000196	FBXO36	-2.42733		0.000153	PITRM1	-1.84025		0.000363	CCL23	-2.08677		0.00105	LOC100507855///AK4	1.07659
0.00114094	RBAK	0.794215						0.000125	DGUOK	-2.42688		6.5e-05	PPIE	-1.83989		0.00191	MCF2L-AS1	-2.08562		0.00109	DIP2A	1.07686
0.00011772	VTI1A	0.798259						1.13e-05	DUSP21	-2.42424		0.000362	KIF9	-1.83855		0.000274	FFAR4	-2.0843		0.00055	PREX1	1.07885
0.00114462	WDR62	0.801576						7.86e-05	ITGA4	-2.42171		0.0008	TMEM126A	-1.83777		0.00144	SCAMP1	-2.08215		0.000692	CPEB3	1.08636
0.00120054	LACC1	0.801985						0.0002	LINC01366	-2.4189		0.00114	NTSR2	-1.83385		0.000147	SCML4	-2.08135		0.00124	VCAN	1.08731
8.13e-06	EYA3	0.808935						4.11e-06	FCRLA	-2.41888		0.000226	PRKCB	-1.83322		0.00105	LOC105370333	-2.0808		0.00183	CSF1	1.094
0.000365064	SLCO6A1	0.809288						8.13e-05	TTLL11	-2.41761		0.000628	FGF12	-1.83236		0.000192	RSRC1	-2.07996		0.00155	HIPK2	1.09876
0.00181388	UROC1	0.812315						5.25e-05	ADAM32	-2.41607		0.000412	RPL3	-1.83211		2.05e-06	BRWD1	-2.07838		0.00194	OSBPL8	1.10074
1.33e-06	SPATA17	0.819397						1.36e-05	FAM86B3P	-2.41413		0.000271	UPF3A	-1.8318		0.000419	PDZRN3-AS1	-2.07809		3.76e-05	GDF11	1.10277
0.00022852	IL11RA	0.830328						3.07e-06	MFF	-2.41328		0.000142	PSMD6	-1.83133		0.000151	BDNF	-2.07764		0.0016	MFSD4B	1.10541
1.69e-05	PRSS33	0.836007						0.000183	KCNJ5	-2.4131		0.00056	KIAA0753	-1.82396		0.00191	PHF14	-2.07752		0.00127	ZRSR1///SRP19	1.10703
0.00179541	LOC285696	0.838832						0.000634	ENTPD3-AS1	-2.4121		0.000153	UBE2N	-1.82281		0.000865	ITFG1	-2.07729		0.00194	SRRM2	1.11251
9.2e-05	FRAS1	0.840122						1.05e-05	ANKRD34C	-2.41008		0.00147	PRC1	-1.82237		3.57e-05	MKKS	-2.07656		0.000534	SASH1	1.11397
0.000811853	LOC142937	0.840779						6.49e-05	LINC00963	-2.40932		6.79e-06	MAGED1	-1.82071		1.3e-05	NEUROD6	-2.07356		0.00114	SIM2	1.11633
0.00096438	LINC00521	0.852984						0.000297	WDR97	-2.40632		9.9e-05	SUMO1	-1.81893		0.000605	ZC3H18	-2.07277		0.00169	DNASE1	1.1167
5.89e-05	PRUNE2	0.856896						1.84e-05	SLC6A5	-2.40625		1.87e-05	RTN3	-1.81856		0.000473	FARSA	-2.07227		0.00194	DPP9	1.11885
0.000160165	IL12RB1	0.857742						6.87e-06	SLC7A14	-2.40599		1.99e-06	STRAP	-1.8179		7.91e-05	CROT	-2.07147		0.00167	LOC441155///ZC3H11A	1.11955
0.00105789	C11orf40	0.867158						0.000105	LINC00445	-2.40558		0.000287	DHCR24	-1.81683		8.7e-05	LY86-AS1	-2.07066		0.00196	CBS	1.12131
0.00180926	SLC35G4///SLC35G3///SLC35G5	0.874651						0.00013	LOC101929148	-2.40525		0.000326	PPP1R11	-1.81682		0.000232	HLA-DRB6	-2.06776		0.000592	NOTCH4	1.12159
0.00199884	TFAP2B	0.880946						0.000474	CYP3A5	-2.40426		2.15e-05	ARHGAP26	-1.81491		0.00151	DDX11-AS1	-2.067		0.000257	PXN	1.12405
1.73e-06	PXK	0.88786						7.85e-05	ACTG1P17	-2.40357		0.000304	DHRS7	-1.81422		0.000336	C14orf1	-2.0661		0.000572	COX1	1.12466
1.65e-05	CRYZL1	0.890747						3.83e-06	WNT6	-2.40239		0.000347	PCMT1	-1.81398		0.000159	LRP12	-2.06581		0.00101	COL27A1	1.12628
0.00159845	SNRNP48	0.91666						0.000189	CENPN	-2.4021		1.3e-05	COPG2IT1	-1.81384		0.000328	CHML	-2.06557		0.00119	ANKRD13D	1.13152
0.000167164	ABCC12	0.927208						2.44e-05	CALY	-2.40145		7.58e-06	DAD1	-1.81359		0.000832	ZNF208	-2.06483		0.000603	AOC2	1.13535
9.41e-05	CRB2	0.928008						0.000137	OR2M4	-2.4014		1.94e-05	UQCR10	-1.81283		0.000368	SPTLC2	-2.0645		0.000615	MAP3K10	1.13723
0.000151964	ALMS1P1	0.932973						1.14e-05	PTPRT	-2.40072		4.98e-05	DCTN5	-1.81		0.00019	KCNV1	-2.0645		0.00092	RTKN	1.13734
1.34e-11	CCL5	0.937909						2.48e-05	ZCCHC11	-2.40031		0.000306	PSMB5	-1.80808		0.000833	ZDHHC4	-2.06432		0.00153	TAOK2	1.13769
0.000606185	TBATA	0.939167						1.45e-05	CDYL	-2.39983		2.02e-06	NDUFC2-KCTD14///NDUFC2	-1.80748		0.00189	LOC101927137///KIAA1456	-2.06404		0.000162	CCDC151	1.14274
0.000703846	ZCCHC5	0.942233						1.99e-05	PPEF1	-2.39933		6.69e-06	VMA21	-1.80323		0.000756	LOC400794	-2.06401		0.000726	SNRNP48	1.15143
0.000140066	C8orf6	0.953617						4.31e-05	SLC6A15	-2.39918		2.69e-05	GPRASP1	-1.80057		0.00175	TAF13	-2.06394		0.00197	OBP2A	1.15216
0.00161589	BTNL9	0.957251						2.18e-06	HBQ1	-2.39821		1.83e-05	DZIP3	-1.7967		0.000137	PPP1R14C	-2.06279		0.00168	TMEM106C	1.16288
0.000199729	UPK3BL///POLR2J3///POLR2J2///POLR2J	0.958739						9.1e-09	AK6///TAF9	-2.39803		5.76e-05	KIZ	-1.7952		0.000214	MCM4	-2.0622		0.000538	PRKD2	1.16591
0.00121189	C3orf30	0.962297						0.000325	NKX2-1	-2.3979		6.37e-05	UCHL1	-1.7942		0.0019	CYB5A	-2.06102		0.00121	ARHGEF40	1.17443
0.000545957	VWA5B1	0.968975						0.000454	RARS2	-2.39686		5.3e-06	IAH1	-1.79418		9.54e-05	ZNF800	-2.05927		0.00103	EP400	1.17483
0.0018371	ARID2	0.972889						3.48e-06	FAM69A	-2.39589		2.03e-05	EMC7	-1.79407		0.000177	UBE2N	-2.05904		0.000942	FKSG49	1.17902
0.000299411	CARD16	0.979928						0.000128	DDX28	-2.39514		6.33e-05	IMPDH2	-1.79342		0.000558	ATR	-2.05873		0.000218	RND2	1.17989
5.16e-05	ANKAR	0.995666						2.35e-05	SEPT11	-2.39397		0.00017	NDUFV2	-1.79328		0.000383	HCG8///ZNRD1ASP	-2.05861		2.21e-05	BDH2	1.18122
0.000230176	TNFRSF10A	1.00014						4.53e-05	MICAL2	-2.39104		4.57e-06	C14orf2	-1.78899		0.00159	MAATS1	-2.05847		0.000744	VTI1A	1.18443
0.00134016	DST	1.01234						8.7e-05	GAD1	-2.38993		0.000194	EXOSC7	-1.78809		4.22e-05	SMYD3	-2.05815		0.000776	MRC1	1.18554
7.41e-05	PTPRC	1.01534						1.92e-05	PGM2L1	-2.38869		0.000354	MRPS28	-1.78592		0.000361	C9orf41-AS1	-2.05806		0.000111	GGCX	1.1862
0.00188869	LINC01600	1.0248						0.000319	GALNTL5	-2.38669		0.000133	PTI1	-1.78488		0.000167	RPS27L	-2.0568		0.00101	EML3	1.18682
0.00196981	ATM	1.03456						1.76e-05	RWDD2B	-2.3843		1.11e-05	CDO1	-1.78181		0.00154	LOC285500	-2.05649		0.000221	ZFR	1.19243
0.000762905	B3GNT7	1.04666						3.6e-05	RUNX1T1	-2.38429		1.3e-05	GSPT2	-1.7803		0.00033	FGF14	-2.05612		0.00179	RBM6	1.19429
0.00132427	RASEF	1.05465						0.000961	PRIM2B///PRIM2	-2.38419		6.61e-05	NEDD8-MDP1///MDP1	-1.78028		0.000381	CHAC2	-2.05576		0.00164	PXDC1	1.19517
0.000201278	UPK3BL///POLR2J3///LOC441259///POLR2J2///POLR2J	1.05492						9.62e-05	CCDC65	-2.38386		0.000218	TRA2B	-1.77952		0.000172	SPHKAP	-2.05565		0.00177	PAX6	1.19765
2.44e-05	TVP23C	1.06075						9.35e-05	LOC105370629	-2.38328		7.14e-05	RPL36A-HNRNPH2///RPL36A	-1.77812		2.09e-05	CTDSPL2	-2.05415		0.00169	BMP2K	1.19866
0.00137222	C20orf166-AS1	1.09845						7.27e-08	TAGLN3	-2.38266		0.000967	SIRT3	-1.77719		0.00106	COL28A1	-2.05324		0.000285	IL17RB	1.19872
0.00128496	ZNF777	1.12163						1.68e-06	CCDC57	-2.38244		2.39e-06	TAF7	-1.77475		8.18e-05	CDKL1	-2.05301		0.00142	C6orf106	1.19918
0.0014832	HIPK4	1.13593						6.22e-05	SPOCK3	-2.38212		0.000295	CD99L2	-1.77413		0.000693	MYB	-2.05297		0.000716	DBP	1.20194
6.29e-12	THRA	1.15695						0.000978	LOC105375172	-2.37799		6.09e-06	MIR4738///H3F3B///H3F3A	-1.76988		0.000306	THEMIS	-2.05251		0.00104	CDH22	1.20197
0.00131636	DDX31	1.19379						3.04e-05	FKBP7	-2.37736		0.00125	DLG2	-1.76949		0.000191	MIR7-3HG	-2.05225		0.0019	CMTM1	1.20267
6.85e-05	ACAP2	1.19425						3.09e-07	MLLT11	-2.37734		5.45e-08	CCSER2	-1.76691		0.000531	LOC101928716	-2.05225		0.000315	PLA2G5	1.2114
0.000974558	GIPC3	1.25431						1.84e-05	TLDC2	-2.37717		0.00149	PPARG	-1.76673		0.000684	CSRNP3	-2.05224		4.25e-05	ETV6	1.21197
0.00057699	ASMTL-AS1	1.27639						0.000137	AFM	-2.37655		0.000535	EPDR1	-1.76371		0.000137	NUDT18	-2.0514		0.00163	RECQL4	1.21246
0.000213883	MAP3K6	1.29945						0.00017	FGFRL1	-2.37585		0.000196	MIR664B///SNORA56///DKC1	-1.76314		4.25e-05	GET4///SUN1	-2.0506		0.00145	SNX33	1.21315
5.56e-06	TMEM106A	1.30326						2.63e-05	DHDH	-2.37536		0.00154	CISH	-1.76223		1.39e-06	ATP5F1	-2.05032		0.00178	SPOCK3	1.21929
0.00158976	DIP2B	1.39995						2.12e-07	RUFY3	-2.37399		0.00173	RASGRF1	-1.75904		1.35e-05	EIF5A	-2.04958		0.000419	CDKN1C	1.21982
0.00162464	PLCXD2	1.402						9.49e-06	HPRT1	-2.37202		0.000184	ETFB	-1.758		0.000195	CDK2	-2.04851		0.0017	SALL3	1.2232
0.00152538	ASB16	1.40948						9.08e-06	TCTE3	-2.37196		0.00161	SNX14	-1.7579		0.000105	CRH	-2.04763		0.0015	TBC1D16	1.23107
0.00190762	COX6B2	1.4404						6.43e-05	SS18	-2.37148		0.000937	COPS3	-1.75641		0.000239	GDAP1	-2.04715		0.00163	WHAMMP2///WHAMMP3	1.23941
0.00130454	SSTR3	1.46567						5.33e-05	KIR3DL2///KIR3DL1	-2.37112		0.00059	ZNF248	-1.75423		0.000533	SRR	-2.04713		0.00142	SCIN	1.23952
4.19e-05	NEDD1	1.50014						5.03e-06	GPR135	-2.37098		0.00104	MSH2	-1.75414		0.000505	SPAG16	-2.04658		0.000771	PRRC2C	1.2405
0.00171347	SLC5A3	1.54985						0.00013	DNAJC10	-2.37002		6.1e-06	DYNLL1	-1.75184		3.3e-06	BHLHE22	-2.04538		0.00173	MT1M	1.24195
7.59e-05	RAPH1	1.68225						2.13e-05	SPHKAP	-2.36876		1.32e-05	DNM3	-1.75012		0.000396	VSIG10L	-2.04285		0.000586	SERPINA1	1.24576
0.000836895	DEFB125	1.75409						5.03e-06	C1QTNF3-AMACR///AMACR	-2.36784		0.000882	EIF3M	-1.74981		0.000157	OR51B6	-2.04177		0.000555	KHNYN	1.24801
								6.78e-05	TEKT3	-2.36727		1.92e-05	NDUFAB1	-1.74906		0.000199	ACAT1	-2.04113		0.00195	ITGB5	1.24901
								0.000266	IFNK	-2.36438		2.48e-05	SLC25A4	-1.74437		0.000665	VDAC1	-2.04092		0.00109	PHLDA2	1.25049
								0.000408	RPS27A	-2.36358		1.21e-06	CYFIP2	-1.74393		0.000132	TOMM22	-2.04		0.00124	LOC730961	1.25069
								3.52e-06	NRXN3	-2.3634		0.000205	ENC1	-1.74171		0.000386	ATP6V0C	-2.03627		0.000264	ND4	1.25677
								4.27e-05	XPO5	-2.36285		0.00111	ACYP1	-1.74042		0.000402	NGEF	-2.03509		0.000303	KCNJ10	1.25734
								5.51e-05	SATB2-AS1	-2.36282		3.63e-07	PSMA5	-1.73963		3.1e-05	TRBC1	-2.03005		0.000438	IL9R	1.26
								0.000756	FAM47A	-2.36241		2.03e-06	TIMM23B///TIMM23	-1.73831		0.000426	HOXA13	-2.02979		0.00104	DDIT4	1.2645
								0.00032	GRM1	-2.36225		0.000124	TCEAL7	-1.73687		5.82e-05	ATP6V1G2	-2.02958		0.000692	JUND	1.26671
								0.00013	NRAP	-2.36184		1.48e-05	ITGB1BP1	-1.73504		0.00161	DNAJC27-AS1	-2.02861		0.00111	N4BP2L1	1.26751
								1.28e-05	LINC00310	-2.35864		0.000243	PMP2	-1.73486		0.000326	PDGFB	-2.02858		0.0019	A1BG	1.26804
								1.1e-05	HTR7P1///HTR7	-2.35846		0.000104	MRPL9	-1.73471		0.000887	LOC101928702	-2.02502		0.00024	KIF1C	1.26996
								5.67e-05	FAM160B1	-2.35828		0.00119	NCBP1	-1.73291		0.000742	ASCC3	-2.02415		0.00175	CADM1	1.27066
								4.23e-07	ENC1	-2.35641		5.83e-05	SIRPA	-1.73207		1.06e-05	STAT1	-2.02356		0.000328	MID1IP1	1.27248
								1.95e-05	FOXN1	-2.35579		1.55e-05	TPM3	-1.73069		0.000649	DLK1	-2.023		0.000205	FBXL18	1.27368
								6.4e-05	LOC101927494	-2.35562		0.000333	SLIRP	-1.72847		8.97e-06	TMEM200A	-2.02066		0.00127	IFNA17	1.27405
								3.14e-05	LY9	-2.35562		0.000206	VPS29	-1.72685		0.00105	LOC105371401	-2.02027		0.000539	MTAP	1.28039
								7.64e-06	SERPINF1	-2.35325		5.96e-06	IMMT	-1.72355		0.000989	VAMP3	-2.02025		0.00015	YIPF2	1.28086
								6.44e-05	NEFL	-2.35283		4.73e-05	SCML1	-1.72355		0.000482	TMLHE	-2.01888		0.000397	SLC22A23	1.28162
								0.000187	LOC102723927	-2.35275		0.00179	ZNF416	-1.72084		0.000185	DHDDS	-2.01831		0.00177	MARVELD1	1.28592
								6.18e-06	YWHAH	-2.35036		7.95e-06	CHMP4B	-1.7178		1.56e-05	PDK2	-2.01798		0.000397	PDLIM7	1.28769
								1.01e-06	NAPB	-2.34989		0.0008	CTDSPL2	-1.71527		0.000124	ALG1	-2.01729		0.000255	ATP6	1.29147
								0.000609	C22orf42	-2.34869		0.000221	AHNAK2	-1.71477		0.000341	PQLC2L	-2.01729		0.000455	ATP5E	1.29241
								0.000982	LMBR1	-2.34761		4.21e-06	MRPS9	-1.71322		0.000712	CUL2	-2.01693		0.000169	SYNJ2	1.29354
								0.000638	FANCB	-2.34211		0.00126	ARHGEF9	-1.71296		0.000166	XYLB	-2.01527		0.000846	CKM	1.29532
								0.000879	SVEP1	-2.34173		3.08e-05	CA10	-1.7127		0.000277	ASPSCR1	-2.01458		0.00141	GSTCD	1.29763
								6.9e-05	OTUD5	-2.34155		0.000212	NDUFB8	-1.71254		2.1e-05	CCNYL1	-2.01334		0.00146	HNRNPA2B1	1.30358
								2.58e-05	TRHR	-2.34083		9.82e-06	AMZ2	-1.71009		8.54e-05	DDX6	-2.01283		0.000466	DOT1L	1.30453
								0.000201	LOC105374676	-2.33905		0.000606	SMYD3	-1.70715		0.000818	IGIP	-2.01261		3.15e-05	LRP1	1.30674
								4.42e-05	STMN1	-2.33894		0.000378	PTPRN2	-1.70375		4.11e-05	CCT5	-2.01242		0.000161	TFEB	1.30677
								3.22e-05	RNF19B	-2.33828		3.47e-06	CDC123	-1.70222		1.42e-05	NUBPL	-2.01065		7.14e-05	RASA4B///RASA4CP///RASA4	1.30844
								0.000189	HNMT	-2.33695		1.08e-05	LOC101928625///MED21	-1.6985		0.000251	PIKFYVE	-2.00918		0.00189	ZSCAN20	1.31334
								0.000508	LINC00587	-2.33676		0.000829	THADA	-1.69773		0.000354	CELF1	-2.00895		0.00176	CYP1A2	1.31716
								0.000364	SLC52A1	-2.33675		1.37e-05	PPP2CA	-1.69685		0.000689	HOXD1	-2.0087		0.00151	GPR137	1.3206
								0.00159	RARRES1	-2.33316		0.000217	ALDH7A1	-1.6917		0.000788	KIFAP3	-2.00654		0.00113	CACNB2	1.32161
								9.18e-05	ZNF174	-2.33281		1.98e-07	LDHB	-1.69132		0.00178	LINC00445	-2.00626		0.00198	PLCB3	1.32369
								3e-06	KRT222	-2.33192		0.00188	CARMIL2	-1.68704		5.94e-05	ADTRP	-2.00612		0.00148	SRGAP1	1.33445
								0.000116	EPHA7	-2.33121		0.000203	CHL1	-1.68662		1.55e-05	KCNAB1	-2.00495		0.000235	VAPA	1.34319
								0.000189	SPP2	-2.33004		2.23e-05	C1orf43	-1.68561		0.00103	ZEB1	-2.00389		0.000761	LOC101929288	1.34428
								0.000227	MRPS23	-2.32916		0.000398	POLR3C	-1.6856		1.92e-06	PPIP5K1	-2.00357		0.00018	FBXO2	1.3475
								3.45e-05	OPRM1	-2.32882		1.84e-06	NDUFA5	-1.68478		3.77e-05	RUFY3	-2.00245		0.00019	COX2	1.3513
								0.000364	RPS14	-2.3275		2.27e-06	ARFGEF3	-1.68387		0.00139	LANCL1	-2.00162		0.00154	NGDN	1.35146
								4.04e-05	APMAP	-2.32662		0.000111	C14orf166	-1.68346		0.00185	AASS	-2.00088		0.00197	NLGN3	1.35738
								8.84e-06	RNF148	-2.32577		2.07e-05	AKTIP	-1.6821		0.000702	OR51I2	-2.00073		0.00163	HDAC7	1.36061
								2.26e-07	CDH18	-2.32509		0.000342	RASGRF2	-1.68009		0.000369	LOC101927943	-2.00006		0.0016	PYGO2	1.36156
								9.45e-06	DGCR12	-2.32447		1.03e-06	GLO1	-1.67779		0.000199	DZIP3	-2.00001		0.00102	DMPK	1.36457
								0.000673	CRISP3	-2.32407		9e-05	C1QBP	-1.67689		5.29e-05	COPS8	-1.99909		3.94e-05	CCDC85C	1.36585
								0.00111	C14orf105	-2.32392		0.000338	PGM2L1	-1.67596		0.00102	LOC100288310	-1.99858		0.00109	SIRT5	1.36979
								0.000118	RFC3	-2.32145		0.000285	NIT2	-1.67578		0.00117	STAR	-1.99825		0.000644	TP53BP1	1.36981
								3.53e-05	VDAC3	-2.32141		0.000449	EEF1A1	-1.67167		0.000158	TMEM230	-1.99773		0.000725	CD300LG	1.37327
								1.09e-05	SYN2	-2.31982		3.35e-07	MGEA5	-1.67083		0.0018	LOC101927460	-1.99758		1e-05	DOK3	1.37483
								4.66e-05	SPATS2	-2.31978		2.5e-05	KIAA0368	-1.66916		0.000848	CCDC171	-1.99718		0.000844	FGF11	1.37764
								0.00032	CSNK1A1P1	-2.3195		9.04e-05	TUBA4A	-1.66668		0.00113	TYMP	-1.9971		0.00145	DAPK3	1.37817
								2.71e-06	FSHR	-2.31926		0.00136	CLCN4	-1.66443		2.14e-05	ICA1	-1.99666		0.0019	MT1F	1.3783
								1.1e-05	LOC100130815	-2.31803		0.00084	SNRPD1	-1.66373		1.83e-06	HMGCLL1	-1.99658		0.00173	MAP2K2	1.37867
								0.000574	SIGLEC6	-2.31793		2.52e-05	TUBB	-1.66156		0.000192	DLG1-AS1	-1.99635		0.00179	TNFRSF10C	1.3799
								0.000116	PPM1L	-2.31793		0.000102	NELL2	-1.66089		3.98e-05	MRPL39	-1.99608		0.000206	ND2	1.38353
								0.000946	ALS2CR11	-2.31734		5.66e-05	RCHY1	-1.65932		2.19e-05	KCNAB2	-1.99527		0.00114	HVCN1	1.38805
								0.000554	CGREF1	-2.31327		2.25e-05	MEF2C	-1.65818		0.00117	ARMC9	-1.99422		0.00141	CHRNA4	1.38896
								0.000322	CCBE1	-2.31162		0.0018	SELT	-1.6577		1.22e-05	PRKAG2-AS1	-1.99392		0.00133	GLYR1	1.39059
								0.000192	LOC400965	-2.30949		1.82e-07	COX5B	-1.65574		6.77e-05	PTPRO	-1.99358		0.00108	CHST4	1.39825
								1.42e-06	RASGEF1B	-2.30936		5.45e-05	ALDH5A1	-1.65385		0.000847	ARG2	-1.99346		0.00182	NCDN	1.39893
								0.000347	LINC01350	-2.30852		1.78e-05	RRAGA	-1.65328		0.00193	PRPS1L1	-1.99345		0.00145	CSGALNACT2	1.40021
								0.000321	KCNK1	-2.30799		4.08e-05	PHYHIPL	-1.65282		0.000403	UBE4B	-1.99306		0.000288	TRIP10	1.4037
								0.000503	C16orf52	-2.30732		4.25e-06	FAM162A	-1.65253		0.000471	PLK4	-1.99185		0.000584	ANKRD9	1.40754
								0.000181	UST-AS1	-2.3057		0.000259	BAALC	-1.64864		0.00019	IGHV4-31///IGHM///IGHG4///IGHG3///IGHG1///IGHD///IGHA2///IGHA1///IGH	-1.98916		0.000378	PARP11	1.41501
								0.000358	ANP32A	-2.3035		9.96e-06	PSMA1	-1.64795		5.75e-05	FCGR2C	-1.98865		0.00185	VWA7	1.41595
								4.37e-05	LOC101929902	-2.30278		2.26e-05	ASTN1	-1.6465		0.00128	MRE11A	-1.98765		0.000348	DGKG	1.4186
								3.14e-08	MAP1B	-2.30047		4.94e-05	TSPAN7	-1.64644		8.89e-05	C9orf72	-1.98591		0.00177	ILVBL	1.42012
								0.000558	GBP6	-2.30007		0.000685	TAC1	-1.64631		0.000848	ESR2	-1.9847		0.00157	MSX1	1.42454
								0.000883	CAMSAP1	-2.2994		3.82e-05	HINT1	-1.64626		5.06e-05	LINC00535	-1.9834		1.25e-05	ADAM12	1.42484
								1.91e-05	KIFAP3	-2.29906		1.29e-05	AP3M2	-1.64482		7.86e-05	LOC643733	-1.98336		0.00179	VASP	1.42524
								1.5e-05	FAM166A	-2.29495		6.9e-05	DMXL2	-1.64464		0.000198	MZF1	-1.98295		0.000585	ERAP2	1.42658
								5.09e-05	KLK15	-2.29474		0.000127	HUWE1	-1.64317		8.15e-05	RAB3B	-1.98084		0.00102	ITPKB	1.42921
								6.78e-05	S100A5	-2.29447		0.00197	PSME1	-1.64073		0.000288	LOC105378828	-1.98063		0.000957	LOC105371920	1.42993
								0.000312	HSD17B2	-2.2936		2.01e-05	GHITM	-1.64071		0.00104	STK16	-1.98051		0.00176	FLJ21408	1.43453
								2.89e-05	WNT5B	-2.2928		0.000239	OXR1	-1.6399		0.000784	SCN2B	-1.97876		0.000353	RALGPS1	1.43476
								0.000951	TSHZ2	-2.29257		0.000802	CCDC53	-1.6387		0.000577	SYNCRIP	-1.97759		0.000336	TMEM150B	1.43545
								6.46e-09	RGS4	-2.2925		0.00116	ADK	-1.63827		0.000456	LINGO3	-1.97708		0.00188	LCAL1	1.43678
								0.00154	LINC00301	-2.29184		3e-06	RPL10///NDUFS5	-1.6358		0.000547	GARNL3	-1.97705		0.00156	CNGA1	1.43948
								8.35e-06	VAMP1	-2.29168		0.00127	TBC1D7	-1.63577		3.38e-05	MIR4723///TMEM199	-1.97689		0.000879	GAREM2	1.4407
								9.09e-05	SCIN	-2.29127		0.000174	AMPH	-1.63534		0.000172	JAZF1	-1.97596		0.000237	STIM1	1.44187
								0.00182	FRG1EP	-2.29117		7.78e-06	FH	-1.63475		7.56e-05	COMMD4	-1.97584		0.00159	AMBP	1.44339
								2.49e-05	PPARG	-2.29037		3.32e-05	HOPX	-1.63438		0.000334	ELAVL1	-1.97452		0.00183	ATN1	1.44362
								0.00167	FGD3	-2.29006		0.0018	RSPO2	-1.6342		0.00134	RNMT	-1.97423		0.00111	ATP2A2	1.44445
								0.000733	RRM2	-2.28907		0.000404	BEX5	-1.63391		0.00085	LOC105376360	-1.97278		0.00149	SLC39A8	1.44527
								2.79e-05	KRT83	-2.28868		1.43e-05	PRRC2B	-1.6335		0.00142	PEX13	-1.97237		0.00067	TAB1	1.44594
								8.35e-06	LANCL1	-2.28862		0.000487	NRXN3	-1.63145		1.33e-05	EIF5A2	-1.97144		0.000284	CCNK	1.4537
								1.18e-05	ARF3	-2.28795		4.45e-05	HDDC2	-1.63121		0.001	ERVK3-2	-1.96953		0.000417	TAF6L	1.46601
								1.36e-07	EML6	-2.287		0.000301	PSMC5	-1.62988		0.000351	RAD1	-1.96909		0.000804	NAV1	1.46655
								0.00071	NAA15	-2.28691		0.000181	PRDX3	-1.62975		0.00125	AK2	-1.96757		0.000345	ZNF7	1.46786
								1.08e-07	NRN1	-2.28608		0.000619	U2AF1	-1.62588		0.00133	LOC101060835///LOC100996809///HLA-DRB6///HLA-DRB5///HLA-DRB4///HLA-DRB3///HLA-DRB1///HLA-DQB1	-1.96654		0.000207	NDE1	1.47217
								2.41e-07	SCN3B	-2.28378		4.28e-06	LIPA	-1.62443		4.08e-05	DUSP6	-1.96596		0.000419	MUC5B	1.47357
								7.03e-05	FOXA1	-2.28362		4.5e-06	TBCB	-1.62381		0.000138	EEF1E1	-1.96494		0.00123	ARNT	1.47373
								8.84e-05	HOXD12	-2.28357		0.00145	PEX2	-1.62161		0.000624	PARK2	-1.96445		0.00103	PIWIL2	1.47389
								0.000328	CDK7	-2.28292		0.000134	CSNK2B	-1.61923		0.000314	WBP2NL	-1.96433		0.00198	SEPT6	1.48061
								3.05e-06	CNST	-2.28278		1.92e-05	KPNA2	-1.61822		0.000582	ANKRD53	-1.96395		0.00101	NFKBIB	1.48196
								0.000718	LOC101927446///GTPBP10	-2.28223		3.27e-05	NECAP1	-1.61723		0.000412	RHD	-1.96369		0.000753	GPER1	1.48212
								7.25e-06	PPP2R2D	-2.28179		0.000571	ANO4	-1.61455		0.000507	DNAJC12	-1.96228		0.00123	ZNF563	1.48212
								0.000881	GPR180	-2.28064		2.4e-05	VAMP7	-1.6114		0.00163	GALNT5	-1.96161		0.00103	RBAKDN	1.48244
								3.65e-06	NDUFV2	-2.28025		1.96e-05	HNRNPDL	-1.60961		0.000309	PLEKHB2	-1.96121		0.00136	PTPRO	1.48354
								1.63e-06	FXYD6	-2.28015		4.55e-06	MIR3652///HSP90B1	-1.60616		0.000227	NXPH2	-1.96033		0.0013	CYLC1	1.4844
								5.28e-05	PAPOLG	-2.27943		0.00173	ATP6AP1	-1.60515		9.24e-05	FGF12	-1.95986		0.00148	LINC01549	1.49178
								4.48e-06	ACLY	-2.27896		0.000143	RAB11A	-1.60441		0.000406	MFSD2B///FKBP1B	-1.95853		0.00147	LAG3	1.49406
								0.000116	SLC25A5-AS1	-2.27875		0.000308	SLITRK5	-1.60373		3.31e-05	RAD51C	-1.9573		0.00197	ODF3B	1.50216
								0.000137	MROH2A	-2.27812		3.8e-05	MFF	-1.60283		0.000434	CD200	-1.95709		0.00013	SH3PXD2A	1.50223
								1.65e-05	SP100	-2.27749		0.00182	TEX30	-1.60248		0.00154	UCKL1	-1.95622		7.63e-06	DPF3	1.50523
								0.000351	CXCL2	-2.27738		0.000144	SCG2	-1.5974		0.00108	ST8SIA2	-1.95619		0.0016	LOC105372179	1.507
								5.53e-06	MAP7D2	-2.27666		0.00114	GDA	-1.59644		0.000617	RBM8A	-1.95553		0.000651	MDS2	1.50968
								0.00032	RARG	-2.27603		2.76e-05	DECR1	-1.59607		0.000562	IL24	-1.95549		0.000794	SOS2	1.51841
								7.17e-05	RNF216	-2.2759		0.000698	GABRG2	-1.59545		2.43e-05	UQCRFS1	-1.95519		0.000986	RAB39A	1.51948
								1.51e-06	EPB41L3	-2.27571		0.000386	CHGB	-1.59274		0.00134	DOPEY2	-1.95513		0.00183	VSTM4	1.52015
								0.000398	LINC00648	-2.27563		3.97e-05	PAIP2	-1.59273		3.35e-06	CRYM	-1.95392		0.00141	LOC101928973	1.52223
								0.0018	RXFP1	-2.2724		1.38e-05	TUBA3D///TUBA3C	-1.59253		0.000298	SNX14	-1.95361		0.000805	ABTB2	1.52482
								0.000298	TEKT5	-2.27173		0.00106	SYT1	-1.59118		0.00119	NPY5R	-1.95272		0.00091	CCDC150	1.52837
								0.00016	TTLL5	-2.27116		0.00143	SCCPDH	-1.59075		0.00195	CAMK2A	-1.95241		0.000728	NANOS3	1.53062
								0.000228	VWA5B2	-2.27082		0.000759	RNF7	-1.59018		0.000189	PDS5A	-1.95193		0.0015	SLC8B1	1.53081
								5.64e-06	FABP3	-2.27023		0.000444	SERINC3	-1.58969		0.00148	TMEM26	-1.95188		0.00114	HIF3A	1.5317
								0.00151	SMG7-AS1	-2.2686		3.7e-05	ITFG1	-1.58814		0.00104	SLC10A7	-1.95106		0.00088	GFAP	1.53465
								7.73e-05	MSH5-SAPCD1///SAPCD1	-2.26849		0.00104	TRUB2	-1.58638		0.001	ADAMTS5	-1.95039		0.00143	PCDHA2///PCDHA3	1.5439
								0.00117	USF3	-2.26847		0.00186	USE1	-1.58452		0.000129	PLCXD3	-1.95033		0.000994	SLC18A2	1.54687
								2.1e-06	MRPL40	-2.26757		9.06e-06	ZNF365	-1.58143		6.28e-05	EIF4E2	-1.94746		0.00195	CSF2RA	1.54768
								0.000923	LOC340090	-2.26693		0.000792	ENPP5	-1.58097		0.000124	DGCR11	-1.94743		0.00157	FOXK1	1.54835
								0.000543	POF1B	-2.26684		0.00138	RFC2	-1.58066		0.00099	NEK1	-1.94708		0.00141	NOP16	1.54876
								1.77e-05	RAD51C	-2.26681		4.99e-05	SERINC1	-1.58036		0.000194	SMIM4	-1.94614		0.000614	RRBP1	1.55165
								0.000245	DENND2D	-2.26662		0.000194	NFU1	-1.57973		0.000139	GPATCH2	-1.94601		0.000684	IPO8	1.55781
								2.41e-06	CARTPT	-2.26641		0.000978	CNKSR2	-1.57797		0.000402	RAB11A	-1.94582		0.000728	NYNRIN	1.56494
								2.27e-05	PPP4R1L	-2.26552		0.000286	EMC9	-1.57757		3.1e-05	TRAPPC2B///TRAPPC2	-1.94235		0.000557	BHMT2	1.56836
								9.86e-05	MUC16	-2.26355		1.61e-05	TUB	-1.57571		0.00129	LINC00889	-1.94217		0.00041	TMEM51-AS1	1.57599
								0.000161	CORIN	-2.26169		0.00169	CRMP1	-1.57286		0.00141	TTK	-1.94169		0.00165	ARSD	1.57694
								1.16e-06	LRRC8B	-2.26145		0.000573	PEBP1	-1.5721		0.00114	LINC00507	-1.94057		0.00187	GRIK5	1.57912
								1.03e-05	SUPT7L	-2.26062		6.53e-06	EIF4H	-1.57188		0.000612	TRAPPC1	-1.94039		0.00152	MMP25	1.58055
								0.00102	KIAA1109	-2.25933		9.94e-05	SNCA	-1.57005		0.00173	PEX14	-1.94032		0.000661	MUC8	1.58164
								0.00104	CABS1	-2.25882		0.00108	NPRL2	-1.56987		2.87e-05	STMN1	-1.94028		0.000966	VPS9D1-AS1	1.58368
								2.15e-06	TARBP1	-2.25688		0.000537	KCNQ5	-1.56686		2.04e-07	POP4	-1.94001		0.00187	KRT6C///KRT6B///KRT6A	1.58435
								0.00123	VPS13A	-2.25662		0.000414	PDHB	-1.5661		0.000833	DOCK1	-1.93983		4.38e-05	SLC25A48	1.58985
								9.38e-05	CST9L	-2.25572		0.000533	GLS	-1.56538		0.000682	PRR9	-1.9397		5.47e-05	KIAA2026	1.59293
								0.000214	KCNC2	-2.25555		0.000684	FABP7	-1.56417		0.000676	RTP3	-1.93954		0.000938	RASIP1	1.60006
								7.52e-05	LOC102724009	-2.25551		0.000346	RPS12	-1.56415		5.08e-06	HUNK	-1.93876		0.000714	TET2	1.60385
								1.22e-05	RDH10	-2.25519		2.6e-05	TMEM65	-1.56139		0.00178	C8orf34	-1.93768		0.00192	IGK///IGKC	1.60392
								0.000566	FAM83D	-2.25506		0.000244	LOC728554///THOC3	-1.56138		3.59e-05	TPK1	-1.93571		0.000308	LOC101928433	1.60495
								1.01e-07	PDHB	-2.25473		0.000196	PNMA2	-1.56091		0.000172	MTHFD1L	-1.93508		0.000113	LOC101928658	1.60671
								1.73e-05	NRXN1	-2.25376		0.000365	PKIA	-1.55999		0.000739	C12orf77	-1.93452		0.00161	MYO15B	1.60715
								0.00125	HOXB-AS3	-2.25375		2.82e-05	UFC1	-1.5586		0.000134	MAPK9	-1.93421		0.00195	KLK8	1.61452
								0.000667	IQCF4///IQCF3	-2.25306		0.000536	PPARGC1A	-1.55845		0.000112	LOC286359	-1.93391		0.000438	LOC101930421	1.61692
								0.0002	CLMP	-2.2516		5.78e-05	VDAC1	-1.55775		0.00167	ZBED9	-1.93388		0.000257	SEC14L4	1.61728
								3.89e-06	FAM81A	-2.25149		0.00104	SMIM7	-1.55658		0.00119	BCAS4	-1.93348		0.00132	ZCCHC2	1.61988
								0.000168	LINC01089	-2.25066		0.000317	SETD4	-1.55581		0.00107	LOC105376081	-1.93332		0.000885	HIC2	1.62164
								0.000212	DUOXA1	-2.25056		0.000175	DPY30	-1.55522		1.24e-05	GNB5	-1.93301		0.00149	NR6A1	1.62265
								0.000163	FIGLA	-2.24985		1.6e-05	CHCHD2	-1.5543		0.000427	VIPR2	-1.93145		0.000312	COL5A3	1.62411
								0.000563	SAMSN1	-2.24754		0.00183	ATG2B	-1.55424		5.41e-05	EMG1	-1.93009		0.00192	LOC105369974	1.62421
								0.000274	GP5	-2.24572		7.95e-05	METTL5	-1.55192		3.94e-05	EXTL2	-1.92987		0.00116	GATA2	1.62593
								3.38e-06	KRT4	-2.24539		6.47e-05	TMEM14A	-1.55116		7.14e-06	KIF9	-1.92976		0.00123	ZNF681	1.62639
								2.95e-06	GABRB3	-2.2444		0.00103	PSEN1	-1.55058		0.000866	POLDIP2	-1.92956		0.000402	TREML5P	1.62737
								0.00078	C15orf41	-2.24439		3.65e-05	RCOR3	-1.54988		0.000103	LOC100506282	-1.9292		4.6e-06	TESMIN	1.63316
								1.08e-05	CARS	-2.24419		0.000201	GLT8D1	-1.54908		1.34e-05	YWHAB	-1.92902		0.00148	ERVH-1	1.63333
								1.31e-06	ZBBX	-2.24407		0.000206	TPD52	-1.54826		0.0015	GUCA2B	-1.92866		0.00125	CLN6	1.6366
								2.62e-06	SYT13	-2.24364		9.89e-06	MYSM1	-1.54825		0.000273	CDCP1	-1.92863		0.000456	MAGEA8	1.63943
								6.9e-06	GET4	-2.24326		0.000382	NAP1L2	-1.54707		0.000379	JAZF1-AS1	-1.9286		0.000674	ORC1	1.64552
								7.9e-06	SCG5	-2.24312		5.99e-05	EIF3H	-1.54693		7.94e-05	LOC100507557	-1.92812		0.00194	HEATR9	1.64557
								0.000298	EFCAB13	-2.24299		0.000644	RBFOX1	-1.54688		0.000493	KRIT1	-1.92706		0.00198	SFTPB	1.64616
								0.00054	PIK3R4	-2.24274		4.38e-05	TSPAN5	-1.54674		0.000255	LOC100131180	-1.92703		0.000494	SDCCAG8	1.65033
								0.000248	RBBP6	-2.24183		3.24e-05	TOMM20	-1.5459		0.00051	CNTFR	-1.9268		0.00139	PTPN23	1.65266
								2.24e-07	CDK5	-2.24068		0.000196	DCAF6	-1.54529		0.000406	CTLA4	-1.92679		0.00185	RREB1	1.65535
								0.000871	AQP10	-2.24046		0.000761	RARS	-1.54312		5.41e-05	DPYS	-1.9262		0.000921	ABCB11	1.65553
								0.00102	LINC00334	-2.23926		0.000229	FAF1	-1.54242		0.000647	SATB2-AS1	-1.92442		0.0013	SLC26A1	1.66163
								0.000353	NAV2-AS5	-2.23874		2.65e-05	EMC2	-1.54237		0.000316	LOC284798	-1.92384		0.00143	AEBP1	1.66823
								6.76e-05	S100P	-2.23844		0.000763	SMIM8	-1.54195		0.000946	TRIM8	-1.92352		0.00168	DRD3	1.66982
								0.000774	C3orf58	-2.23763		5.34e-05	DCLK1	-1.53943		0.000108	AQP11	-1.92206		0.00155	LTBR	1.67093
								0.00106	TAAR3	-2.23753		0.00119	SCN2B	-1.53922		0.000949	HBQ1	-1.92181		0.000175	FUT8	1.6726
								2.15e-05	CASR	-2.23655		0.00102	TCEAL8	-1.53885		0.0013	LOC100130476	-1.92082		0.000889	ALPL	1.673
								0.00048	HYALP1	-2.23585		0.000303	GUCY1B3	-1.53856		0.000218	FBXO40	-1.92051		0.00125	TCAIM	1.67515
								0.00175	LOC100130642	-2.23529		0.000323	IP6K2	-1.53633		0.000717	TTC39C	-1.91986		0.0015	MZB1	1.67658
								0.000399	LOC283737	-2.2348		7.76e-06	ATP5L	-1.53461		9.31e-05	CENPF	-1.91922		0.000882	CRB3	1.67809
								1.88e-08	GNG3	-2.23477		2.53e-05	SLC16A6	-1.53375		0.000826	LOC727916	-1.91898		0.00128	MAPK8IP3	1.67947
								0.00178	KCNJ1	-2.23472		6.2e-06	COA1	-1.53157		0.00121	CHGB	-1.91815		0.00139	SLC6A6	1.68397
								4.11e-05	SDR16C5	-2.23371		1.17e-05	UNC50	-1.53105		0.000297	PAFAH1B1	-1.91706		0.000525	ZEB2	1.68838
								1.18e-06	SYP	-2.2324		0.00168	HR	-1.5309		0.000166	BET1L	-1.91654		0.0014	CCDC18	1.68891
								0.000149	VWA7	-2.23147		0.000248	SNX2	-1.52543		0.000668	MCTS1	-1.91557		0.000254	RBCK1	1.69473
								2.24e-06	DNTTIP1	-2.23145		3.37e-05	PHF20L1	-1.52478		0.00158	CDC20B	-1.91532		0.000971	LINC00504	1.6956
								2.87e-05	GPR158	-2.23011		0.000415	HPRT1	-1.52436		1.52e-05	ASAH2B	-1.91476		0.000497	MRPL41	1.69566
								0.000429	FAM150B	-2.22912		0.000814	IDH3A	-1.52339		0.00156	TLL2	-1.91417		0.000841	SCARNA17	1.69575
								0.000641	REG4	-2.22864		0.000573	TMEM25	-1.52146		0.00097	GHET1	-1.91409		0.000274	SAMD1	1.69646
								3.24e-05	EXD3	-2.22843		4.1e-05	GPHN	-1.52091		0.000703	MTPAP	-1.91198		0.00123	PDLIM4	1.69729
								9.04e-05	TMC2	-2.22768		0.000128	WASL	-1.5206		0.00105	DOCK4	-1.91009		0.00187	ELMSAN1	1.69945
								0.000289	EBP	-2.22719		4.46e-05	SLC1A1	-1.52052		0.000587	TOR1AIP2	-1.90907		0.00121	HEY2	1.69969
								5.22e-06	PAIP2	-2.22619		9.12e-07	TERF2IP	-1.52033		0.00172	LRPAP1	-1.90761		0.000374	ZNF219	1.70447
								0.000187	KCNIP2	-2.22505		1.87e-05	SNAPC5	-1.5198		0.000597	FAM83B	-1.9067		0.00181	GNAS-AS1	1.70613
								0.000668	FAM189B	-2.22501		7.65e-06	ENDOD1	-1.51946		0.000801	CCDC13	-1.90667		0.000476	GLP1R	1.70651
								1.69e-06	EPDR1	-2.22489		5.64e-06	MSRB2	-1.51875		0.000611	RMI2	-1.90639		0.000907	GAS1	1.70715
								1.81e-06	LOC286367	-2.22471		0.00135	H2AFV	-1.51865		0.00144	PLCL2	-1.90606		0.00179	GIGYF1	1.71052
								1.5e-05	DPP6	-2.2246		0.00156	IDNK	-1.51609		0.000861	HGSNAT	-1.90455		0.00167	POF1B	1.71332
								3.24e-05	CPXM1	-2.22406		2.56e-05	ACP1	-1.51561		0.000211	HS6ST3	-1.90422		0.0007	IKZF1	1.71788
								0.00175	CLDN18	-2.22372		8.34e-05	HSPE1-MOB4///MOB4	-1.51524		0.000139	C1GALT1C1L	-1.90404		0.000608	FGFRL1	1.71909
								4.94e-06	GPHA2	-2.22351		0.000172	ZNF317	-1.51397		0.000126	KCNJ3	-1.90376		0.000462	CDHR5	1.72574
								7.05e-05	FOSB	-2.22348		4.16e-05	LINC00461///MIR9-2	-1.51035		0.000693	SERPINE1	-1.90243		0.000366	CST1	1.72896
								0.000617	PLG	-2.22347		0.000201	SNORD73A///RPS3A	-1.51002		0.00123	DPP8	-1.90239		0.00188	AZU1	1.7308
								7.2e-06	VPS53	-2.2229		0.000521	LOC100126784	-1.50893		0.000502	MSR1	-1.90204		0.000246	LOC100131347	1.73493
								1.98e-05	UPK3A	-2.2226		1.6e-06	COX4I1	-1.50767		0.000397	ZNF691	-1.9018		0.00175	EPS8L1	1.73602
								0.000905	ABCC12	-2.22241		2.85e-05	MTX2	-1.50737		0.00145	ADH1C	-1.90157		0.000651	PLG	1.73695
								7.09e-05	STAR	-2.22238		2.89e-05	RPLP0	-1.50621		0.000443	SCAMP1-AS1	-1.90071		9.28e-05	ATF5	1.73708
								2.77e-05	LOC101927051	-2.22227		9.85e-05	COX6C	-1.5035		2.72e-05	EMC4	-1.90065		0.000873	TKFC	1.73804
								4.41e-05	GFM1	-2.22144		1.24e-05	RPL17-C18orf32///C18orf32///RPL17	-1.5034		0.00142	PRPF4	-1.90017		0.000535	GRM8	1.73839
								0.00051	NMU	-2.22095		0.00101	MRPS18C	-1.50084		0.00106	GRIN1	-1.89724		0.00157	LOC105378749	1.74236
								0.000123	CDC37	-2.22067		0.00035	AZIN1	-1.50078		0.00136	EHF	-1.89686		0.00112	DEFB4B///DEFB4A	1.74286
								2.78e-05	LEPROT///LEPR	-2.21888		0.000286	MRPL15	-1.49897		0.000269	PGK1	-1.89625		0.00194	LOC440704	1.74406
								0.00082	LINC00960	-2.21853		2.52e-05	SPCS1	-1.49824		0.000417	RICTOR	-1.89599		0.00041	HOXA10-HOXA9///MIR196B///HOXA9	1.74461
								0.000209	PRDM10	-2.2184		9.92e-06	DAZAP2	-1.49721		5.68e-05	ARF4	-1.89439		0.000181	CD101	1.74901
								9.83e-09	MAST3	-2.21712		0.000139	TTC14	-1.49525		5.83e-05	BBS7	-1.89409		0.000728	PCNX1	1.7529
								0.000298	IL9	-2.21662		0.000163	SYBU	-1.4935		0.00021	LOC100506563	-1.89404		0.00165	ILDR1	1.75292
								0.000226	LINC01015	-2.21481		3.67e-05	EXT2	-1.49297		0.000206	HS6ST2	-1.89384		0.00108	CYP4A22///CYP4A11	1.75447
								0.000128	LOC285766	-2.21475		9.02e-05	ATG3	-1.49213		0.000116	LINC01503	-1.8932		0.000371	LOC731157	1.7574
								4.68e-05	EIF1	-2.21325		8.29e-05	MRFAP1L1	-1.49091		9.87e-05	LOC158402	-1.89238		0.000179	LOC101927769	1.7621
								0.00175	GUCA1C	-2.21306		2.95e-06	YWHAZ	-1.4887		0.000267	PML	-1.89109		0.00176	CASR	1.76395
								0.000307	KLK12	-2.21246		0.00111	NDRG4	-1.4885		5.25e-05	HEATR3	-1.89057		0.00108	PDE6D	1.76727
								0.000892	LATS1	-2.21216		0.000491	MTCH2	-1.48813		6.23e-05	PCYOX1L	-1.89049		0.000113	NPAS3	1.77228
								1.93e-05	CCDC184	-2.21187		2.03e-06	PARK7	-1.48805		0.000814	CDK11A///CDK11B	-1.88999		0.00127	USP42	1.77297
								3.32e-07	CHRM1	-2.20999		0.000193	CHMP2B	-1.48669		0.000928	LINC00161	-1.88976		0.000677	PARVB	1.77543
								4.98e-08	PART1	-2.20949		0.000718	PFDN1	-1.48637		0.000411	IFNAR1	-1.88849		0.000372	LOC401021///HOXD4///HOXD3	1.77566
								3.51e-05	TNNC1	-2.20934		1.34e-05	TSG101	-1.48591		0.000379	PKIB	-1.88796		0.00115	TAF1L	1.77715
								5.7e-05	SERPINI1	-2.20862		4.95e-05	PDK3	-1.48421		0.00114	MRPL37	-1.88719		0.000337	CCDC155	1.77973
								2.32e-06	CUL1	-2.20834		0.000555	UBLCP1	-1.48322		0.00124	UBE2D1	-1.88632		0.000933	ZFHX3	1.78064
								0.00126	KRTAP9-9	-2.20825		5.8e-05	SRP72	-1.48239		0.0011	CLVS1	-1.88617		5.14e-05	ND5	1.78306
								0.000863	RAB9BP1	-2.20825		0.000867	ACTR10	-1.48185		0.000475	DHX57	-1.88551		0.000967	RBM5	1.78576
								0.00013	MYCN	-2.20775		9.3e-05	CAMTA1	-1.48044		0.00133	ZNF702P	-1.88543		0.000372	TSSK6	1.79301
								6.2e-06	CAMTA1	-2.20676		0.000659	MED7	-1.47956		0.00157	LOC101928403	-1.88441		0.00111	PRRG2	1.79525
								0.000351	TMEM185A	-2.20664		1.61e-05	CUL3	-1.47888		0.00156	KLRF1	-1.88283		0.00105	RBBP9	1.7982
								0.000421	DDA1	-2.20632		1.01e-05	SIPA1L1	-1.47798		0.000329	NETO1	-1.88267		0.00109	FLNA	1.80167
								0.000112	LINC01204	-2.20592		0.000255	COX5A	-1.47661		0.000828	IGF1	-1.88259		0.00104	B4GALT3	1.80223
								2.16e-05	BICD2	-2.2054		0.000806	PLA2G16	-1.47647		9e-05	ANO4	-1.88234		0.00135	TNK2-AS1	1.80396
								6.2e-05	IRAK2	-2.20503		5.22e-05	SFPQ	-1.47644		0.000587	NUF2	-1.88122		0.00109	AVL9	1.80742
								0.000296	LOC101927379	-2.20486		0.00115	PREP	-1.47622		0.00133	ANKRD54	-1.88111		0.00116	DKFZp564C1072	1.80877
								4.55e-06	CCNA1	-2.20463		8.31e-07	EHBP1	-1.4755		5.32e-05	FAM218A	-1.88102		5.83e-05	AZGP1P1	1.80998
								0.00114	LOC101929645	-2.20284		4.97e-05	PSD3	-1.47541		3.55e-05	IDH3A	-1.88098		0.00165	GCC1	1.81108
								1.78e-05	GABRA4	-2.20228		0.000948	DNAJA4	-1.47492		3.29e-05	CUL3	-1.88058		0.00186	DKK3	1.81172
								0.000642	LOC100422737	-2.20225		5.67e-06	SCRN1	-1.47484		0.000196	FBXO22	-1.88027		0.00182	ARFRP1	1.81241
								2.55e-05	APOH	-2.20177		0.000422	COX7B	-1.4744		0.000341	CEACAM3	-1.87927		0.00152	RNF5	1.81398
								5.34e-06	CCDC24	-2.20085		0.000581	CXorf40B	-1.47372		1.52e-05	CASQ1	-1.8791		0.00191	RBM14-RBM4///RBM4	1.81888
								0.00158	LOC100996634	-2.20046		6.96e-05	KIDINS220	-1.47363		0.000335	PGRMC1	-1.87867		0.000317	FOXM1	1.81926
								0.000599	MANEAL	-2.1996		0.000534	TMEM70	-1.47204		0.000882	IQCF5	-1.87781		0.000601	ZSCAN10	1.8198
								1.57e-06	TAS2R7	-2.19896		0.00149	GABBR1	-1.47185		0.0011	SGPP1	-1.87772		0.000451	KANSL3	1.82193
								1.93e-06	COMMD6	-2.19774		0.000252	GOT2	-1.47014		3.01e-06	NDUFA1	-1.87753		6.19e-05	NKX2-3	1.82283
								0.000228	ARFGEF1	-2.1974		0.0011	KPNA1	-1.47012		0.000875	BEX5	-1.87743		0.000994	CTNS	1.82333
								0.00168	HMGA2	-2.19719		3.87e-05	LRRC8B	-1.46981		0.000729	GLRB	-1.87733		0.000529	RHOJ	1.82489
								1.62e-05	EFNB3	-2.19645		0.000671	ATP6V1G2	-1.46978		4.19e-05	DGUOK	-1.87688		0.000777	HS6ST1	1.82746
								1.72e-06	LOC286083	-2.196		0.00101	MPV17	-1.46855		0.00066	NAT6	-1.87614		0.00192	LINC00032	1.83208
								0.00109	YKT6	-2.19501		5.07e-05	COX6B1	-1.46739		4.78e-05	ACTN2	-1.87604		0.000383	SKIL	1.84143
								0.000842	HAS1	-2.19367		0.000378	TRIP12	-1.46719		0.00189	ARHGDIA	-1.87536		0.00141	CYTH3	1.84146
								1.92e-05	PIM2	-2.19231		0.000551	SPCS2	-1.46632		8.08e-05	SLC35B1	-1.87396		6.43e-05	ZNF280A	1.8443
								0.000164	PARPBP	-2.19114		3.45e-05	COPS2	-1.46599		4.33e-05	ADAM23	-1.87322		0.00107	GJB5	1.84839
								2.3e-05	ATP5A1	-2.19113		3.3e-05	RPL17-C18orf32///SNORD58C///C18orf32///SNORD58A///SNORD58B///RPL17	-1.46439		0.00107	CACNB1	-1.87227		0.000649	FAM185A	1.84842
								2.54e-07	GOT2	-2.19049		0.000337	RPL36AL	-1.46436		0.000858	DLL3	-1.87193		0.000881	CRB2	1.85437
								0.000123	FLT4	-2.18949		2.8e-05	CSE1L	-1.46345		0.000532	SPATS2	-1.87048		0.00163	CYP4V2	1.8598
								7.53e-06	TAS2R10	-2.18893		0.000965	TUFM	-1.46128		0.000396	TMEM67	-1.87047		0.00168	CYP19A1	1.86266
								0.00104	LOC101928043	-2.18623		0.000438	SLIT2	-1.45998		5.51e-05	SYNPO2	-1.87006		0.000222	CASP10	1.87281
								5.55e-05	JAZF1	-2.1852		0.000192	LYSMD2	-1.45971		0.000809	CCL8	-1.86939		0.0012	TARS	1.87393
								6.91e-05	NEFM	-2.18434		0.000172	RASA1	-1.45964		0.000577	ZNF41	-1.86918		0.00121	DRAXIN	1.87889
								0.000983	NECAB1	-2.18415		6.3e-06	SORL1	-1.45915		4.81e-06	CYP4V2	-1.86871		0.000157	LOC100507277	1.88211
								0.000647	SNTB1	-2.18411		0.000544	FXYD1	-1.4591		0.000524	SPOCK3	-1.86834		0.0014	EMP3	1.88353
								0.000223	VPS13D	-2.1836		0.000156	PSMB3	-1.45567		0.000954	ALKBH4	-1.86825		0.00176	LOC102724611	1.88749
								0.000423	TEX11	-2.18353		0.000704	ANKMY2	-1.45524		0.000694	PLD1	-1.86794		0.00197	RGS14	1.88993
								0.000113	HIST1H1A	-2.18334		0.000378	NSA2	-1.45447		1.39e-05	TXNDC9	-1.86698		0.00189	MYO10	1.89055
								0.000384	MTMR1	-2.18251		0.00022	SYT13	-1.45353		0.000956	SSH2	-1.86671		0.00128	ATOH1	1.89181
								0.000341	gcys-20	-2.18218		2.65e-05	CDC42SE2	-1.4529		2.12e-06	SRSF12	-1.86521		6.83e-05	PRH1-PRR4///PRH2///PRH1	1.89294
								7.51e-06	RAB3B	-2.18151		0.000244	RNF219	-1.4529		7.91e-05	DDX28	-1.8645		0.000896	EPHA1	1.89464
								0.000183	LINC00882	-2.18119		6.08e-05	PCCA	-1.45155		0.000135	ANKMY1	-1.86364		0.00185	NCOA3	1.89647
								5.34e-05	FCN2	-2.18108		0.00154	GCAT	-1.44923		0.000174	DNM2	-1.86304		0.00106	LOC101929229	1.89913
								0.000222	KNG1	-2.18029		0.000307	SUCLA2	-1.44894		0.000245	USP25	-1.86297		0.0013	GNG8	1.90127
								0.000154	PRKCH	-2.18021		0.00128	PPP2R3C	-1.44873		0.00018	RUFY2	-1.86263		0.000154	CEP95	1.90216
								0.00033	LRMP	-2.17951		1.88e-06	MPP1	-1.44638		0.00185	PPIAL4C///PPIAL4A///PPIAL4G	-1.86142		0.000452	ANGPT2	1.90227
								1.92e-06	LDHA	-2.17924		8.87e-05	SNRPD2	-1.44605		0.000324	ZWILCH	-1.86134		0.000981	EREG	1.90472
								0.000507	NT5C1B-RDH14///NT5C1B	-2.17887		4.81e-05	TTLL7	-1.44529		2.06e-05	DDX20	-1.86049		0.00189	PIK3R4	1.90673
								6.57e-06	CATSPER1	-2.17829		0.00184	TDP1	-1.44486		0.000347	STS	-1.86037		0.000183	CCDC187	1.90967
								0.000162	DTX3	-2.17824		7.99e-06	PAFAH1B1	-1.44335		0.000309	NF1P9///NF1	-1.86005		0.000919	TM4SF1	1.91148
								0.000385	CDKN3	-2.17786		0.0017	TSPYL1	-1.4432		5.79e-05	TUSC3	-1.85991		0.00175	KATNAL2	1.91289
								0.000387	CRYBA1	-2.17671		0.00189	SSBP1	-1.44123		0.000175	LACTB	-1.85978		0.0013	SRRM2-AS1	1.91759
								0.000527	FGF7	-2.17666		5.45e-05	TMEM14B	-1.44093		4.66e-05	PIAS2	-1.85929		0.00102	RNF17	1.9184
								0.000273	FHAD1	-2.1766		0.000466	RPL6	-1.44003		5.91e-05	CFAP46	-1.85903		0.00189	ARHGEF28	1.92125
								0.000888	LOC100132735	-2.17653		0.000122	TTC19	-1.43975		0.00079	SMURF1	-1.85857		0.000371	TTC38	1.92179
								9.37e-07	GABRG2	-2.17644		0.000201	GSTO1	-1.4388		0.000544	DNAJB4	-1.85793		0.000843	MRPS26	1.92455
								0.000689	LOC100506498	-2.17532		2.09e-05	SPOCK1	-1.43734		0.000915	TEP1	-1.85768		0.000505	SLC4A2	1.92562
								1.42e-07	CRMP1	-2.175		0.00154	GGH	-1.43602		0.000191	ANKRD13C	-1.85752		0.000213	MMP15	1.92673
								4.67e-05	DOCK6	-2.17474		0.00165	TRO	-1.4343		0.00068	SDC3	-1.85736		0.00103	GLIS3-AS1	1.92708
								6.97e-05	GLRB	-2.17447		2.69e-05	SAMM50	-1.4335		0.000268	DCLK1	-1.85568		0.0017	KISS1	1.93316
								0.000175	KCNC3	-2.17326		0.000423	METTL3	-1.43331		0.000966	HBBP1	-1.85497		0.00199	LOC100652777///PLA2G10	1.93462
								2.62e-07	GPI	-2.17196		0.000987	PNMAL1	-1.43279		0.00133	LOC285556	-1.85486		0.00153	UGT1A3///UGT1A1///UGT1A9///UGT1A5///UGT1A8	1.93493
								0.00016	LINC00494	-2.17163		0.000747	SNORD77///SNORD76///SNORD74///GAS5///SNORD44///SNORD47///SNORD80///SNORD79///SNORD81	-1.43124		0.000939	MIR3658///UCK2	-1.85462		0.00163	TGFBI	1.93501
								3.28e-05	CFAP73	-2.16984		9.53e-05	TCEB1	-1.43023		0.000165	LINC01361	-1.85414		0.000363	ANPEP	1.94405
								8.04e-05	TRIM54	-2.16922		0.000461	PPA1	-1.42898		0.00195	PCGF5	-1.85335		0.000773	LINC01049	1.94617
								0.00043	HYDIN2	-2.16818		1.57e-05	TM2D3	-1.42875		0.00121	KCNJ15	-1.85315		0.000564	CYB5RL	1.94744
								1.33e-07	CCT4	-2.16575		0.000524	EAPP	-1.42843		0.000764	PEG3	-1.85291		0.000613	SZRD1	1.95089
								0.000134	FRMD7	-2.16562		8.85e-05	CNPY2	-1.42747		0.00018	SLC25A15	-1.85185		0.000234	HCFC1	1.95187
								0.00175	DDX53	-2.16555		0.000332	NDUFA4	-1.42707		0.000363	DLGAP1	-1.85173		0.00148	WFIKKN2	1.95583
								9.98e-07	NEUROD6	-2.1654		0.00063	ZNF415	-1.42661		3.7e-05	ECHDC1	-1.85162		0.00121	TOR1AIP1	1.9567
								9.04e-06	APOL5	-2.16474		7.05e-05	HLTF	-1.42615		4.26e-05	ATP5C1	-1.85142		0.000439	SYTL3	1.9586
								2.35e-07	EIF2B3	-2.16413		0.000176	NBR1	-1.42384		0.000393	WDHD1	-1.85043		0.000856	S100A5	1.95948
								5.49e-05	ILDR1	-2.16412		0.000132	TFRC	-1.4229		0.000758	GK	-1.8503		0.00154	SLFN5	1.96038
								0.000228	DYNC2LI1	-2.16399		3.17e-05	PPP2CB	-1.4224		0.00158	PRKCD	-1.84912		0.00154	LOC101927411	1.966
								0.000406	SSMEM1	-2.16291		4.03e-05	EFR3B	-1.42153		0.00127	SNTG2	-1.84836		0.000699	FAM169B	1.97196
								3.22e-05	NAP1L5	-2.16283		0.000161	RGS7	-1.42066		0.000917	TBR1	-1.84763		0.00114	GP2	1.97953
								5.53e-06	EFNA5	-2.16237		0.0003	SEC61G	-1.42		0.000265	SNX10	-1.84488		0.000661	TOR1AIP2	1.98612
								0.000864	PRICKLE2-AS3	-2.16215		1.09e-06	SNORD18C///SNORD18B///SNORD18A///SNORD16///RPL4	-1.41965		0.00158	ESCO2	-1.84474		0.00168	DLGAP1-AS2	1.98697
								0.000158	NUS1P3	-2.16202		4.54e-05	VPS50	-1.41957		0.000343	OVOL1-AS1	-1.84406		0.000116	CRP	1.98775
								0.00105	LOC100507351	-2.16172		0.00017	ME1	-1.41871		0.00163	ZNF655	-1.84342		0.000684	AHNAK	1.99051
								0.000708	PCDHGC5	-2.16088		0.00156	FEM1C	-1.41843		0.000518	TMEM136	-1.84277		0.000241	LOC102800447///LOC101930566	1.99267
								0.000494	RBP4	-2.16074		0.000111	PGK1	-1.41842		0.000121	ZNF510	-1.8421		0.000352	CDK6	1.99479
								2.4e-05	LMX1B	-2.16037		2.45e-05	MICU1	-1.41529		2.63e-05	ZNHIT3	-1.84201		0.000342	FGF10-AS1	1.99647
								0.000742	KCNE5	-2.1595		8.89e-05	TARBP1	-1.41478		7.87e-05	FAR2	-1.8417		0.00114	TP73	1.99965
								0.000135	PARD6B	-2.15905		3.25e-05	ZNF512	-1.41466		0.000237	LINC01140	-1.84134		0.000173	ANHX	2.00125
								0.000391	LINC00664	-2.15881		9.31e-05	SPG11	-1.41316		0.000756	RASA2	-1.83985		0.00118	BMS1P6	2.00223
								0.00157	F11	-2.15871		0.000246	MRPL18	-1.413		5.16e-05	TTBK2	-1.83834		0.00147	CRYBB2P1	2.00283
								0.000678	LOC101929450	-2.15832		8.54e-05	RPS4X	-1.41282		0.000743	NUDT2	-1.83721		5.18e-05	PDGFD	2.00444
								8.95e-05	IGF1	-2.15826		0.000125	AP1S2	-1.41234		0.000537	PELP1	-1.83542		0.000394	KCNQ5	2.00736
								0.000245	GALNT12	-2.15727		8.66e-05	NEBL	-1.41234		0.000549	LOC101928718	-1.83497		0.00194	CCDC160	2.00931
								0.00103	SNORD112///MEG8	-2.15689		1.72e-05	USO1	-1.41208		0.00136	OR1E2///OR1E1	-1.83485		0.000403	C21orf91-OT1	2.00988
								3.24e-07	NEFH	-2.15663		0.000325	MGST1	-1.41176		0.000281	GOLT1B	-1.83441		0.00101	PIANP	2.01961
								0.000262	PAX7	-2.15636		6.68e-05	MYL12B	-1.41114		0.00172	KMO	-1.83413		9.22e-05	PCSK6	2.02463
								0.000148	BPNT1	-2.15588		0.00131	C2orf69	-1.40861		0.00143	DAPP1	-1.83373		0.00174	PMS2P3	2.02492
								0.000305	TCP11L1	-2.15574		0.000199	STEAP2	-1.40833		6.45e-05	EPT1	-1.83345		0.000677	WISP1	2.0288
								0.00101	KCNH6	-2.15537		0.000723	NDFIP2	-1.40572		0.000721	NUDT7	-1.83218		0.000356	ZNF688	2.02938
								2.17e-07	MTX2	-2.15497		0.000435	SNX1	-1.40528		0.000342	MIR6741///PYCR2	-1.832		0.000272	LOC100652768	2.03027
								0.000156	SRD5A1	-2.15457		5.16e-05	TCF25	-1.4046		0.000442	TFCP2	-1.83128		0.000212	LY6K	2.03499
								0.00138	MIPOL1	-2.15347		0.00179	MRPL40	-1.40432		2.61e-05	TATDN1	-1.83109		0.00176	PABPC1	2.03881
								0.000299	SLIT1	-2.15338		0.000686	SYNJ2	-1.40332		6.63e-05	ST6GALNAC5	-1.83088		0.000712	MS4A6A	2.03968
								0.000866	LOC644135	-2.15305		0.000229	ARPP19	-1.40242		1.25e-06	ZWINT	-1.83006		0.00168	RNF130	2.04219
								9.02e-05	C14orf1	-2.153		0.000192	UBC	-1.40118		0.000361	TRIM29	-1.82997		0.000315	MTMR3	2.04722
								0.000213	DUSP6	-2.15205		9.36e-05	MKKS	-1.3998		0.00154	LPAR3	-1.82959		6.83e-06	SLC5A3	2.04841
								0.000105	LRRC2-AS1	-2.15177		4.55e-05	ATIC	-1.39972		0.00112	CHRDL2	-1.82905		0.000435	MAGI2-AS2	2.05451
								0.000435	PRTN3	-2.1513		0.000567	RGS2	-1.3979		7.05e-05	DGCR12	-1.82893		0.00109	HOXD10	2.05472
								0.000218	OAZ3	-2.15021		1.31e-05	PSMB6	-1.39735		0.000365	PSMG1	-1.82859		0.000584	PCGF5	2.05573
								5.36e-07	EXOC3L4	-2.14833		0.000153	STAM	-1.39683		0.000276	N4BP2L1	-1.82851		0.0016	ASB11	2.05687
								0.000215	KLB	-2.14808		1.02e-05	ACTG1///ACTB	-1.39666		0.00106	SARDH	-1.82841		0.000716	KRTAP1-1	2.05864
								5.42e-06	ATP2A3	-2.14788		2.32e-05	ESD	-1.39641		0.00095	SCG2	-1.82822		0.000941	XYLB	2.05975
								0.000352	PTGER3	-2.14765		0.0005	TALDO1	-1.39495		0.00091	PRR3	-1.82813		0.000594	GUCA1C	2.06227
								0.00126	OR7A10	-2.14743		0.00156	GNAL	-1.39454		0.000107	GABRA4	-1.82702		0.000726	GDNF	2.06416
								0.000867	SLC6A4	-2.14695		0.000242	PRDX6	-1.39379		0.000536	LOC101929289	-1.82654		0.0017	EPHA6	2.06725
								6.18e-05	LINC00454	-2.14673		0.000276	NDUFA12	-1.3926		2.45e-05	LOC101927411	-1.82648		0.00196	ZNF749	2.07733
								0.000147	ATP1A4	-2.14662		0.00034	HNRNPA3///HNRNPA3P1	-1.3925		9.02e-05	MTSS1	-1.82593		0.00159	ZEB1	2.08165
								0.000159	OR8G2	-2.14637		0.000687	LOC101927144///ACYP2	-1.39235		4.44e-06	LOC101929148	-1.82571		0.000164	PPP4R4	2.08584
								0.000374	BAZ1B	-2.14588		0.0014	ATP6V0B	-1.39225		0.000706	TSN	-1.82547		0.00154	FLT3LG	2.09654
								0.000129	CCZ1B///CCZ1	-2.14586		0.000356	LPL	-1.39066		5.45e-05	NDUFAB1	-1.82506		0.000854	MSX2	2.09942
								7.58e-05	B3GNT6	-2.14546		0.000431	TBC1D9	-1.39044		0.00131	CFAP58	-1.82362		0.000956	PADI4	2.10098
								0.00163	KIF1A	-2.14468		0.000488	LOC157562	-1.38944		0.000915	CADM4	-1.8217		0.000138	A2ML1	2.10577
								0.000276	NEDD4L	-2.14432		0.000158	SV2B	-1.38857		3.64e-05	ZNF226	-1.82144		1.16e-05	NCS1	2.10688
								0.000467	LOC100288490	-2.14425		0.000299	CKMT1A///CKMT1B	-1.38817		0.000133	RAD18	-1.82095		0.00065	LINC01206	2.10893
								0.000359	SNTB2	-2.14353		0.00111	RAB40B	-1.38761		8.39e-05	TIMM17A	-1.81985		0.000745	LMO2	2.10916
								2.22e-06	NSG1	-2.14309		0.000257	NRN1	-1.38632		0.000532	AAAS	-1.8191		0.000164	DDA1	2.11731
								0.000382	OGFR	-2.14301		0.0011	MRS2	-1.38608		0.00134	FANCC	-1.81907		0.000378	BMP1	2.12205
								7.88e-05	LOC100506314	-2.143		0.000232	NDUFA8	-1.38554		1.9e-05	GABARAPL1	-1.81866		0.000163	LYPD5	2.12256
								0.000479	FBXO24	-2.14272		0.00158	KHDC1	-1.38443		0.0005	LRRC2-AS1	-1.81834		0.00158	LOC102723532///LOC101927079///LOC727924///OR4N4	2.12291
								4.06e-05	PGK1	-2.14257		6.02e-05	PAPSS1	-1.38156		0.000314	WDR3	-1.81783		0.00106	MAP3K6	2.12316
								3.34e-06	OPN3	-2.14115		0.00164	AK6	-1.38143		0.00082	KCNMB3	-1.81636		0.000227	FAM219B	2.12717
								7.62e-05	CCT5	-2.1406		1.39e-05	NDUFA2	-1.38033		0.000522	DHRS7	-1.81601		0.000202	CTAG1A///CTAG1B	2.12852
								8.79e-05	TFAP2B	-2.14048		0.000572	FAIM2	-1.37884		0.000451	PER3	-1.81383		0.00189	TBX5	2.13257
								7.82e-05	SLC16A12-AS1	-2.14014		9.79e-05	PFKM	-1.37854		0.000339	GABRA5	-1.81337		0.000209	DSG2-AS1	2.13528
								8.98e-05	SH3BP1	-2.13982		0.00157	OPN3	-1.37735		0.000247	RHBDD2	-1.81258		0.00122	LINC00641	2.13803
								7.61e-05	C11orf24	-2.13969		0.000149	PRUNE2	-1.37594		7.86e-05	MRPL15	-1.81204		0.00101	RASGRP3	2.13932
								5.74e-05	IMP3	-2.13931		7.17e-05	GBAS	-1.37525		0.00158	LOC148709	-1.81045		0.000217	ESAM	2.14387
								0.000606	STRN3	-2.13929		0.00061	ANK2	-1.37493		0.00125	SVOP	-1.80989		3.58e-05	XAGE3	2.14651
								0.0002	ZFYVE16	-2.13923		0.00064	PAK1	-1.37453		0.000606	PDIA3	-1.80955		0.00142	FAM65C	2.14686
								2.21e-05	PTTG1	-2.13839		0.00061	ENO2	-1.374		0.0017	N6AMT1	-1.80906		0.000443	PECAM1	2.1496
								9.34e-05	CCKAR	-2.1381		7.76e-05	NDUFB4	-1.37332		0.00044	PBDC1	-1.80873		0.000457	LOC100507006	2.14974
								6.32e-05	TMEM110-MUSTN1///TMEM110	-2.13713		4.44e-05	THAP9-AS1	-1.37261		0.00108	BOD1L1	-1.80835		0.000115	NPY2R	2.15146
								5.98e-05	UBE2V2	-2.13671		0.00155	ATXN10	-1.37188		0.000809	RSPO2	-1.80829		0.00079	COQ8A	2.15589
								1.18e-08	SMYD2	-2.13664		2.13e-05	COA3	-1.37044		2.74e-05	SHROOM3	-1.80624		0.00148	PTOV1	2.15606
								3.84e-05	MAPRE3	-2.13554		4.06e-05	IKBKAP	-1.3701		0.000181	PIGX	-1.80619		0.000395	LINC01419	2.15726
								0.000103	LOC100631378	-2.13497		0.000381	FHOD3	-1.36862		0.000456	IDNK	-1.8058		0.00014	AHDC1	2.15765
								0.000275	LINC00852	-2.13425		0.000893	TRMT112	-1.36844		7.02e-05	NUDT16	-1.80562		0.000111	PYGO1	2.16051
								0.000788	CSRNP3	-2.13409		0.00107	NRXN1	-1.36768		0.000506	WDR46	-1.80442		7.35e-05	CETP	2.16792
								9.02e-08	TLN2	-2.13393		0.000147	PSMG3	-1.36759		0.000445	KCNQ3	-1.80434		0.00124	LOC105373764	2.17295
								0.000809	GRIN3A	-2.1337		0.00141	EIF2B3	-1.3674		0.00178	GPAT4	-1.80429		0.000727	LOC101927870	2.17672
								0.000296	SNORA71B	-2.13281		7.57e-05	LOC101927137///CCT3	-1.36664		0.000363	HTR2A	-1.80429		0.000546	CD52	2.18103
								0.000294	IL36B	-2.13196		6.82e-06	GNAS	-1.36609		0.000133	RNF14	-1.8042		0.000616	RPAIN	2.18253
								0.0011	ORM1	-2.13154		0.00013	CDC40	-1.36499		0.000128	ULBP2	-1.80381		2e-05	ABTB1	2.18461
								0.00186	ATP11A-AS1	-2.13152		0.00106	MOCS2	-1.36465		3.95e-05	MARK1	-1.80303		0.000119	SYTL4	2.19346
								0.000367	KCNV1	-2.131		0.000191	C5orf22	-1.36399		0.00119	LOC101929378	-1.8029		0.000838	POU4F1	2.20568
								0.000198	UBE4B	-2.13055		0.00102	SYNJ1	-1.36167		0.000959	RAMP2-AS1	-1.80273		0.000228	HIST2H4B///HIST4H4///HIST2H4A///HIST1H4L///HIST1H4E///HIST1H4B///HIST1H4H///HIST1H4C///HIST1H4J///HIST1H4K///HIST1H4F///HIST1H4D///HIST1H4A///HIST1H4I	2.21282
								0.000806	AMBRA1	-2.1303		0.00012	ACSL3	-1.36117		0.000365	BLVRA	-1.80218		0.000171	BCL2L13	2.21474
								0.000206	S100A6	-2.12941		0.000839	ERC2	-1.36048		1.36e-05	PPP1R21	-1.80155		0.000188	SULT1E1	2.2293
								0.00127	SYCE1	-2.12842		9.32e-05	CTR9	-1.35839		0.00161	CCNF	-1.80118		8.27e-05	ERBB2	2.23256
								0.00032	FOXH1	-2.12788		0.000718	UQCRHL///UQCRH	-1.35837		7.88e-05	NFRKB	-1.80032		0.000409	LPA	2.23926
								0.0005	LOC101928160///ZNF707	-2.12785		0.000115	NAMPT	-1.35817		0.00193	SLC3A1	-1.7998		2.96e-05	HERC2P7	2.24332
								7.24e-05	LINC00839	-2.12782		0.000929	WNK3	-1.35757		1.83e-05	POLE3	-1.79962		0.000358	FMO3	2.25698
								0.000602	GABRG3	-2.12768		1.82e-05	SSX2IP	-1.35614		0.000797	LOC101927768	-1.79919		2.82e-05	CCDC38	2.26649
								5.59e-07	ACOT7	-2.12759		2.58e-05	SLC38A1	-1.35611		1.06e-06	CNIH3	-1.79895		0.000373	RAG2	2.26845
								3.44e-06	ME3	-2.12743		3.29e-06	EXOC1	-1.35598		0.000589	PADI1	-1.79843		0.00143	FAM160A1	2.27028
								1.13e-06	ZNF365	-2.12734		0.00151	ACOT7	-1.35586		1.51e-06	DDX10	-1.7982		0.000385	SLC17A1	2.27267
								0.000944	LINC01091	-2.1268		2.83e-05	PPM1H	-1.35504		5.93e-05	ACTR1A	-1.79815		0.000235	SUCLG2	2.27623
								3.03e-06	STEAP2	-2.12603		0.000685	RPL11	-1.35503		0.000755	DDX50	-1.79773		0.000105	CFL1	2.27646
								0.000308	NCR1	-2.12513		0.000232	SNHG4///MATR3	-1.35346		6.12e-05	DSTN	-1.79749		7.99e-05	SPAG11A///SPAG11B	2.28839
								0.00156	CHURC1	-2.12431		1.83e-05	CCDC28A	-1.35137		0.00101	ASAP1	-1.7973		0.000586	MIR612///NEAT1	2.28975
								3.79e-06	RIMBP2	-2.1234		0.00149	EPHB1	-1.35103		0.000258	PRLR	-1.79606		0.00119	ARHGAP42	2.29167
								0.000107	LOC729870	-2.12231		0.00036	GNAI1	-1.35045		0.00019	ATRNL1	-1.79594		1.9e-05	LOC399884	2.29309
								0.000942	STAP1	-2.12228		0.000268	EIF4A3	-1.34936		0.00144	XRN1	-1.79515		0.000217	UBL7-AS1	2.29829
								4.19e-05	PKHD1	-2.12159		0.000142	RIMBP2	-1.34843		6.58e-05	NDUFA12	-1.79515		0.000387	ZDHHC19	2.30194
								0.000213	RASA3	-2.12143		2.69e-05	PTGES3	-1.3472		0.000549	ATP6V1B2	-1.79481		0.000734	NLGN4Y	2.30198
								1.18e-06	NRIP3	-2.11961		0.00147	CHMP5	-1.34596		0.000116	IPO11-LRRC70///IPO11	-1.79464		6.41e-05	C10orf12	2.30325
								4.03e-05	ZNF204P	-2.11945		0.000569	HS6ST3	-1.34483		0.00195	PPP1R17	-1.79464		0.00164	LOC101929450	2.31973
								6.32e-05	ATP1B3	-2.11889		6.01e-05	RUNDC1	-1.34458		0.000348	ZNF174	-1.79418		8.48e-06	POFUT1	2.31985
								2.46e-08	PRDM2	-2.11781		0.00016	SARS	-1.34391		0.000508	MEF2C	-1.79409		7.52e-05	GBP5	2.32835
								7.92e-06	OBP2A///OBP2B	-2.11775		0.000475	MAPK1	-1.34309		0.000135	SLC16A14	-1.79396		0.000367	NLRP1	2.34458
								2.42e-06	GTF2B	-2.1177		0.00138	RPS27A	-1.34278		0.000602	MTHFSD	-1.79384		1.6e-05	RCAN1	2.3479
								0.00142	LOC102725526///IGHM///IGHG3///IGHG2///IGHG1///IGHA1///IGH	-2.11653		7.16e-05	RAB18	-1.34262		0.000394	LOC101929036///PAH	-1.79373		0.000397	PRELP	2.34926
								7.59e-05	LINC00470	-2.11638		0.000788	SPINT2	-1.34183		2.61e-05	WDYHV1	-1.79336		0.000302	EPN2-IT1///EPN2	2.354
								0.000996	DIAPH2	-2.11607		3.77e-05	FTH1	-1.34161		0.000569	ZNF57	-1.79321		0.000635	ADAMTS20	2.36236
								0.00107	SYTL3	-2.11598		0.000184	VTI1B	-1.34149		0.00151	FUT6	-1.79215		0.000112	BUB1	2.36601
								9.57e-05	TRIM3	-2.1153		0.00101	PPM1E	-1.34049		0.00116	JMJD1C	-1.79098		0.000684	SPZ1	2.37418
								0.000792	VIPR2	-2.11464		0.000182	NAP1L1	-1.34006		0.00189	TAMM41	-1.79084		0.000487	DDX11-AS1	2.37598
								0.000185	INHBA	-2.114		0.000885	SEH1L	-1.33919		0.000338	GIMAP1	-1.79036		0.000982	BEST3	2.37666
								0.00128	GRAMD4	-2.11206		7.88e-05	ARL8B	-1.33727		0.000936	NSUN4	-1.79027		0.000348	LRRC19	2.38144
								2.61e-06	REPS2	-2.11201		0.000321	GAD2	-1.33726		0.000344	EMC1	-1.79004		0.00141	ARHGAP22-IT1	2.38819
								0.000135	LOC105371307	-2.11145		0.00155	ZNF204P	-1.33707		0.0017	LINC01122	-1.78999		0.0004	MYH1	2.3928
								3.18e-05	SLF1	-2.11123		6.54e-06	PSMD12	-1.33674		0.00179	EPPK1	-1.78998		4.91e-06	LOC399900	2.39345
								0.00144	UBE3C	-2.11105		9.89e-05	PTPRM	-1.33608		0.00199	ERCC8	-1.78988		0.00137	LINC00290	2.40261
								6.45e-05	MT4	-2.11072		0.000418	UTP18	-1.33577		0.00188	ZMYND11	-1.78982		0.00137	GNGT1	2.40616
								0.000571	CDC25C	-2.11		0.000259	CFAP20	-1.33566		0.000515	PTPRN2	-1.78937		0.0009	FGFR1OP2	2.42769
								0.00025	ODF3B	-2.10995		0.00181	CSDE1	-1.33564		0.000249	MIR124-2HG	-1.78863		0.000494	PSPH	2.45818
								0.000626	SLC6A7	-2.10976		0.00156	SNRPB	-1.33465		0.00159	CBLN4	-1.78861		0.000471	CASP12	2.47543
								0.00106	ZNF682	-2.10958		5.76e-05	NDUFB9	-1.33411		0.000977	CEP112	-1.78842		1.41e-06	MMRN2	2.478
								0.000308	LOC284561	-2.10917		0.000129	ORC3	-1.33376		1.83e-06	AK6///TAF9	-1.7883		0.000217	HLA-DRB4	2.48988
								0.00137	SULT2A1	-2.10877		4.86e-05	SNORD24///SNORD36A///SNORD36B///RPL7A	-1.3331		0.00042	KNG1	-1.78792		0.000232	FANCB	2.49701
								0.000182	LOC100653296///LOC100288778///WASH1///LOC100134445///WASH7P///WASH5P///WASH2P///WASH3P	-2.1087		0.000692	TPI1	-1.33263		0.000706	LOC100131655	-1.78727		0.000433	GBP6	2.50032
								4.85e-05	IGFBP2	-2.10843		9.32e-05	MRPL27	-1.32995		3.01e-05	ZFPM2	-1.78706		8.64e-05	IBSP	2.50875
								4.19e-08	PPIA	-2.10819		4.92e-05	FBXO28	-1.32976		0.000645	CHCHD7	-1.78693		6.4e-05	UBASH3B	2.51664
								0.00177	TPH2	-2.10813		0.000319	ATRX	-1.32924		0.000157	ZNF334	-1.78624		9.49e-07	ARRB1	2.52551
								0.000197	GPR22	-2.10783		0.000123	ASNS	-1.32887		0.00126	GRM8	-1.78585		7.16e-06	FAM167A-AS1	2.5439
								0.000443	TUBB2B///TUBB2A	-2.10746		4.03e-05	ZNHIT3	-1.32783		1.08e-05	LARP4B	-1.78528		0.00106	NAA16	2.55442
								8.45e-05	DBF4B	-2.10745		7.22e-06	BLVRA	-1.32756		8.33e-05	CXorf36	-1.78524		7.93e-05	VPS53	2.56267
								7.29e-05	CAAP1	-2.1071		0.000579	HAGH	-1.32679		0.00123	ETV1	-1.78446		0.000549	ASTN2	2.56395
								2.85e-05	IGFBP5	-2.10679		0.000111	PPP1R7	-1.32645		0.000346	PCDHAC2	-1.78333		6.19e-05	TOP1P2	2.56559
								0.000436	FGF10	-2.1057		0.000332	KIAA0196	-1.32599		0.000146	RAB3C	-1.78313		0.00128	NR5A2	2.59765
								2.97e-06	SAP18	-2.10421		1.68e-06	SYNE1	-1.32528		0.00185	FILIP1	-1.78078		1.01e-05	PPP2CB	2.62676
								5.29e-06	PRDM16	-2.10391		0.000223	PPFIA2	-1.32504		2.79e-05	ARHGAP26	-1.78046		0.00109	JCHAIN	2.64301
								5.96e-05	SURF2	-2.10354		2.51e-05	LMBRD2	-1.32479		0.000228	WARS2	-1.78014		0.000346	LOC101929713	2.65377
								0.00139	PCDHAC2	-2.10284		1.84e-05	KIF1B	-1.32475		0.000569	ZNF554	-1.77955		0.00134	LINC00437	2.68906
								0.00138	ZNF208	-2.10283		0.00167	PLRG1	-1.32419		0.000286	RBMS1	-1.77919		0.000857	LEMD1-AS1	2.68918
								0.000483	PMCHL1	-2.10247		0.000227	TMOD1	-1.3235		0.000456	LRRC28	-1.77919		0.000104	LOC105377776	2.7165
								6.55e-07	ATP6V1H	-2.10222		0.00168	NIF3L1	-1.32263		0.00058	ST8SIA5	-1.77775		1.39e-05	HTR1B	2.74644
								0.000154	NUS1	-2.10114		0.000634	TMEM183B///TMEM183A	-1.32154		0.00186	NCOR2	-1.77764		0.000111	LEF1	2.79154
								0.00051	C4orf33	-2.10069		0.000426	PSMD14	-1.32146		0.00143	TTC36	-1.77686		7.14e-06	TREML3P	2.82934
								5.15e-05	KRT76	-2.10045		0.000593	KIAA0430	-1.3214		0.00055	UBASH3B	-1.77671		0.000106	ABCA13	3.04524
								0.00176	LOC101927814	-2.10009		0.00122	PIP5K1B	-1.32131		3.15e-05	PGM2L1	-1.77667		7.91e-05	LUM	3.20242
								9.28e-05	TYMS	-2.09991		0.00026	SETX	-1.32014		0.000252	PSMA5	-1.77662		1.4e-05	LOC101927709	3.46693
								0.000458	CYTH3	-2.09954		0.000499	SMAP1	-1.3199		0.000601	PCDHB8	-1.77619
								0.0011	PCDHGA11///PCDHGC3	-2.09951		6.8e-05	TIMMDC1	-1.31962		0.000138	TRIQK	-1.77601
								1.03e-06	GRK2	-2.09931		8.42e-05	LMBRD1	-1.31932		0.00048	PCBP3	-1.77527
								9.39e-07	TACC2	-2.09803		0.000576	UNC5C	-1.31846		0.0011	CHAF1B	-1.77479
								0.00165	ZWILCH	-2.09743		2.91e-05	MRPS21	-1.31823		0.000767	SPATA3-AS1	-1.77475
								0.000717	XCL2///XCL1	-2.09742		0.000523	SF3B6	-1.31805		0.00158	ALG2	-1.77408
								0.00027	SIM2	-2.0972		8.36e-05	HEATR5B	-1.31658		0.000114	MAPKAPK5-AS1	-1.77359
								3.78e-06	ACTRT3	-2.09682		2.83e-05	ATP5J	-1.31467		0.000186	KIAA1324L	-1.77307
								0.000103	TRMT1	-2.09633		0.000573	GALNT18	-1.31414		0.000223	NAALADL1	-1.77262
								0.000113	OTOR	-2.09578		0.0013	COG1	-1.31386		0.000949	TPSAB1	-1.77192
								0.000389	LOC101927851	-2.09573		0.00165	ATP5H	-1.31346		0.00139	TRHDE	-1.7717
								0.000147	NRSN1	-2.09519		0.00119	ODC1	-1.31302		9.91e-06	HNRNPA3///HNRNPA3P1	-1.77158
								7.81e-05	CSHL1	-2.09476		0.000132	CAPRIN1	-1.31281		0.000861	GATB	-1.77139
								0.00175	ICOS	-2.09472		0.00109	PSMD11	-1.31259		5.88e-06	RAB14	-1.77123
								9.27e-05	GPR61	-2.09428		0.000118	SRI	-1.31236		3.89e-05	PRSS2	-1.7687
								4.86e-05	LOC105274304	-2.09363		0.00163	CNR1	-1.31223		0.000405	LOC100134040	-1.76842
								1.73e-05	FAM46A	-2.09355		0.000554	FAHD1	-1.31221		0.000314	HPS6	-1.76796
								2.28e-05	LINC01128	-2.09345		0.000119	KIF3B	-1.31216		0.000468	SLC16A6	-1.76771
								0.000226	LOC105370622	-2.09261		0.00137	PPP3CA	-1.31085		0.00153	UTS2B	-1.76714
								0.000396	RASGRF1	-2.09073		0.000139	LOC101929087///SUMO2///SUMO3	-1.31058		0.00106	POLR3K	-1.76709
								0.000118	FKBP8	-2.09045		0.000148	ZMAT3	-1.30966		0.00011	C1QTNF3-AMACR///AMACR	-1.76709
								0.000716	IL23A	-2.08906		4.16e-05	SUCLG1	-1.30848		0.000255	KIAA1804	-1.76675
								0.000992	SPICE1	-2.08771		2.7e-05	EIF5	-1.30801		0.00102	LAMB1	-1.76559
								0.000119	ERC2	-2.08766		0.000503	TMX4	-1.30728		0.000709	VSTM4	-1.76558
								5.34e-06	SYT4	-2.08754		0.00131	ST13	-1.30672		0.000475	ZBTB33	-1.76523
								1.08e-05	TMCO3	-2.08672		4.36e-05	JKAMP	-1.30646		8.3e-06	FH	-1.76498
								2.58e-06	CHN1	-2.08653		0.000696	LONRF2	-1.30572		2.94e-05	MRPS28	-1.76443
								9.39e-08	AP3M2	-2.08506		5.18e-05	ELL2	-1.30497		0.00161	MARCH6	-1.7644
								0.000382	GSC	-2.08464		0.000157	ELOVL6	-1.30482		0.00175	HN1	-1.76401
								6.34e-05	CD84	-2.08463		0.00144	AFG3L2	-1.30421		0.000186	SNCA	-1.7638
								0.000566	LINC01541	-2.08431		4.34e-05	SRSF7	-1.3035		0.000194	CCDC158	-1.76283
								0.000104	BCL2L10	-2.08415		0.000658	EIF4E	-1.30275		0.00125	PNPLA4	-1.76241
								0.000369	LINC00619	-2.08402		0.000177	GARS	-1.30254		0.000496	MLLT11	-1.7624
								0.00134	TEAD2	-2.084		9.1e-05	FAM98B	-1.30235		0.00107	SH3TC2	-1.76048
								0.00016	ZNF771	-2.08382		0.000205	CRYM	-1.30187		0.00141	TFDP2	-1.76022
								1.42e-05	CCKBR	-2.08343		0.000437	CCNI	-1.30126		1.68e-05	SPA17	-1.75921
								1.34e-05	SLC22A13	-2.08337		2.14e-05	ERGIC2	-1.30034		0.000336	B3GALT5-AS1	-1.75878
								3.29e-06	CA10	-2.08284		0.000154	HMP19	-1.29949		0.00187	LRMP	-1.75787
								0.00156	CHD6	-2.08258		0.00129	DNAJC10	-1.29901		0.000876	CD2BP2	-1.75784
								0.000232	USP22	-2.08168		6.07e-05	DIP2B	-1.29698		0.000108	DAZAP2	-1.75775
								0.000838	HSD17B4	-2.08115		8.09e-06	ORMDL1	-1.2966		0.000906	G6PC	-1.75703
								0.00193	GEN1	-2.08043		0.000135	CDH18	-1.2965		0.000688	RET	-1.757
								0.00067	LOC389831	-2.08032		0.000191	ENSA	-1.29611		1.71e-05	ZCCHC12	-1.757
								0.000782	LOC102723684	-2.07937		0.000859	CPNE3	-1.2955		3.8e-06	TRAPPC2L	-1.75688
								0.000136	TCF4-AS1	-2.07876		0.000208	CLDND1	-1.29498		0.000207	SERPINF1	-1.75687
								0.000247	RHOB	-2.07827		0.000831	UBE2E3	-1.29465		0.000126	RHOF	-1.75597
								3.08e-07	ANXA6	-2.07722		0.000562	NRSN1	-1.29304		0.000422	OTUD4	-1.75556
								2.22e-05	RNASE11	-2.07692		0.000994	GFM1	-1.29051		0.00103	GAD2	-1.7553
								0.000237	KNL1	-2.0766		0.000198	TSPYL5	-1.28991		0.000842	LDHAL6A	-1.75478
								0.000175	GRIN2B	-2.07651		0.000701	GSK3B	-1.28898		0.00104	LOC101928132	-1.7542
								0.000801	DPY19L1	-2.07616		0.000892	SLC35B4	-1.28894		0.00116	PWP2	-1.75402
								0.000543	SEPHS1	-2.07611		7.39e-05	VPS41	-1.28827		6.55e-05	SERTAD4	-1.75301
								0.000175	ADAMTSL1	-2.07569		8.79e-05	HMGN2	-1.28754		0.00159	LOC101928161	-1.75301
								6.69e-07	TPM2	-2.07435		0.00111	ZMYM6	-1.28738		0.000509	COPS3	-1.75269
								0.000849	FAM166B	-2.07428		0.000685	TIAM2	-1.28618		2.89e-05	FAM229B	-1.75154
								0.00105	FARP2	-2.07362		0.000132	LAMTOR5	-1.28579		4.08e-06	SRP54	-1.7513
								0.000198	TBX5-AS1	-2.0734		1.09e-05	RPL14	-1.28392		0.000605	CLEC4G	-1.75065
								0.00153	ZBTB24	-2.07332		0.000224	TXNDC15	-1.28387		0.00199	DEPDC1B	-1.75035
								4.9e-07	RNF175	-2.07245		0.000517	C1orf123	-1.28352		0.000856	LIPF	-1.74916
								1.65e-06	MNAT1	-2.07225		0.0017	C6orf120	-1.28328		0.0016	TRPM3	-1.74806
								0.00142	LOC101928309	-2.07132		0.000245	PPP1R3C	-1.282		0.000115	DLG3	-1.74776
								0.000612	LOC101060747///PDPK1	-2.0701		0.001	INPP1	-1.28132		0.00125	INA	-1.74726
								0.000472	LOC102724094	-2.06998		9.85e-06	GLOD4	-1.28091		0.00038	FABP3	-1.74506
								9.89e-05	ADAMTS9	-2.06986		0.000197	ARMCX5-GPRASP2///GPRASP2	-1.28045		0.000613	LOC100289361	-1.74443
								8.24e-05	DRD3	-2.06983		0.000225	IFT22	-1.27724		0.00108	ARHGAP23	-1.74432
								0.000243	SMC5-AS1	-2.06977		0.000426	SCP2	-1.27716		1.94e-05	LINC01007	-1.74422
								0.00025	DGAT2	-2.06944		0.0011	NSG1	-1.27399		0.000847	KRT19	-1.74223
								0.00134	BDNF-AS	-2.06823		0.000264	OIP5-AS1	-1.27233		0.000819	ACTRT3	-1.74195
								0.000111	SLC16A10	-2.06713		6.43e-05	NOL4	-1.27034		0.00184	JAM3	-1.74174
								1.31e-05	LOC105371046	-2.0662		0.000263	ITGAE	-1.26937		0.00109	HYAL4	-1.74164
								6.9e-05	IGHV3-23///IGHV4-31///IGHM///IGHG4///IGHG3///IGHG1///IGHD///IGHA2///IGHA1///IGH	-2.06562		0.00073	ARMC2-AS1///ATP5J2	-1.26882		0.00162	CCDC134	-1.74135
								4.53e-05	ZNF85	-2.06532		0.000106	ARGLU1	-1.26853		0.000872	SIGMAR1	-1.74035
								7.67e-05	LY6D	-2.06508		6.01e-05	H2AFY	-1.26806		0.000572	TCTEX1D1	-1.73855
								0.000224	NLRP3	-2.06446		0.000356	AASDHPPT	-1.26792		7.53e-06	MAP1LC3A	-1.73778
								0.000162	POPDC3	-2.06425		2.61e-05	RWDD2A	-1.26764		0.000408	CNR1	-1.7377
								0.00153	LOC643659	-2.06422		0.00173	P4HTM	-1.26713		4.87e-05	AGRN	-1.737
								0.000271	AASDHPPT	-2.06392		0.00033	LETMD1	-1.26691		0.000561	VASH1	-1.73627
								0.00027	EMC9	-2.06329		0.000219	SH3GL3	-1.2667		0.000151	DHCR24	-1.73556
								1.96e-05	KRTAP2-1	-2.06257		3.86e-05	TCEAL1	-1.26663		0.000604	DYX1C1	-1.73554
								2.66e-07	RPH3A	-2.06179		0.000189	WRB	-1.26411		0.000487	RUNX2	-1.73543
								0.00111	ARMCX4	-2.06085		1.89e-05	SF3B1	-1.26394		0.000212	EVPL	-1.73541
								2.68e-05	TTTY6B///TTTY6	-2.06039		8.53e-05	UBE2L3	-1.26148		3.03e-05	TMEM163	-1.73535
								0.000446	FAM71F2	-2.05948		0.00014	RAB2A	-1.25997		0.00193	CENPN	-1.73514
								2.18e-08	CACNB2	-2.05924		0.000413	PFDN5	-1.25847		0.000364	LRFN2	-1.73469
								4.47e-09	PSMA1	-2.05789		0.00138	CDC37L1	-1.25845		0.00122	U2AF1L4	-1.73371
								0.00149	COPS7B	-2.05777		0.000266	ADAM22	-1.2582		0.00173	TM9SF2	-1.73317
								0.001	MAP3K19	-2.05774		5.38e-05	LOC101930416///LOC101929792///LOC100996724///PDE4DIP	-1.25815		0.00191	HACD3	-1.73231
								0.000296	TNP2	-2.05722		0.000702	ATL1	-1.25705		0.00178	KIAA1109	-1.73222
								0.000422	ANTXR2	-2.05695		0.00101	MCF2	-1.25663		0.00038	YIPF5	-1.73213
								0.000542	LINC00543	-2.05692		0.00132	LAMP2	-1.25511		0.000389	SDHB	-1.73117
								0.000465	LINC01082	-2.05687		7.19e-05	ADAM9	-1.25344		0.000324	TMX4	-1.73116
								2.05e-05	UQCRC1	-2.05674		0.000281	ATP6V1D	-1.2523		0.00191	HSD17B4	-1.73109
								2.33e-06	PIAS2	-2.05628		0.000349	ANAPC13	-1.25148		0.00112	DDAH1	-1.73049
								1.47e-05	KCNK15	-2.05577		0.000118	GPR89A///GPR89B	-1.25097		0.000771	COX4I1	-1.73042
								2.13e-05	MET	-2.05519		0.000393	KARS	-1.25094		0.000151	SAAL1	-1.72941
								0.00125	S100B	-2.05479		0.0011	UCHL3	-1.25003		0.000178	WIPF3	-1.72906
								0.000155	GPHN	-2.05445		0.000279	BCLAF1	-1.24963		0.000313	COX11	-1.72857
								0.00136	NSUN7	-2.05395		0.00011	TMSB4X	-1.24807		0.00138	LOC401021///HOXD4///HOXD3	-1.72821
								0.00148	LOX	-2.05277		0.000246	SMIM13	-1.24805		0.000156	DEFB4B///DEFB4A	-1.72777
								5.3e-05	FHL2	-2.05237		0.000881	EPB41L4A-AS1	-1.2475		0.00142	OLFM3	-1.72575
								1.38e-05	AMER3	-2.05205		0.0012	MRPL39	-1.24678		3.44e-05	DIRAS1	-1.72509
								0.000401	DR1	-2.05138		0.00145	PPP1CB	-1.24604		0.00161	LOC101927948	-1.72505
								0.00124	ARMC9	-2.05023		9.52e-05	SEC11C	-1.24589		1.35e-05	TBC1D7	-1.72349
								0.000344	RETNLB	-2.04939		0.000723	SNX30	-1.24517		5.96e-05	MAD2L1	-1.72144
								1.9e-05	PITPNM2	-2.04885		0.00181	NDUFB10	-1.24446		0.000241	FBXL14	-1.72098
								0.000371	SEC14L3	-2.04876		8.04e-05	HTRA1	-1.24417		0.00183	LOC728084	-1.72057
								0.000182	ARPP19	-2.04763		0.000464	HEXB	-1.24084		0.000272	DNPH1	-1.72013
								7.89e-07	LMBRD2	-2.0472		0.000587	GABRB1	-1.24071		0.000387	CPSF6	-1.71998
								0.00032	OSCAR	-2.04704		0.000621	DDX25	-1.2407		0.00155	TRMT1L	-1.71986
								0.00134	PCDHGB6	-2.04658		5.39e-05	BECN1	-1.24068		4.38e-07	UBE2V2	-1.71903
								4.89e-05	SLC12A3	-2.04606		5.43e-05	ZC3H13	-1.2402		0.00173	FUT8-AS1	-1.71842
								0.00044	NWD2	-2.04601		0.000254	ITM2B	-1.23987		0.000779	DNAJA2	-1.71817
								8.79e-06	CHRM3	-2.04577		0.000302	SETSIP///SET	-1.23987		0.000341	LOC283045	-1.71711
								0.000292	PABPC1	-2.04557		0.00199	PAK3	-1.23974		0.000605	MPPED1	-1.7169
								0.000198	FANCD2	-2.04542		0.000934	NQO2	-1.2393		8.34e-05	ZNF385D	-1.71689
								0.000583	CFAP221	-2.04541		9.98e-05	ARMC8	-1.23921		0.000526	ARPC4	-1.71666
								9.08e-05	ATP1B1	-2.04516		0.00108	TMEM35A	-1.23816		0.00156	DNAJC6	-1.71643
								0.000166	CNOT10	-2.04507		6.33e-05	NAA20	-1.2373		6.54e-05	SNORD88C///C19orf48	-1.71591
								0.00049	TLR8	-2.04487		0.000141	FAM217B	-1.23729		4.72e-05	TMEM242	-1.71438
								1.09e-05	FLJ34503	-2.04457		0.000281	ATPIF1	-1.237		0.000321	CALB1	-1.71359
								0.00157	MB2	-2.04444		0.00196	INPP4A	-1.23538		0.00067	INE1	-1.71323
								0.000605	ABCB8	-2.04441		0.000268	SLC30A9	-1.23501		0.000907	IL1B	-1.71322
								5.48e-05	IL2	-2.04403		0.000568	AKAP12	-1.23459		0.000571	ZNF681	-1.71282
								0.000175	HSPB7	-2.04383		0.000879	UQCRB	-1.23324		0.000932	LMO7	-1.7128
								0.00116	MTHFD2L	-2.04381		0.000183	HLF	-1.23304		0.00191	IGFBP2	-1.71229
								0.00102	MIER3	-2.04306		0.00102	TM2D2	-1.23101		0.00158	RHOH	-1.71184
								2.15e-05	PNMA2	-2.04291		0.000672	CTPS1	-1.23095		0.0012	MVB12B	-1.71126
								0.00195	ACPP	-2.04278		6.6e-05	DLG3	-1.22881		0.00138	SZT2	-1.71076
								0.000744	CLEC4C	-2.04243		0.00157	PCDH17	-1.22792		0.00102	ATP2C2	-1.71045
								0.00083	OSTF1	-2.04227		0.000196	LOC101927057///OMG	-1.22789		0.00176	LOC102725436///PMS2P4	-1.71044
								0.000387	CUL7	-2.04219		0.000272	EIF1AX	-1.22682		7.28e-05	PTP4A1	-1.70971
								3.03e-05	GRM2	-2.04188		8.47e-06	TMEM132B	-1.22632		0.00112	EXOG	-1.7095
								0.000378	FGFR4	-2.04183		7.56e-05	DPP8	-1.22617		8.47e-05	YWHAZ	-1.70874
								0.000265	CASP5	-2.04162		8.1e-05	TTC3P1///TTC3	-1.22517		0.00142	PAPPA	-1.70873
								0.000129	DICER1	-2.04149		9.09e-05	FUNDC2	-1.22447		9.44e-05	ATP5G3	-1.70812
								0.00022	NGFR	-2.04129		0.001	UBQLN1	-1.22395		0.000128	RNFT2	-1.70759
								0.00166	METTL15	-2.04071		3.3e-05	FAM220A	-1.22358		5.45e-05	MLX	-1.70754
								0.000527	LSM14B	-2.04009		0.00071	NUDT9	-1.22339		0.00176	TRAF5	-1.70672
								0.000282	ITGA2B	-2.03936		0.00195	MAP4K3	-1.22326		7.57e-05	RAB2A	-1.7063
								0.000709	CCDC124	-2.03917		4.67e-05	ANXA7	-1.22278		0.00136	CTD-2350J17.1	-1.70503
								0.000448	CYP3A43	-2.03699		5.56e-05	RPL19	-1.22273		0.000948	LOC102723684	-1.70419
								1.02e-06	UNC13A	-2.03693		0.00161	PEX11B	-1.22261		0.00168	OR5P3	-1.70368
								3.22e-05	C20orf85	-2.03655		0.000176	EXOC8	-1.22174		2.56e-05	TIPRL	-1.70281
								0.00178	ABCB5	-2.03653		0.000482	ACTG1P4///AMY2B///AMY2A///AMY1C///AMY1B///AMY1A	-1.22162		5.3e-05	RGS2	-1.7013
								0.000144	HTR2A	-2.03635		8.81e-05	AMN1	-1.22113		0.000924	LOC101928335	-1.70074
								0.00047	CTXN3	-2.03618		0.00105	PTS	-1.22065		3.99e-05	SLC16A7	-1.70065
								6.38e-08	OCIAD1	-2.03532		6.15e-05	ZDHHC17	-1.22064		0.00105	IPP	-1.70004
								0.00108	INPP5D	-2.03392		0.000568	TXNDC9	-1.21989		3.53e-05	BBS12	-1.69997
								0.000119	ZNF226	-2.03331		0.000281	SLC9A6	-1.2198		2.7e-05	MAT2B	-1.69968
								0.000632	ZZEF1	-2.03287		0.00021	RBSN	-1.21852		0.000977	MECR	-1.69956
								0.00165	LPCAT2	-2.03257		0.00115	HACL1	-1.21808		0.000312	TOX2	-1.69897
								0.000199	TMPO	-2.03209		0.000754	DNAJB14	-1.21668		0.00106	C3orf67	-1.69831
								0.00131	LINC01516	-2.03119		0.000169	CNRIP1	-1.21638		0.000792	LOC286059	-1.69721
								0.00113	NUDT4P1///NUDT4P2///NUDT4	-2.03108		0.000385	SGCE	-1.21519		0.00198	TIFA	-1.6957
								0.000844	PCDH15	-2.03103		0.000196	PLEKHB2	-1.21479		0.000884	RASA3	-1.69553
								2.77e-05	CKAP5	-2.03049		0.00189	BTBD3	-1.21478		0.000354	LINC01278	-1.6953
								5.59e-05	LRRC71	-2.02904		0.000438	ME2	-1.21413		1.45e-05	CMSS1	-1.69461
								0.000829	KIAA1658	-2.02901		0.000543	GNAI3	-1.21382		5.23e-06	DNAJB9	-1.69439
								5.1e-10	ATP5C1	-2.02886		0.00187	MOAP1	-1.21339		0.000913	AP1S2	-1.69338
								0.000212	ARHGAP27	-2.02856		0.000132	LOC728392	-1.21218		0.000377	PTPN3	-1.69334
								7.06e-05	SNCB	-2.028		1.22e-05	CLASP2	-1.20958		0.000127	DMC1	-1.69321
								0.00189	LOC153577	-2.02733		0.000211	MYL12B///MYL12A	-1.20947		0.000839	EVI5	-1.6928
								0.000789	KRT7	-2.02699		0.000612	PINK1	-1.20873		0.000119	MYOZ3	-1.6926
								0.000551	HS3ST1	-2.02684		4.71e-05	NGDN	-1.20814		2.29e-05	SIAE	-1.69195
								0.00101	FCGR2B	-2.02679		8.81e-05	PSMG2	-1.20794		0.0015	TTC39B	-1.69137
								1.73e-05	IVD	-2.0263		0.000676	PRKCZ	-1.20738		0.000182	FAM149B1	-1.69123
								0.00156	ST8SIA2	-2.02543		0.00112	DNER	-1.20641		0.0012	NUDCD3	-1.69087
								0.000345	DBIL5P	-2.02419		0.0014	FBXO3	-1.20624		1.29e-05	JADE1	-1.69057
								0.000127	FAAP100	-2.02398		0.000333	COX6A1	-1.20533		0.000493	GEN1	-1.69044
								0.000598	TRIM4	-2.02382		0.000692	BNIP3L	-1.2051		0.00117	LOC100287497	-1.68928
								6.38e-07	SH3BGRL2	-2.0237		0.000392	UBE2V2	-1.20472		0.000468	PITHD1	-1.68908
								1.33e-05	MAGED2	-2.02303		0.00193	BCAS2	-1.2041		0.00169	ZBTB45	-1.68889
								0.00199	LPL	-2.02291		0.0013	SNORD45C///SNORD45A///SNORD45B///RABGGTB	-1.20317		0.000745	LOC401068	-1.68856
								0.000933	LOC102467079	-2.02242		0.000824	SUSD4	-1.20293		0.00092	CAMTA1	-1.68819
								0.00075	PDX1	-2.02235		0.000715	CDKL5	-1.20263		0.00192	TCF3	-1.68819
								6.8e-05	FOXN3	-2.02089		4.38e-05	PDCD6IP	-1.20207		0.000401	NDFIP1	-1.68775
								0.00175	SCN9A	-2.02058		0.00043	RPL22	-1.20151		0.00199	DMXL2	-1.68753
								0.00151	LOC101928551	-2.02035		0.000616	SRP9	-1.2011		0.000193	MAGEL2	-1.68742
								0.000998	LOC400541	-2.01878		0.000156	PRMT8	-1.19922		0.000614	FAM188A	-1.68727
								1.86e-07	TUBB3	-2.01867		0.000246	LRPPRC	-1.1976		4.1e-05	RER1	-1.68648
								0.000674	CFHR5	-2.01859		0.00128	PIGP	-1.19579		0.00166	TCEAL7	-1.68641
								0.000355	SPATA13	-2.01821		0.000817	EXOSC9	-1.19574		0.000191	ISCA1	-1.68638
								0.000946	AP1S1	-2.0178		0.00165	ZNF471	-1.19428		0.00104	SUCLA2	-1.68626
								0.000161	MTA2	-2.01739		0.000512	UBR3	-1.19409		0.00049	RPH3A	-1.68613
								7.8e-07	TUBB	-2.01736		0.000101	MIR4657///PURB	-1.19289		7.45e-05	C11orf57	-1.68479
								0.00195	SKA1	-2.01687		0.000922	FAM98A	-1.19204		0.000486	SNU13	-1.68477
								6.64e-05	SNAPC5	-2.01674		0.00189	LRRC49	-1.19197		0.000759	LOC100507353///CACNA1A	-1.6846
								8.99e-05	TAF6L	-2.01657		0.000676	MAP1LC3B	-1.19169		0.000532	MAGI1	-1.68452
								0.00136	PCDH7	-2.01643		0.000773	MIR3620///ARF1	-1.19144		0.000344	NUDT21	-1.68447
								0.000229	CRYBA4	-2.01633		0.000278	CASD1	-1.18986		1.39e-06	BRE	-1.68346
								0.000183	C7orf25///PSMA2	-2.01632		6.25e-05	BUB3	-1.18929		4.1e-05	GDE1	-1.68268
								4.28e-05	REXO1L1P	-2.01611		0.000177	RAB22A	-1.18865		0.000246	C4BPB	-1.68152
								5.7e-05	MAP3K13	-2.01558		0.00115	SVOP	-1.18847		0.00036	LOC730101	-1.68125
								9.94e-05	TPM4	-2.01553		0.000525	RBX1	-1.18837		0.000112	PREPL	-1.68112
								4.47e-06	EXOSC3	-2.01528		0.000312	EIF3E	-1.18797		0.000565	TIMM23B	-1.68108
								0.00103	TCAIM	-2.01496		0.0013	IER3IP1	-1.1878		0.000216	PTGR1	-1.68088
								2.44e-05	LOC440863	-2.01463		0.000333	LANCL1	-1.18712		0.000429	ZNF135	-1.68058
								0.0014	PLCZ1	-2.01437		0.00102	FAM19A1	-1.18657		8.94e-06	PRMT8	-1.68051
								0.000248	GPR42///FFAR3	-2.01397		0.00159	CNBP	-1.18606		1.75e-05	PPP2CA	-1.68043
								9.27e-07	PAFAH1B1	-2.0138		0.00015	HSP90AA1	-1.1859		0.000131	MDH1B	-1.67997
								0.000487	LINC00460	-2.01366		1.32e-05	MIR636///SRSF2	-1.1855		0.00133	SLC26A4-AS1	-1.67989
								0.000738	TINAG	-2.01359		0.00075	TRPC1	-1.18333		0.000123	SUSD4	-1.67909
								0.000458	EPHA1	-2.01332		0.000174	UNC80	-1.18218		2.66e-05	IMPAD1	-1.67896
								1.01e-07	TUBA1B	-2.01311		0.000812	HNRNPK	-1.18036		0.000654	KHDC1	-1.67871
								0.000249	OR4D1	-2.01293		7.4e-05	PSMC1	-1.18008		0.000498	NECAB1	-1.67813
								0.000188	ATR	-2.0129		0.000295	TXNDC16	-1.18001		0.00118	CARD19	-1.67786
								1.23e-06	HLF	-2.01261		0.00103	MFSD6	-1.17865		0.000118	ARMC10	-1.67703
								0.000253	NCF4	-2.01245		0.000778	NUP50	-1.17784		0.000248	ATF7IP2	-1.67672
								0.000232	THAP3	-2.01242		1.8e-05	DDX42	-1.17735		0.000813	CHMP6	-1.67668
								0.000368	MFSD9	-2.01232		0.000269	CAMK4	-1.1771		0.000239	TRIM37	-1.67662
								0.000601	FOXP1-AS1	-2.01171		0.000501	MDN1	-1.17591		2.02e-05	RSPH3	-1.67624
								0.00103	HIST1H2AM	-2.01159		0.000121	PIP4K2A	-1.17547		0.000546	TBRG4	-1.67616
								0.000307	HESX1	-2.01092		0.00122	OCIAD2	-1.17543		0.00102	RPS6	-1.6754
								0.000173	TMEM230	-2.01007		0.00153	COPS4	-1.17478		0.00196	CEP85	-1.67423
								0.000229	FREM3	-2.0091		0.00103	ANKRD46	-1.17473		0.000354	PNO1	-1.67375
								0.000263	GRHPR	-2.00892		0.000655	MANEAL	-1.17455		0.000132	SLC6A19	-1.67372
								0.000681	GAS6-AS1	-2.00832		0.000481	CMSS1	-1.1731		5.36e-05	NIF3L1	-1.67296
								0.000268	SLAIN2	-2.00805		0.00128	COA5	-1.17291		0.000743	LOC730102	-1.67268
								0.000925	KIAA1656	-2.00773		0.000487	UBR7	-1.17273		0.000407	WDR92	-1.67225
								0.000698	LOC101929109	-2.0075		0.000283	TNIK	-1.17234		0.000377	LIN7A	-1.67186
								1.08e-05	MMP23A///MMP23B	-2.00724		0.000422	CMPK1	-1.17115		0.000926	IDH3B	-1.67153
								0.000162	PEX1	-2.00694		0.00079	ORC4	-1.16983		0.000461	ARF5	-1.66965
								7.38e-06	ANKRD36BP2	-2.00686		0.00122	PGRMC1	-1.16904		0.00106	CNTNAP5	-1.66941
								0.000672	FKBP4	-2.00605		0.000465	POMP	-1.16871		0.000115	MAPK10	-1.66877
								1.77e-07	PHF24	-2.00574		0.000113	VPS35	-1.16774		4.09e-05	FAM49B	-1.66865
								0.000199	CTAG2	-2.00548		0.0014	C3orf14	-1.16679		0.000278	OTULIN	-1.66852
								0.000285	TPK1	-2.00503		0.000737	ZDHHC23	-1.16627		2.5e-05	ATAD1	-1.66725
								7.48e-05	CECR6	-2.00498		0.000379	MIR21///VMP1	-1.16474		0.00079	GINS4	-1.66684
								2.35e-08	TMEM261	-2.00484		0.000177	NOLC1	-1.16468		0.000612	GABRG2	-1.66674
								1.25e-05	YPEL5	-2.0047		0.000562	HEY1	-1.16358		0.000628	ATP5S	-1.66618
								0.000857	ITSN1	-2.0036		0.00147	SNX3	-1.16232		0.000368	PEBP1	-1.66596
								0.000249	SAA2-SAA4///SAA2///SAA1	-2.00333		5.21e-05	TMX2	-1.16197		0.000127	BTC	-1.66544
								0.000556	RBM26	-2.0033		0.000185	HTATSF1	-1.16179		4.31e-05	EAF1	-1.66509
								0.000587	ACTR3BP2///ACTR3BP5	-2.00329		0.000159	USP31	-1.16111		2.51e-05	BEND5	-1.66508
								0.00195	NNT	-2.00327		0.00071	PNMA1	-1.15961		0.000782	FAM133A	-1.66504
								7.35e-07	DDX1	-2.0028		0.000145	RINT1	-1.15941		0.00176	UCHL1	-1.66495
								0.000611	NR0B1	-2.00246		4.3e-05	CRBN	-1.15916		7.36e-05	PHF20L1	-1.6634
								0.000921	TMEM121	-2.00198		0.00175	SEMA6D	-1.15855		0.00115	LINC00630	-1.66292
								1.32e-05	DGKB	-2.00096		0.000533	JAZF1	-1.15811		0.000102	SLC25A4	-1.66263
								0.000238	UGT1A3///UGT1A1///UGT1A9///UGT1A5///UGT1A8	-2.00076		0.00176	TDP2	-1.15804		0.000109	ZC2HC1A	-1.66255
								0.00149	LOC101928273	-2.00066		0.000325	ACSL6	-1.15653		0.00101	CMAS	-1.66245
								1.78e-05	GRK4	-2.00052		0.0009	TRIM37	-1.15437		0.00112	IDI2	-1.66219
								8.28e-07	TMOD1	-2.00033		0.000752	REEP1	-1.15422		0.000529	SPTLC1	-1.66211
								0.00151	MAS1L	-2.00016		0.00127	HOOK3	-1.15352		0.000107	TPBGL	-1.66208
								0.000295	CNDP2	-2.00013		0.00169	RPH3A	-1.15271		0.000127	GLMN	-1.66137
								0.00107	DHFR	-1.99974		0.000281	GCC2	-1.15137		1.92e-05	SERINC3	-1.66064
								1.27e-06	NPTX1	-1.9995		2.91e-05	PDHA1	-1.15071		0.000873	NUDT6	-1.66028
								0.000171	FKRP	-1.99937		0.000986	MARCH6	-1.14918		0.00105	TCF4	-1.66013
								0.000406	CELSR1	-1.99835		3.89e-05	BRAF	-1.1476		0.000552	PEX7	-1.65998
								0.000518	CYP2C9	-1.99806		0.00014	ATP2B2	-1.14671		0.00184	LHX9	-1.65965
								0.000381	LINC01514	-1.99801		0.000204	CLIP4	-1.14631		0.0012	OPRK1	-1.65962
								0.000521	FANCA	-1.99723		0.000314	ARPC5L	-1.14606		0.000561	RGMB	-1.65953
								0.0011	LAMP1	-1.99698		0.000179	RHOA	-1.14603		0.000781	REPS2	-1.65937
								4.05e-06	WDR7	-1.99681		0.00117	BBS2	-1.14565		2.49e-05	SYNE1	-1.65839
								0.00026	PTPRO	-1.99661		0.000483	TARSL2	-1.14539		0.00124	EPHB2	-1.65814
								0.000309	RET	-1.99659		0.000539	ARHGAP32	-1.14455		0.000965	CNTN4	-1.65797
								2.35e-05	PPP1R14C	-1.99639		0.000281	NUDT21	-1.14416		0.00119	CLDN17	-1.6574
								0.00142	INTS4	-1.99536		0.00174	RNF103-CHMP3///CHMP3	-1.14372		0.00161	CFAP69	-1.65729
								0.000501	ADAMTS8	-1.995		0.00163	NBEA	-1.14303		0.000371	OPN3	-1.65647
								0.000454	SMLR1	-1.99488		4.02e-05	ECHDC1	-1.14301		0.000353	OR4C1P	-1.65547
								0.000453	WNT10A	-1.99483		0.000889	RPL35	-1.14295		0.00101	RSL24D1	-1.65514
								0.00034	KRTAP19-3	-1.99471		0.00198	SCRG1	-1.14275		0.000164	SPATA24	-1.6546
								5.49e-05	NFX1	-1.99431		0.000886	MEGF9	-1.14187		0.00156	ZNF416	-1.6542
								7.09e-07	LINC01007	-1.99349		0.000192	TXNL4A	-1.14016		5.53e-05	INSM2	-1.65287
								6.19e-05	SELT	-1.99248		0.00148	PIGF	-1.13999		0.000821	SETX	-1.65273
								8.87e-05	LINC-PINT	-1.99164		0.000296	PRDM2	-1.13908		0.000417	LOC101928222	-1.65235
								0.00155	ZBTB32	-1.99149		0.000353	BCAP29	-1.13854		8.95e-05	GOSR2	-1.652
								0.00032	GLCCI1	-1.99044		0.000479	DPP6	-1.13835		0.000143	FAM175A	-1.65198
								0.00032	ZNF26	-1.9902		0.000588	CDC16	-1.13779		0.000366	ATP2B2	-1.65183
								0.0007	RIDA	-1.98997		0.000217	WBP4	-1.13773		0.000806	NIPAL4	-1.65181
								0.000676	ASCL2	-1.98997		0.000973	GNL1	-1.1356		0.000444	KIAA0319L	-1.6518
								0.000105	RNF133	-1.9897		0.000153	VAPB	-1.13553		0.000957	FAM110B	-1.65167
								1.63e-06	THYN1	-1.98921		0.000108	SYT11	-1.13244		0.00184	OXR1	-1.65144
								0.00197	NRP2	-1.98841		0.000156	PRPSAP2	-1.13086		0.0014	SLC30A3	-1.65144
								0.00106	LOC101930164	-1.98834		0.00126	EED	-1.12919		0.0009	FAM26F	-1.6512
								5.38e-06	KCNIP4	-1.98831		0.00037	NDUFC1	-1.12913		0.00053	GSN-AS1	-1.65104
								0.00121	ALB	-1.98816		0.000229	ERMP1	-1.12907		0.00116	ARSB	-1.65096
								5.57e-07	ATP5B	-1.98796		0.000636	NDUFS1	-1.12803		0.00103	ZNF439	-1.64997
								0.0011	CR1	-1.9879		0.000762	MEAF6	-1.12759		0.000104	HS3ST2	-1.64944
								3.64e-05	CRACR2A	-1.98758		0.000215	LGALS8	-1.12758		0.000782	TIMM8A	-1.64925
								0.000755	ATP23	-1.98754		0.000809	UBA5	-1.1272		0.00107	LOC101928666	-1.64885
								0.00103	NUDT6	-1.9872		0.000469	CCT8	-1.1271		0.000573	AP1S1	-1.64884
								3.19e-08	TUBA1C	-1.98685		0.000728	RPL7	-1.12558		0.00198	GM2A	-1.64817
								1.09e-06	ARMCX5-GPRASP2///GPRASP2	-1.98677		0.00107	OAT	-1.12517		0.00178	KIR2DS3	-1.64764
								0.000135	LOC101928323	-1.98617		0.000659	METTL13	-1.12265		0.0011	TMCO6///IK	-1.64757
								0.000311	EPN1	-1.98575		0.00029	HABP4	-1.12215		0.00094	ZNF594	-1.64702
								0.000499	PTPN23	-1.98573		0.00041	ZBED5	-1.12085		0.00111	UBE3B	-1.64695
								0.00063	WWC2	-1.98566		0.00185	DYNC1LI1	-1.12068		0.000782	DAGLB	-1.64687
								0.00047	SH3PXD2A-AS1	-1.98555		0.0017	SRPRB	-1.12048		0.000161	COA1	-1.64679
								0.000526	SPAG11A///SPAG11B	-1.98553		0.000151	PDE4B	-1.12044		4.24e-05	FGF7P3	-1.64613
								0.000435	UFSP1	-1.98527		0.000629	NAXD	-1.11963		0.000141	PRNP	-1.64579
								0.00148	DNAJC22	-1.98516		8.28e-05	DYNC1I2	-1.1194		0.000166	PARP2	-1.64549
								0.000118	NXF5	-1.98507		0.000467	SH3BGRL	-1.1194		0.0011	SNX20	-1.64457
								0.000439	CMAHP	-1.98472		0.000435	MCM3AP	-1.11726		0.000572	CSHL1	-1.64457
								0.000616	C15orf56	-1.98458		0.000114	CD59	-1.11724		0.00165	LINC00557	-1.64421
								0.000493	KCNE1	-1.98444		0.000368	BRPF3	-1.11721		0.000258	SAP18	-1.64421
								0.000416	DHX34	-1.98432		0.00015	CFL2	-1.1167		0.00142	LOC101929752	-1.64406
								1.6e-06	NDUFAB1	-1.98393		0.000535	SUPT7L	-1.11629		0.000797	MAN1A2	-1.64399
								0.000437	C1orf228	-1.98381		0.000385	DTD1	-1.11453		0.000132	EXO5	-1.64373
								3.31e-05	FAM65C	-1.98328		7.03e-05	GDI2	-1.11438		0.00154	MBNL2	-1.64369
								0.000984	FAM45A	-1.98281		0.000669	BLOC1S2	-1.11426		0.000565	CEP68	-1.64342
								0.000945	TPSAB1	-1.98185		0.000756	ZCCHC17	-1.11424		0.000216	TM7SF2	-1.64333
								0.000636	C10orf76	-1.98097		0.000379	LOC101060373///NOMO3///NOMO2///NOMO1	-1.11368		0.000193	TMEM126B	-1.64284
								0.000794	LOC645513	-1.98079		0.001	DNAJB6	-1.11273		0.000717	MVD	-1.6427
								0.000598	FOXA2	-1.9804		0.000831	CANX	-1.11161		7.49e-05	CCNH	-1.64241
								0.00027	KCNG2	-1.98032		0.00173	LRRC47	-1.11143		0.00137	CLDND2	-1.64211
								7.11e-05	RPRD1A	-1.98024		0.000139	HSPA9	-1.11113		0.000161	MED14	-1.64196
								0.00025	DUSP4	-1.98008		0.000639	PHLPP2	-1.11098		1.88e-05	ZNF415	-1.64096
								0.00034	CCL18	-1.97968		0.00175	PNN	-1.11073		0.00169	PPP2R2D	-1.64073
								0.000398	CDK11A///CDK11B	-1.9795		0.000228	TAOK3	-1.1107		0.000608	CCKBR	-1.64045
								0.000903	ADAL	-1.97913		0.00102	RNFT2	-1.11046		0.00154	HOXD4	-1.63989
								4.62e-11	EMC3	-1.97882		0.000112	CLTA	-1.10822		0.00104	OPN5	-1.63975
								4.68e-05	KCNE3	-1.97853		0.000641	RCN2	-1.10816		0.000104	SETMAR	-1.63973
								0.00084	SDPR	-1.9785		0.000313	UBE2E1	-1.1081		4.97e-05	RGS7	-1.6397
								0.000756	LOC101928961	-1.97726		0.000171	GTF2H5	-1.10722		0.00107	DCTN4	-1.63969
								4.81e-07	IDH3G	-1.97707		0.00158	PCID2	-1.10719		5.17e-05	FEM1B	-1.63969
								0.000217	UTY	-1.97686		0.00087	RNF146	-1.1067		0.000187	SMYD2	-1.63955
								1.26e-05	PTER	-1.97519		0.000394	ERLEC1	-1.10668		0.00146	DNTTIP1	-1.63933
								6.78e-05	SLITRK4	-1.9749		0.00039	NIPA1	-1.10655		0.00124	ATXN2L	-1.63817
								0.000332	TMPRSS4	-1.97441		0.00194	MAP3K13	-1.10644		8.53e-06	G2E3	-1.63795
								0.00174	LOC283922///PDPR	-1.97409		0.000277	CETN2	-1.10605		0.00123	DLD	-1.63752
								0.000247	LBP	-1.97385		0.00134	GLDN	-1.10447		0.000804	SLC25A40	-1.6375
								0.000149	PNMAL2	-1.97357		0.00167	PPME1	-1.10411		0.00119	MAP2K1	-1.63708
								2.88e-06	PRKCB	-1.9732		0.000414	MAPK10	-1.10293		0.000903	TIRAP	-1.63622
								0.000207	ARPC1A	-1.97316		0.000463	RNF103	-1.10053		0.000836	ASAH1	-1.63595
								0.000659	GOLT1A	-1.97314		0.00132	ADGRB3	-1.09995		0.00199	SENP8	-1.63546
								6.13e-06	SLC9A6	-1.97297		0.00101	MRPL47	-1.09953		0.000164	LYRM9	-1.6354
								0.00055	CFL1	-1.97247		0.000573	FAM32A	-1.09933		0.000974	GPR158	-1.63529
								0.000876	SKAP2///IGHG1	-1.97238		0.000644	RSL24D1	-1.0993		0.000591	TLE1	-1.63507
								0.000762	TREML4	-1.9723		0.000104	EIF4ENIF1	-1.09914		0.00038	IFIT5	-1.63492
								6.55e-07	DHCR24	-1.97221		0.00134	SEPT7	-1.09863		0.000262	NAT8B///NAT8	-1.63473
								0.000157	TMEM196	-1.97175		0.00122	SERAC1	-1.09776		0.00103	RUVBL1	-1.63465
								1.29e-07	BASP1	-1.97166		0.00179	MIR1304///SNORD5///SNORA32///SNORA40///SNORA18///SNORA1///SNORA8///TAF1D	-1.09726		0.000491	TUBGCP5	-1.6345
								0.000381	PLCG2	-1.97159		0.00117	MARCKS	-1.09659		0.000582	USP27X	-1.63403
								0.0004	NEK2	-1.97146		0.000503	PTCD3	-1.09552		0.000464	ASMTL	-1.63393
								0.00107	NAT8B///NAT8	-1.97136		0.000797	MOB4	-1.09275		0.00133	MTSS1L	-1.63353
								0.000245	LINC01087	-1.97097		0.00146	HNRNPM	-1.09213		0.000508	SHOX2	-1.63289
								6.26e-06	WIPF3	-1.97087		0.000221	CELF2	-1.09135		0.000269	TOR1A	-1.63256
								0.00135	CALCA	-1.9704		0.00138	ATPAF1	-1.09105		2.07e-05	MRPL1	-1.6312
								0.000938	DAB2IP	-1.97039		0.000706	CCT6A	-1.09071		7.82e-05	TAGLN3	-1.63051
								2.52e-05	CAMK1D	-1.97009		0.000584	TCEAL4	-1.08926		9.62e-05	LOC401442	-1.63005
								0.000425	FAM171A2	-1.97001		0.000753	SLC35E2B///SLC35E2	-1.08897		0.000612	EEPD1	-1.63
								0.000948	KCNAB2	-1.96956		0.0016	TARS	-1.08882		0.000141	ANKRD50	-1.62924
								0.0012	VENTXP1	-1.96873		0.000813	ACAT1	-1.08795		1.1e-05	TMEM135///DNAJB6	-1.62914
								0.000296	AMN	-1.96754		0.00101	CLOCK	-1.08786		0.00069	C18orf21	-1.62845
								2.03e-07	PRNP	-1.96752		0.00029	AREL1	-1.08709		1.55e-05	TMEM261	-1.62792
								0.0012	SIK2	-1.96663		0.000349	NREP	-1.08638		0.000838	C3orf36	-1.62792
								5.5e-05	VSIG1	-1.96611		0.00149	PCYOX1	-1.08539		0.00053	PPP4R3B	-1.62773
								0.000156	AKT2	-1.96549		0.000501	RPS7	-1.08506		5.66e-05	FHL2	-1.62734
								0.000162	FUT3	-1.96533		0.00103	PET100	-1.08378		0.000526	PPARGC1B	-1.62719
								0.00151	LINC00895	-1.96476		0.000353	ANKHD1-EIF4EBP3///ANKHD1	-1.08366		0.000326	FUCA1	-1.62598
								0.000456	CIB2	-1.96384		0.00184	CALCOCO2	-1.08324		0.000424	NNT	-1.62586
								2.13e-07	NUDT9	-1.96377		0.000201	POLR2K	-1.08299		0.00105	BRAF	-1.6258
								0.00026	PPM1E	-1.96362		0.000885	RNF187	-1.0828		0.000793	FBXL4	-1.6256
								0.000461	ITPR1	-1.96345		7.12e-05	TSN	-1.08263		0.000125	CACNG3	-1.6254
								0.00134	RFWD3	-1.9634		0.000678	TTC37	-1.08224		3.53e-05	ABRACL	-1.62451
								3.26e-06	GPD1L	-1.96186		0.00108	LCMT1	-1.08218		0.000667	CMAHP	-1.62322
								0.0012	CLDN10-AS1	-1.96159		0.000901	EXTL2	-1.08134		0.0002	REEP1	-1.62256
								0.000211	SNRPA1	-1.96011		0.000137	TOMM6///PRICKLE4	-1.08116		0.00152	SDHAF3	-1.62199
								0.00123	SERPINC1	-1.9593		0.00127	RNF114	-1.08111		0.00144	AGMAT	-1.62171
								0.000933	MGC32805	-1.95916		0.00166	KLHDC2	-1.08106		5.57e-05	PSMD12	-1.62133
								0.000925	LOC101928457	-1.95911		0.000715	IDH3B	-1.08064		0.00041	AASDHPPT	-1.62019
								0.000852	CLIC5	-1.95897		0.00178	MIR6733///EBNA1BP2	-1.078		0.000275	SLITRK5	-1.6198
								0.000945	RNASE7	-1.9589		0.000455	STMN4	-1.07772		0.00126	CFAP45	-1.61821
								8.13e-05	DLGAP3	-1.95863		7.98e-05	DCUN1D4	-1.07719		8e-05	OSBPL3	-1.61809
								3.05e-05	LRRC4	-1.95849		0.00188	ETFA	-1.07669		0.000304	TMEM155	-1.6178
								7e-05	KCNS2	-1.95839		0.00135	KDM4C	-1.07654		0.00116	CRHR1	-1.61766
								0.000415	IGHM///IGHG1	-1.95799		0.00115	ARF3	-1.0757		0.00074	DRAM2	-1.61762
								3.19e-06	FBXL2	-1.95792		0.000338	AGFG1	-1.07477		8.08e-05	VAMP2	-1.61686
								4e-06	AP2S1	-1.95785		0.00016	PPT1	-1.07233		0.000649	RIMKLA	-1.61641
								2.44e-05	PSMA7	-1.9576		0.000304	GSAP	-1.07202		0.00175	LSM4	-1.61559
								8.33e-05	SNX10	-1.95733		8.97e-05	GSTA4	-1.0714		0.000254	ZNF449	-1.61486
								0.00132	C11orf95	-1.95655		0.000171	SEPT6	-1.07095		0.000748	DGAT2	-1.61451
								8.99e-05	KCNA1	-1.9562		0.000148	CBX1	-1.0698		0.000427	KRT82	-1.614
								0.000384	LOC101927122	-1.95493		0.00029	KALRN	-1.06977		0.000669	IGSF3	-1.61385
								0.000449	IFT122	-1.95459		5.6e-05	C11orf58	-1.06944		0.000519	OSTC	-1.61367
								2.02e-06	ADAM22	-1.95456		0.00143	UBE2F	-1.06941		0.00144	RNGTT	-1.61332
								3.16e-06	DYNC1I1	-1.95448		0.00175	TPGS2	-1.06788		0.000854	NKAIN1	-1.6131
								0.000921	CCDC27	-1.95443		0.000246	PFDN2	-1.06782		0.00037	COPG2IT1	-1.61248
								0.000154	ZNF782	-1.95431		0.000264	ATP2C1	-1.0675		9.6e-05	ANKRD29	-1.61237
								0.000536	LOC101928817	-1.95416		0.00137	AK1	-1.067		0.000197	ERLEC1	-1.61213
								6.03e-06	LOC101930322///ABCC6	-1.95373		0.000332	NSMCE1	-1.06695		0.00156	LOC401320	-1.61212
								0.00178	ENPEP	-1.95369		4.85e-05	PARP2	-1.06558		0.000992	SNORA70///RPL10	-1.61137
								0.000874	TMEM168	-1.95355		0.000287	SIPA1L2	-1.06528		0.00199	KDELR3	-1.61117
								0.000771	NELL1	-1.9534		0.000189	GFM2	-1.06504		6.19e-06	TMEM38A	-1.6111
								0.000246	SLC8B1	-1.95339		0.00135	ERICH3	-1.06405		0.000322	ACTR2	-1.61109
								0.00188	STRIP2	-1.95175		0.00195	ST8SIA3	-1.06358		8.78e-07	ACVR2A	-1.61089
								1.65e-07	PCYOX1L	-1.95129		0.000122	STX12	-1.06312		0.000478	TMEM35A	-1.61076
								2.98e-07	MKKS	-1.95125		0.000765	ZFP91	-1.06118		0.00043	NKAIN2	-1.60988
								0.000487	RMDN2	-1.95113		0.00117	LOC642852	-1.06041		0.00172	RMND1	-1.60949
								0.000238	VSTM2A-OT1///VSTM2A	-1.95098		0.000665	VDAC2	-1.0586		5.49e-05	TRAM1L1	-1.60945
								0.00141	PTPN22	-1.95025		0.00152	GLRX5	-1.05746		0.000228	PSMC4	-1.60934
								1.12e-06	BRWD1	-1.95022		0.000441	GRHPR	-1.05626		5.02e-05	TSPYL5	-1.6091
								0.000203	PCDHGC4	-1.94992		0.000614	TGIF2-C20orf24///C20orf24	-1.05489		0.000114	SLFN5	-1.60844
								0.00152	C11orf97	-1.94975		0.000535	TCEB2	-1.05488		7.36e-05	CCDC53	-1.60827
								0.000592	C10orf12	-1.94963		0.000418	IMPAD1	-1.05438		3.75e-05	RPAIN	-1.60815
								0.000544	FBXO32	-1.94953		0.000724	GZF1	-1.05415		1.48e-06	THUMPD3	-1.60809
								1.13e-07	COPS3	-1.94855		0.000586	SCYL1	-1.05276		1.21e-05	THYN1	-1.60808
								0.000669	BMS1P17///BMS1P18	-1.9485		0.000457	THAP12	-1.0505		2.82e-05	PLS1	-1.60794
								0.000235	CADM3	-1.948		0.000471	STS	-1.05036		0.00146	ZDHHC18	-1.60765
								0.00169	CREM	-1.94794		0.00145	STRN	-1.04964		0.00129	USP45	-1.60724
								0.000435	SNAP91	-1.94768		0.000343	GTF3A	-1.04895		5.85e-06	SRD5A3	-1.6072
								0.000536	SRY	-1.94761		8.58e-05	RNF34	-1.04866		0.000615	ESRRG	-1.60582
								0.000822	LOC388882	-1.94726		0.00137	PFN2	-1.04668		0.000315	GSAP	-1.60569
								0.000917	LOC400940	-1.94717		0.000314	PARL	-1.04642		0.000681	MKRN2	-1.60512
								0.000384	HNF4A	-1.94651		0.00108	EMC3	-1.0456		3.54e-05	MAP2K4	-1.60468
								0.000812	XPNPEP3	-1.9464		0.000194	GPD1L	-1.04554		0.000392	HCCS	-1.60463
								4.62e-06	GPRASP1	-1.94624		0.000204	MTMR4	-1.04524		3.61e-06	COPS7A	-1.60457
								0.00195	C1S	-1.94601		0.00162	SHFM1	-1.04495		0.000207	DPP6	-1.60396
								0.000319	CAV2	-1.94568		0.000628	RPL35A	-1.04464		3.35e-05	ACTB	-1.60291
								4.69e-05	CRAMP1	-1.94548		0.00123	C15orf40	-1.04404		0.000806	LOC728485	-1.60289
								0.000225	GAPDHS	-1.94505		0.000942	ANOS1	-1.04338		0.000399	DPP10	-1.60215
								0.000838	LOC100130175///BBIP1	-1.94458		0.0012	LAMTOR3	-1.04286		0.00148	SUV39H2	-1.60208
								1.42e-08	RAB6B	-1.94352		0.00155	ASNSD1	-1.04278		0.000104	CD99L2	-1.60198
								0.000165	CCDC71L	-1.94311		0.000449	PANX1	-1.04236		6.67e-06	TBC1D30	-1.60177
								0.00136	CCDC148	-1.9431		0.000538	SCG3	-1.04206		0.00125	ZNF391	-1.60141
								0.000118	PCLO	-1.94245		0.00193	GSKIP	-1.04062		0.000976	RNF144A-AS1	-1.60087
								0.000706	HPSE2	-1.94238		0.000736	DNAJC27	-1.03596		1.88e-05	HBS1L	-1.60072
								7.11e-05	C12orf65	-1.9422		0.0012	REPS1	-1.03489		0.00117	RBFOX1	-1.59992
								1.07e-05	STAMBPL1	-1.94149		0.000173	EIF4B	-1.03383		1.41e-05	SNAPC5	-1.59985
								0.000216	FTCD	-1.9412		8.89e-05	EIF2AK1	-1.03352		2.21e-05	AZI2	-1.59972
								8.61e-05	ZNF890P///ZNF815P	-1.93819		0.000547	CPSF3	-1.0333		0.00073	LOC101928882///CCDC39	-1.59616
								0.00174	KMT5C	-1.93812		0.000448	NGLY1	-1.03304		0.000151	LRCH1	-1.59578
								7.34e-05	C1orf116	-1.93697		0.000747	TRIM9	-1.0324		0.00147	TBC1D9	-1.59566
								0.00117	ENTPD3	-1.93686		0.000744	LOC101928830///LTA4H	-1.03189		0.000873	SMARCA2	-1.59534
								2.68e-06	FHL1	-1.93683		0.000585	DNM1L	-1.03095		4.55e-05	NARS2	-1.59524
								9.21e-07	ACP1	-1.93676		0.000339	ZNF706	-1.02952		0.000875	DEPDC5	-1.59504
								0.000148	IQGAP3	-1.93619		0.000915	TBC1D23	-1.02787		0.000316	ZNF747	-1.59489
								0.000231	AAGAB	-1.93568		0.000763	DDX10	-1.02781		0.000706	PIP5K1B	-1.59415
								3.71e-05	SLITRK5	-1.93372		0.000718	TMEM50A	-1.02669		6.45e-05	STAMBPL1	-1.59399
								0.00186	CGA	-1.93341		0.000214	RALGAPB	-1.0258		0.000393	TBCEL	-1.59374
								1.01e-05	STRBP	-1.93257		0.00081	CREG1	-1.02547		0.0011	EXOC2	-1.59302
								0.00178	C7orf34	-1.93222		0.0014	ZMAT1	-1.02523		0.000468	CARS	-1.59296
								0.000127	INPP5B	-1.93186		0.00177	H3F3AP4///H3F3B///H3F3A	-1.02429		0.00112	GPATCH3	-1.59225
								1.04e-05	THNSL1	-1.93153		0.00137	WTH3DI///RAB6C///RAB6A	-1.02398		0.00124	FIBP	-1.59198
								8.39e-06	RASL10B	-1.93122		0.00162	TMEM246	-1.02367		9.48e-05	C5orf34	-1.59197
								0.000849	SRSF4	-1.93046		0.00153	ATXN7L3B	-1.02311		0.0014	TAS2R3	-1.5912
								0.000334	UGGT2	-1.92928		0.000625	SSR1	-1.02255		0.000526	NAP1L1	-1.59092
								0.00192	LINC00690	-1.92869		0.000155	HACD3	-1.02144		3.06e-05	MAPK8IP2	-1.59084
								1.99e-06	DMPK	-1.92849		0.000963	CLNS1A	-1.02119		0.00064	AKTIP	-1.58995
								0.000138	RXRB	-1.92836		0.000424	UBE2K	-1.01871		0.000333	IDH3G	-1.5895
								0.000327	PARD3B	-1.92824		0.000451	KPNA3	-1.01838		0.00164	SLC19A1	-1.58932
								0.00156	DGKA	-1.9277		0.000427	COPS6	-1.01623		0.00118	MUC12	-1.58923
								5.26e-07	PRUNE2	-1.92769		0.000683	IPO7	-1.01584		0.0003	CLEC2L	-1.58894
								0.00171	ADAMTS12	-1.92714		0.00101	PPM1A	-1.01374		7.51e-06	NDUFAF5	-1.58876
								0.00175	PQLC3	-1.92608		0.000453	EIF2S2	-1.0137		8.18e-06	ZPR1	-1.58868
								0.00134	MAGEA2B///MAGEA2	-1.92532		0.00119	ANKRD50	-1.01339		3.76e-05	KAT7	-1.58834
								0.000385	FUT6	-1.92473		0.00158	ENOPH1	-1.01328		6.97e-05	SNRPD1	-1.58813
								1.67e-05	GRPEL1	-1.92452		0.000625	SPOCK3	-1.01195		0.00147	COX6B2	-1.58791
								1.7e-05	KRTAP1-3	-1.92431		0.000388	POLR2I	-1.01158		1.85e-05	ATP6V1D	-1.58727
								0.00111	PDE1A	-1.9243		0.00018	GGCT	-1.01082		7.18e-05	KPNA2	-1.58726
								0.000184	PRKAG2-AS1	-1.92385		0.00137	MTX3	-1.01031		0.00102	C10orf55	-1.58703
								0.00103	LIMD1	-1.92384		0.00128	OCRL	-1.0098		0.000257	AAK1	-1.58653
								3.26e-08	CHCHD6	-1.92301		0.0017	MRPL32	-1.00963		5.78e-06	UBE2D2	-1.5865
								0.000115	CENPE	-1.92287		0.000477	HNRNPUL2	-1.00961		1.58e-05	MARCH11	-1.58595
								2.7e-07	RGS7	-1.92249		0.000602	VPS45	-1.00829		0.000432	ZNF316	-1.58547
								0.000301	TFB2M	-1.92245		0.00108	SMARCA1	-1.00683		0.00176	NEDD9	-1.58536
								0.000194	POLDIP2	-1.92194		0.000942	SRP68	-1.0059		0.00188	CLPP	-1.58471
								4.64e-05	EPHA4	-1.92176		0.00185	LOC729680	-1.00498		0.000204	WDR48	-1.58397
								0.000181	LILRA2	-1.92167		0.000882	CAMKK2	-1.00423		0.000439	APOA5	-1.58336
								0.00145	SLC30A3	-1.92159		0.000114	EIF4G2	-1.0039		7.05e-05	BMPER	-1.58258
								3.04e-07	ENO2	-1.92131		0.00163	CCDC113	-1.00314		0.00137	MVK	-1.5818
								0.00159	CGB7///NTF4	-1.92114		0.000594	BAG5	-1.00212		0.000889	BAX	-1.58173
								1.06e-07	HSP90AB1	-1.92095		0.00196	SEC23B	-0.999568		0.000299	CDKN2D	-1.58165
								8.85e-05	HOXA11-AS	-1.92088		0.00152	WASF3	-0.999064		0.000125	TASP1	-1.58054
								0.000918	WWP2	-1.92071		0.00157	ABLIM1	-0.99873		0.000589	METTL21A	-1.58035
								1.38e-06	PRMT8	-1.9204		0.00112	RNMT	-0.998488		2.71e-05	TDRKH	-1.58034
								4.02e-07	GTF3A	-1.92019		0.000653	PDZD11	-0.997681		0.00119	RANBP9	-1.58006
								0.000293	CATSPERG	-1.92018		8.22e-05	TSC1	-0.996471		0.000893	MBD4	-1.57975
								0.000184	LINC01116	-1.92013		0.000716	AFTPH	-0.994522		0.00049	HAUS1	-1.57952
								0.000988	CAMK2D	-1.91947		0.00171	TM7SF3	-0.994147		0.000432	FAM120A	-1.579
								1.57e-05	SP110	-1.91939		0.000899	FIGNL1	-0.993643		0.0011	PEX3	-1.57884
								9.35e-05	ACTR2	-1.91932		0.000739	ATAD1	-0.992181		0.00157	PTPN20	-1.5773
								3.73e-05	ARSG	-1.91908		0.00121	SLC35A5	-0.991988		0.000136	GTF3C4	-1.57574
								0.0014	PDE6H	-1.91849		0.00027	VOPP1	-0.990376		0.00184	BIRC3	-1.57567
								0.000333	TAOK1	-1.9184		0.00179	ZNF302	-0.990174		0.000174	PET117///KAT14	-1.57562
								0.000548	PRR5L	-1.91798		0.000883	DYX1C1-CCPG1///CCPG1	-0.990163		0.00144	LOC100507351	-1.57552
								0.000414	SHOX2	-1.91786		0.000855	ZC3H15	-0.988848		0.000363	SSBP1	-1.57522
								8.77e-07	FAM19A1	-1.91674		0.00123	PPP2R2B	-0.987973		0.00128	ARL1	-1.57506
								0.000562	KIR3DS1	-1.91619		0.000552	NDUFA6	-0.987448		2.96e-05	EID2	-1.57505
								2.67e-05	RIIAD1	-1.91556		0.00048	XRCC5	-0.986748		0.000751	NAV3	-1.5737
								0.000804	IL1RL2	-1.91546		0.000733	EIF2B1	-0.98634		0.00147	MSANTD3-TMEFF1///TMEFF1	-1.57344
								1.64e-07	CLTC	-1.91537		0.000251	OSBPL9	-0.985617		0.00195	RIPK2	-1.57276
								3.49e-05	RGS6	-1.91522		0.000778	SLC35B1	-0.984394		8.88e-05	RNF219	-1.57234
								0.00068	PPOX	-1.91491		0.00155	COX11	-0.984321		0.000505	ACYP1	-1.57232
								0.000858	GTF2H2C///GTF2H2B///GTF2H2	-1.91453		0.00051	SBDSP1///SBDS	-0.98361		0.00162	PRMT7	-1.57228
								0.00066	TMEM26-AS1	-1.91416		0.000388	CYCS	-0.981576		7.06e-06	CDC37L1	-1.57203
								0.00175	ZMYM2	-1.91283		0.000787	IQCJ-SCHIP1///SCHIP1	-0.98061		0.000975	EXOC8	-1.57145
								1.08e-05	FGF12	-1.91282		0.000993	MAGI3	-0.978141		0.000841	LOC101927446///GTPBP10	-1.57119
								0.00107	IL24	-1.9128		0.00137	KHDRBS1	-0.978112		4.35e-05	LDAH	-1.57111
								5.86e-07	LGALSL	-1.91171		0.000298	WHSC1L1	-0.977953		0.00163	TP53TG5	-1.57098
								0.00092	BAAT	-1.91128		0.000577	SS18L2	-0.977783		0.000531	RANBP3	-1.56987
								0.00037	SNORA74A	-1.9112		0.00135	NHLRC3	-0.977734		0.00166	ABI2	-1.56902
								1.35e-05	RHEB	-1.91115		9.29e-05	FAM156B///FAM156A	-0.976609		0.000255	COPS5	-1.56863
								0.000691	CENPI	-1.90984		0.000711	TBK1	-0.976125		0.000193	FAM162A	-1.56793
								3.62e-05	CDKL1	-1.90949		0.00192	DOK5	-0.97507		4.4e-05	USP46	-1.56772
								0.000447	SPANXA2///SPANXA1	-1.9092		1.3e-07	UQCRC2	-0.974394		0.00062	LRRC7	-1.56719
								5.74e-05	PTPN1	-1.90916		0.000991	SNU13///ANXA2	-0.97414		9.57e-05	POLR2K	-1.56682
								0.00103	UTP15	-1.90852		0.000558	TMEM30A	-0.974081		0.000743	CDS2	-1.56644
								0.0017	TH	-1.9085		0.000797	C16orf72	-0.97224		4.76e-05	UQCC1	-1.56581
								0.00108	ASMTL-AS1	-1.90839		0.000826	SRP14	-0.972225		0.00156	DHX8	-1.56516
								0.00141	GYPC	-1.90783		0.000242	PYURF///PIGY	-0.971254		0.000361	RFT1	-1.56478
								9.21e-09	PTPRD	-1.90705		0.00125	TOMM70	-0.970775		0.000135	FBXO16	-1.56439
								0.00177	GAL	-1.90678		0.000715	UPRT	-0.97051		0.000413	ADD2	-1.56349
								6.2e-06	TUBA4A	-1.90677		0.00027	SPARCL1	-0.970044		0.00015	EMC3	-1.56326
								0.000301	AWAT1	-1.90624		0.00146	FAM127A	-0.968804		0.000511	LOC100506725	-1.56324
								0.0013	FARSA	-1.90623		0.000351	MTURN	-0.968484		0.00104	LOC284578	-1.56296
								0.000462	SMPX	-1.90609		0.0008	NPM1	-0.967821		0.000682	CDH22	-1.56295
								0.000203	MYBPC2	-1.9059		0.000179	GPM6A	-0.967256		0.000743	MC4R	-1.56253
								0.000115	MRPL30	-1.90589		0.00178	RPL34	-0.967232		0.000109	TPM3	-1.56189
								0.00111	ISL1	-1.90558		0.000192	KDELR2	-0.966817		0.00115	IGLL5///IGLJ3///IGLV3-19	-1.56164
								0.00191	LOC100509303	-1.9053		0.00186	CCAR2	-0.966693		0.0015	RFC2	-1.56057
								0.00177	USP49	-1.90399		0.001	LOC101928747///RBMX///SNORD61	-0.966531		0.000157	RAE1	-1.56047
								0.000243	PLCXD3	-1.90165		0.00093	CLCN3	-0.965514		0.000162	CDC27	-1.55969
								0.000544	SUSD3	-1.90147		0.00171	KIAA1549L	-0.963731		1.83e-05	MAGI3	-1.55936
								0.000189	PGPEP1	-1.90031		0.00127	RANBP2	-0.962189		0.00126	SLC9A7	-1.55825
								0.000738	LOC101927829	-1.90005		0.00144	PTGES3L-AARSD1///PTGES3L///AARSD1	-0.960152		0.000839	KALRN	-1.55802
								0.000679	SUN3	-1.89991		0.00112	ZFAND5	-0.960152		4.21e-05	PFDN4	-1.55737
								1.19e-05	CITED1	-1.89964		0.00162	CFDP1	-0.959837		9.16e-06	KMT5B	-1.55651
								0.00154	CDX2	-1.89916		0.00173	BCL2L2	-0.959384		0.000518	LOC100287015	-1.55543
								1.28e-06	APOO	-1.89869		0.00188	FOXJ3	-0.958871		0.000127	CEP83	-1.55533
								5.6e-07	MFSD6	-1.89787		0.00147	DPM1	-0.957848		0.00116	GLCCI1	-1.55501
								4.01e-06	DCAF10	-1.89763		0.00126	SPRYD7	-0.95342		0.000141	B4GALT6	-1.55483
								0.00143	PPIEL	-1.89721		0.00112	SPRED2	-0.952071		0.00153	ABCB5	-1.55446
								0.00168	WDR35	-1.89709		0.000603	AP2A2	-0.951348		5.3e-05	GHITM	-1.55397
								2.87e-05	LOC102725526///IGHV4-31///IGHM///IGHG3///IGHG2///IGHG1///IGHA2///IGHA1///IGH	-1.89703		0.0017	PCNA	-0.95047		0.00152	CADM3	-1.55393
								0.000411	UBE2T	-1.897		0.000812	PRKCA	-0.949434		0.00119	SEH1L	-1.55312
								0.000724	MTBP	-1.89624		0.000728	SNX4	-0.94912		4.59e-05	TMEM132D	-1.55195
								0.000276	ATE1	-1.896		0.000338	HNRNPR	-0.947821		0.000708	ALAS1	-1.5511
								7.59e-08	TPM3	-1.89596		0.00119	SNORA41///EEF1B2	-0.947558		0.000551	RRP36	-1.55079
								5.79e-08	MAP1LC3B	-1.8954		0.00176	PAXBP1	-0.947403		0.00047	RRAGA	-1.55067
								2.12e-06	RAP2B	-1.89508		0.000325	GALC	-0.94617		1.48e-05	TM6SF1	-1.55027
								0.000538	HOXB3	-1.89448		0.00185	RAPGEF4	-0.945566		0.000502	LOC102724891	-1.55006
								3.34e-07	PTRH2	-1.89364		0.000944	EIF3F	-0.9444		7.73e-05	PAM	-1.5499
								0.000293	BORCS6	-1.89334		0.000694	SLC25A33	-0.944372		0.000848	ZSWIM7	-1.54948
								6.45e-06	DNM1	-1.89333		0.000805	IL6ST	-0.943491		0.000907	DHRS2	-1.54914
								0.00114	INO80	-1.89322		0.000528	EP400	-0.94269		0.000783	SIRT3	-1.54906
								0.00166	SBF1	-1.89301		0.000683	ATRN	-0.94213		0.000983	F9	-1.54906
								0.000196	COL5A2	-1.89287		0.000536	STX7	-0.938907		0.0013	ACSL6	-1.5484
								4.17e-06	SLIRP	-1.89279		0.00063	PTDSS1	-0.936788		7.18e-05	PCDHB9///PCDHB10	-1.5483
								0.00139	EIF4EBP2	-1.89241		0.000463	NCOA4	-0.933349		0.000241	RPH3AL	-1.54752
								0.000613	SH3RF2	-1.89228		0.000732	SESTD1	-0.933259		6.48e-05	CCDC34	-1.54725
								0.000712	MUSP1	-1.8922		0.00163	TARDBP	-0.93238		0.00164	MTMR7	-1.5471
								0.000843	TLL2	-1.89214		0.000894	CSRNP2	-0.931038		0.00117	KLB	-1.54582
								3.9e-06	IDH3B	-1.89136		0.00167	SLC4A1AP	-0.924865		6.08e-06	U2SURP	-1.54568
								0.00165	IFT27	-1.89123		0.00154	CHCHD7	-0.923017		0.00182	TPTE2P6	-1.54567
								0.00193	LOC729083	-1.89106		0.00163	PSIP1	-0.922322		0.000364	IVD	-1.54557
								0.000151	EXOSC2	-1.89087		0.00142	AGPAT3	-0.921675		0.00059	MAD2L1BP	-1.54505
								1.16e-05	LRFN5	-1.88957		0.000737	FUNDC1	-0.919395		0.000367	DYRK4	-1.54462
								0.00118	BLK	-1.88914		3.65e-05	CALM3///CALM2///CALM1	-0.918818		0.000681	ZNF333	-1.5442
								0.000631	PTPN21	-1.88902		0.00163	SMIM11A	-0.918371		0.00135	TRPM8	-1.54373
								1.31e-06	PPP3CB	-1.88844		0.00153	TRAM1L1	-0.918129		0.00198	ZNF610	-1.54373
								0.00194	CCDC37-AS1	-1.88626		0.00198	KDM5B	-0.915964		0.000193	RTP1	-1.54353
								0.000614	SLAMF8	-1.88594		0.00063	TRMT5	-0.915652		0.000391	AKIP1	-1.54298
								0.000372	GSN-AS1	-1.88555		0.0017	PMPCB	-0.915319		1.53e-05	TUBB	-1.54263
								0.00145	PLEKHA8	-1.8854		0.00154	SESN1	-0.913191		6.59e-05	AIF1	-1.54246
								8.71e-07	KIAA0513	-1.88473		0.000835	LOC100506548///RPL37	-0.911597		0.00115	THAP3	-1.54233
								0.000678	DRC1	-1.88473		0.000459	DKFZP564C152	-0.910582		0.00199	MPDU1	-1.542
								0.00083	OR2L1P	-1.8845		0.00159	RRM1	-0.909996		0.00182	MARCH1	-1.54199
								0.00144	MYO7B	-1.88235		0.00102	ARMCX1	-0.90852		0.000169	BCAS2	-1.54186
								0.00156	ADAM9	-1.88211		0.00125	MIR3934///UQCC2	-0.906485		0.000152	PRPF18	-1.54168
								0.000335	PSG2	-1.88208		0.000525	GRIA1	-0.906308		0.000213	SPCS2	-1.54132
								0.000559	ACSM1	-1.88129		0.00151	DNAJC5	-0.905951		0.000446	TRPM6	-1.54106
								0.000623	SPANXA2///SPANXC///SPANXA1	-1.88094		0.00159	IDS	-0.902785		0.00162	TXNL4A	-1.54088
								0.000426	MRPL13	-1.88093		0.000938	KATNAL1	-0.90128		0.00192	LOC100505985	-1.5405
								1.1e-06	PPA1	-1.87961		0.000634	FMC1	-0.899951		0.000687	STAM	-1.54009
								0.000404	NBAT1	-1.87945		0.00105	UBE2H	-0.898517		0.000418	LOC257396	-1.53896
								0.000417	RNF144A	-1.87942		0.000632	PPP2R5C	-0.895235		0.000749	SUPT4H1	-1.53895
								0.000164	LOC100289094	-1.87905		0.00197	CAPRIN2	-0.892529		0.0016	FETUB	-1.53843
								0.000833	LINC00996	-1.8787		0.00173	ZBTB24	-0.892094		0.00139	ROPN1B	-1.53827
								0.000594	ATP5S	-1.87814		0.000637	RAB5A	-0.891024		0.00191	C10orf91	-1.53824
								3.82e-06	SSBP2	-1.87776		0.00147	USP33	-0.887272		0.000556	FSD1L	-1.538
								3.74e-08	TUBB4B	-1.87677		0.00116	PICALM	-0.881911		0.000496	SLC30A6	-1.53633
								0.000795	CDCA8	-1.87666		0.00152	SDHA	-0.881763		0.00114	BCLAF1	-1.53568
								0.000549	MRPL12	-1.8752		0.00144	VPS36	-0.881041		0.00192	KIF13A	-1.53549
								0.000472	LINC00113	-1.87466		0.0016	RAB9B	-0.877845		0.000106	TRIM32	-1.53524
								0.000833	AGTR2	-1.87431		0.00175	NDUFB2	-0.874535		0.000639	LOC100506639///ZNF131	-1.53465
								1.99e-06	DNM3	-1.87415		0.00168	OPA1	-0.874257		0.00124	TRMT10A	-1.53459
								0.00121	ZNF12	-1.87292		0.001	GOLGA5	-0.864337		0.00111	ZNF790-AS1	-1.53288
								0.00107	CCDC158	-1.87291		0.00108	NMT1	-0.86419		0.00197	LMLN	-1.5325
								0.00186	ADCY10	-1.8722		0.00177	TPPP	-0.862343		0.000726	CHD6	-1.53208
								1.85e-05	LOC81691	-1.87184		0.000341	RAC1	-0.860791		0.00155	KRR1	-1.53065
								0.00153	LOC105370613	-1.87134		0.00177	RPL26L1	-0.859284		0.00116	MRPL42	-1.53028
								0.00101	MGC34796	-1.87132		0.000367	SLC39A9	-0.855155		0.000563	LOC100286922	-1.53026
								0.00017	LOC100134937	-1.87131		0.000897	TNFAIP1	-0.853767		0.00165	OPRPN	-1.53003
								0.00014	MRPL4	-1.87123		0.0012	FRA10AC1	-0.852528		0.000102	PIP4K2B	-1.52982
								0.000184	PGR	-1.87077		0.00178	KCNMB4	-0.847155		0.00109	TIMM10B	-1.52934
								0.00186	HSH2D	-1.86915		0.00177	IPO5	-0.845814		0.000283	TPGS2	-1.52934
								3.1e-05	PSD3	-1.86842		0.000751	PUM2	-0.84475		0.000557	ABCF3	-1.52927
								0.000594	LOC100505555///ZNF846	-1.86809		0.00137	GSS	-0.843268		0.00124	DDX51	-1.52882
								4.9e-05	EIF5A	-1.86724		0.00115	UBE3C	-0.843059		0.00177	GRIN2A	-1.52852
								0.00139	CD36	-1.86668		0.00128	CAND1	-0.838515		5.54e-05	EML6	-1.5285
								0.000348	SLC32A1	-1.86634		0.00123	NSMAF	-0.834364		0.000163	MRPS25	-1.52846
								0.000783	CDRT15L2	-1.86634		0.00154	GNPDA1	-0.830954		0.000773	COA5	-1.52841
								0.000205	LRRC6	-1.86617		0.00198	TBCE	-0.824185		0.00193	SLC27A4	-1.5281
								0.000931	ALG10B///ALG10	-1.86488		0.00165	HNRNPC	-0.822676		0.00126	RAB40C	-1.52803
								4.24e-06	CAPRIN1	-1.86474		0.00124	HSD17B4	-0.821955		0.001	SNX2	-1.52769
								0.00154	DPYSL3	-1.86388		0.00152	PAPD7	-0.801936		0.00126	LOC145783///ZNF280D	-1.52755
								0.00012	LOC643355	-1.86349		0.00148	SFT2D3///WDR33	-0.80004		0.000486	TAF8	-1.52698
								8.78e-07	FUCA1	-1.86341		0.000172	ANAPC5	-0.703763		0.000395	PGAP1	-1.52678
								3.04e-05	SEL1L	-1.86294		0.000416	NIPAL3	-0.617344		0.00089	EFL1	-1.52561
								7e-08	DNM1L	-1.86234		6.04e-06	APLP2	-0.58591		0.00195	SIGLEC7	-1.52523
								0.000985	CARD19	-1.86225		1.65e-05	RHEB	-0.580548		0.000311	GLRX2	-1.52518
								6.21e-05	MIEF1	-1.86161		2.11e-07	MAP2K5	-0.513491		0.000239	TADA1	-1.52409
								0.000179	SPRR1A	-1.86161		9.3e-06	SUB1	-0.453402		0.00032	FAXC	-1.52387
								0.000861	RBMXL2	-1.86153		0.000169	LARS	-0.42091		4.41e-05	NSG1	-1.52372
								5.58e-08	IMMT	-1.8615		3.71e-07	OCIAD1	-0.367069		0.00041	ACTL8	-1.52361
								0.000682	IMPG1	-1.86148		0.00146	SNURF///SNRPN	-0.340738		0.000165	ANAPC13	-1.5232
								3.56e-06	OCIAD2	-1.85813		0.000861	VRK3	-0.332903		0.0013	TUBB3	-1.52274
								0.000283	ALG12	-1.85728		0.000154	RAB3C	-0.324108		0.00148	CLEC4E	-1.52261
								0.00157	SPATA6L	-1.85567		0.000472	DOCK7	0.346577		0.000305	LGALS8	-1.52189
								1.64e-05	MAP2K1	-1.85533		0.000516	ACTR2	0.349476		0.00176	TGFBRAP1	-1.52168
								0.000311	FBXO4	-1.85455		8.78e-05	MGST3	0.373571		0.00172	PET117	-1.5216
								0.000973	CTDP1	-1.85452		0.0013	SRPK2	0.374646		7.95e-05	MIR3620///ARF1	-1.52081
								0.00168	ANKRD20A5P	-1.85396		2.6e-05	UBE3A	0.398103		0.0013	CLYBL-AS2	-1.51899
								0.000116	RNF187	-1.85364		2.2e-05	ICA1	0.411631		0.000426	ING1	-1.51858
								0.00108	TRMT2B	-1.85361		1.88e-06	PAAF1	0.419514		0.000601	GTPBP4	-1.51853
								0.000446	LINC00964	-1.85354		0.000121	ADCY1	0.42648		0.000332	EIF5B	-1.51832
								1.02e-07	NUP50	-1.85351		0.000655	CIAPIN1	0.460276		0.000534	ARL6	-1.51823
								0.000419	CDKN2B	-1.8535		0.00121	HPF1	0.462402		4.77e-05	ITGB1BP1	-1.51766
								0.00035	CD2BP2	-1.85343		0.000367	GGNBP2	0.484058		0.000604	PDK1	-1.51757
								2.26e-05	FHOD3	-1.85283		2.51e-05	ST6GALNAC5	0.488418		0.00108	IGK///IGKC	-1.51749
								0.00118	F10	-1.8525		0.000163	VAPA	0.492167		0.000622	CUL1	-1.51749
								0.000186	STAM2	-1.85128		7.39e-05	TMED10	0.501554		0.00161	CCDC169-SOHLH2///SOHLH2	-1.51745
								0.00191	CCDC169-SOHLH2///CCDC169	-1.85122		1.91e-05	TNPO1	0.513367		0.000105	ARHGAP20	-1.51693
								0.000763	CTC1	-1.85055		0.00113	KCTD1	0.514261		4e-05	VTI1A	-1.51443
								0.00187	NEU1	-1.85043		0.000867	RIF1	0.524783		0.0017	BACE1	-1.51264
								0.000702	SSTR5	-1.8502		0.0012	HERC1	0.528631		0.000231	PSMD1	-1.5121
								2.54e-07	EIF3H	-1.84993		4.38e-05	AVL9	0.556842		0.000477	PIGP	-1.51068
								0.00114	GLP2R	-1.84926		3.31e-05	MTG2	0.558698		0.000247	MOXD1	-1.5105
								0.0017	RNF32	-1.84831		0.000122	CLTC	0.560771		0.000196	OPA1	-1.51036
								0.00124	ENAM	-1.84816		0.000174	CCDC91	0.563188		0.00148	TMEM165	-1.50976
								0.000904	LOC100507507	-1.84759		0.000498	MBTPS2	0.570426		0.0017	RAPGEF4-AS1	-1.50956
								2.4e-05	CACNA2D3	-1.84734		6.72e-05	APMAP	0.57651		0.000136	STXBP5L	-1.5087
								0.00036	EPG5	-1.84693		0.000169	EPHA4	0.580206		0.00123	EYA3	-1.50859
								0.000161	CRX	-1.84606		0.000821	HDGFRP3	0.58277		0.000563	IGFBPL1	-1.50744
								9.35e-07	LNX1	-1.84562		0.000177	LMTK2	0.605151		6.69e-05	CLIP1	-1.50731
								0.00159	SNX4	-1.84518		7.15e-05	KIAA0513	0.622718		0.00142	RPP25	-1.50665
								1.04e-05	TSPAN7	-1.84475		0.000397	CAMK1D	0.632125		0.00164	B4GALNT1	-1.50663
								9.03e-05	RNGTT	-1.84364		0.000212	NAV3	0.647045		0.000124	ACADSB	-1.5062
								0.000141	RP1L1	-1.84355		0.000292	RNF19A	0.660453		0.000522	MIR6733///EBNA1BP2	-1.5058
								1.28e-06	SVOP	-1.84337		0.00083	MAPT	0.661149		0.000933	FST	-1.50515
								7.17e-06	YWHAB	-1.84302		2.77e-05	APC	0.666116		0.00131	CASC1	-1.50499
								7.96e-07	ASPHD2	-1.84299		9.07e-06	HSPA12A	0.67366		0.000468	NFU1	-1.50491
								2.25e-07	TOMM70	-1.84297		0.0017	STT3B	0.683264		0.00183	PSENEN	-1.50469
								0.000305	LDLR	-1.8427		0.000333	HMGCLL1	0.69369		0.000454	LCORL	-1.50417
								1.7e-05	EDF1	-1.84259		0.00128	BLCAP	0.694116		0.000267	POLR2C	-1.50391
								2.07e-06	ASAH2B	-1.84245		0.000154	MAGI1	0.699216		0.000701	RDX	-1.50378
								0.000216	HCFC1R1	-1.84217		9.05e-05	SERP2	0.710363		0.00126	CUL4A	-1.50367
								0.000396	APC	-1.84145		1.09e-06	USP34	0.71428		0.000624	IFT81	-1.50301
								1.62e-05	KDM1A	-1.84128		0.00198	NADK2	0.785013		0.000347	CSTF2	-1.50262
								2.96e-07	MAP6	-1.84116		5.89e-05	TM9SF3	0.801013		0.000376	ITPR1	-1.50245
								0.000404	TMED5	-1.84111		0.00181	BRSK2	0.806012		0.000347	TMEM141	-1.50215
								8.09e-05	MAD2L1BP	-1.84078		0.0016	NUDT16L1	0.806156		0.000626	DDTL///DDT	-1.50208
								1.38e-05	TMEM70	-1.84015		0.00169	USP35	0.808323		0.000478	BCORL1	-1.50122
								0.000649	PET117	-1.83921		0.00165	MAST2	0.815175		0.00172	SMIM8	-1.50022
								0.00143	KLHL35	-1.83902		0.000244	TXNRD1	0.829444		0.000931	ERBB3	-1.49967
								3.81e-05	OGT	-1.83897		0.000802	CREBBP	0.830746		1.35e-06	TIMM23B///TIMM23	-1.49945
								0.00156	ARSB	-1.83835		0.00101	NUFIP1	0.83321		5.33e-05	VPS41	-1.49931
								7.99e-08	CAMKK2	-1.83831		0.00176	LSM14A	0.836975		0.0016	ATP8A2	-1.49878
								0.00115	ZNF599	-1.83819		0.00145	TMEM143	0.837612		0.000745	PSMD13	-1.49866
								8.77e-07	IK	-1.83811		0.000368	MARK4	0.84186		0.00119	RBM20	-1.49864
								0.000243	C2orf80	-1.83761		0.00173	LSAMP	0.846238		0.000862	BLMH	-1.49801
								0.000449	PRMT5	-1.83755		4.38e-05	BHLHE40	0.850253		0.000553	DNAJC7	-1.49741
								0.000656	CANX	-1.83749		0.0012	FBXO11	0.865237		0.000204	LOC730098	-1.49677
								0.000795	TMEM134	-1.83695		0.00121	PVR	0.868639		6.52e-05	AGGF1	-1.49647
								0.00164	LOC157273	-1.8365		0.00194	SRGAP2C///SRGAP2B///SRGAP2	0.870312		0.000979	RBM45	-1.49627
								0.000162	RNF212	-1.83611		0.000815	SETDB2	0.87839		0.0002	NHP2	-1.49621
								7.47e-06	USPL1	-1.83588		0.000497	C19orf66	0.882038		0.00116	KIAA1107	-1.49507
								8.46e-05	CRHR1	-1.83567		0.00152	TMEM266	0.885471		0.000507	GUCY1A2	-1.49468
								0.000235	DMAP1	-1.83555		0.00152	BCORL1	0.888379		0.00102	TLK2	-1.49462
								0.000751	LOC101927244	-1.83522		4.48e-05	DENR	0.900328		0.000503	LOC101927391	-1.49386
								1.65e-05	LOC101928251	-1.8351		0.0015	NPRL3	0.906201		0.0013	RHBDD1	-1.49371
								0.00157	TMEM9B	-1.83477		0.00143	KLC2	0.910994		0.00166	BMPR2	-1.49307
								1.74e-07	RAB2A	-1.83467		0.00181	TMEM189-UBE2V1///TMEM189///UBE2V2///UBE2V1	0.918581		0.000349	SRD5A1	-1.49294
								9.26e-06	TTLL1	-1.83467		0.00143	SLC25A23	0.922131		0.00147	ZNF778	-1.49272
								8.35e-05	PHB	-1.83401		0.000733	PI4KB	0.923387		0.00124	PRR12	-1.49261
								2.7e-07	HN1	-1.83362		0.000391	EEFSEC	0.92478		0.000256	BTN2A1	-1.4923
								2.22e-05	ASNS	-1.83339		0.000414	KSR1	0.925573		0.000151	RNF103-CHMP3///CHMP3	-1.49197
								0.0007	ZNF24	-1.83283		0.000972	FSCN1	0.926535		0.000644	KCND2	-1.49178
								1.51e-05	HSPA12A	-1.83274		0.00139	WIZ	0.92909		0.000668	PCBD1	-1.49163
								0.00148	HTATSF1	-1.83152		0.00196	ST3GAL2	0.930299		0.0015	KCNK10	-1.49154
								5.78e-07	ERLEC1	-1.83094		0.00141	KLF7	0.932512		6.05e-05	MAP9	-1.49142
								0.00023	CSH1	-1.82963		0.00198	B3GAT2	0.934008		0.0017	GOPC	-1.49089
								0.000191	BHLHE23	-1.82956		0.000577	WDFY2	0.934966		0.00103	CREBBP	-1.48991
								4.35e-08	PSMB4	-1.82886		0.0019	CNOT9	0.936938		0.000838	UBQLN1	-1.48987
								2.05e-06	LINC00484	-1.82876		0.00112	SNORD96A///SNORD95///RACK1	0.939278		0.00175	PGD	-1.48975
								7.34e-07	BCAS2	-1.82869		0.0014	FGFR1OP	0.940437		0.00191	BCAT1	-1.48963
								0.000846	MRPS26	-1.82806		0.00115	AMIGO3///GMPPB	0.944467		0.000408	ZNF764	-1.48867
								3.63e-07	CNRIP1	-1.82783		0.00112	TP73-AS1	0.948292		0.000269	TMOD1	-1.48842
								0.00128	IL3	-1.82765		0.00129	BRI3	0.950374		0.000231	WDR61	-1.4874
								0.000565	CACNG4	-1.82761		0.000576	IARS	0.95692		0.00139	CDH8	-1.48728
								1.06e-07	PRKCZ	-1.8272		0.000141	NAA60	0.95872		0.000284	SQLE	-1.48667
								0.000459	GPR26	-1.82523		0.00128	C19orf44	0.962615		0.000594	RWDD2A	-1.48646
								0.00134	TMEM92-AS1	-1.82523		0.000519	TAF6	0.965147		0.000252	ENY2	-1.48599
								0.00127	MIER1	-1.82467		0.000828	EP300	0.96525		1.51e-05	EGR1	-1.48555
								0.000171	CAP2	-1.82445		0.000335	CSNK1G2	0.968107		0.000793	MCHR1	-1.48538
								0.000878	BBS9	-1.82387		0.00143	HIRIP3	0.968999		0.00112	SYT2	-1.48514
								0.000764	LOC101928505	-1.82322		0.00149	FAM120A	0.969707		0.00196	LOC90784///POLR1A	-1.4848
								0.000351	NENF	-1.82295		0.000552	CLPTM1	0.970762		0.00172	P3H2	-1.48477
								0.000505	IL10RB-AS1	-1.82238		0.000159	RPRD2	0.971876		0.000165	CDS1	-1.48469
								4.18e-06	EPT1	-1.82211		0.000457	MAN1C1	0.973498		1.02e-05	ANKRD36BP2	-1.48371
								0.000441	CCIN	-1.82138		0.00184	SESN2	0.974535		0.000283	DDX25	-1.4832
								0.000194	PATL1	-1.82132		0.00118	SSBP4	0.974659		0.00027	DENR	-1.48282
								6.74e-05	NSDHL	-1.82106		0.000992	LOC642361///LINC00863	0.974701		0.000264	SNX30	-1.48281
								0.000318	CLCNKB	-1.82049		0.00101	PICK1	0.975755		0.000289	MPHOSPH8	-1.48254
								0.00104	MMP13	-1.82034		0.00184	GS1-124K5.11	0.976084		0.0013	MMAA	-1.48205
								0.00154	LOC105377458	-1.82027		0.0016	HHLA1	0.977017		0.000141	DTD1	-1.48096
								0.00124	CARS-AS1	-1.82024		0.00124	SH3KBP1///ND3	0.978162		0.000186	DGKI	-1.48043
								9.95e-05	COL6A1	-1.81921		0.00123	NDRG3	0.979351		0.00011	TMEM107	-1.48033
								0.00127	AIFM1	-1.81901		0.00023	KANSL1	0.98015		0.000229	IQSEC2	-1.48008
								1.54e-05	ZDHHC23	-1.81882		0.000346	BRD4	0.980217		0.000408	GSKIP	-1.47978
								1.55e-07	CD83	-1.81826		0.00103	JAG2	0.982165		2.9e-05	MAPK8	-1.47977
								0.000455	KCNIP1	-1.81779		0.000564	HP1BP3	0.983311		0.00125	MIA3	-1.47911
								0.00149	RPP40	-1.81704		0.00105	ZC3H18	0.983343		0.000738	VPS33B	-1.47875
								0.000871	DEFB126	-1.81684		0.00125	KIAA2013	0.990199		4.68e-05	SORD	-1.47688
								0.00061	ESR2	-1.81631		0.000288	LAMP1	0.991912		3.47e-05	KCNF1	-1.4758
								6.78e-05	SLC6A17	-1.8158		0.00191	HNRNPUL1	0.993668		0.000738	CAPRIN1	-1.47571
								8.62e-05	KRTDAP	-1.81491		0.000497	ENGASE	0.994098		0.000151	TRMT6	-1.47537
								0.000911	KIAA1324	-1.81454		0.00196	CARM1	0.995976		0.00173	TMEM204	-1.4748
								0.0014	RBM33	-1.81446		0.000577	ARNT	1.00059		0.00158	TM2D3	-1.47445
								0.000131	MSC-AS1	-1.81431		0.00139	RAB3A	1.00317		5.55e-05	FBXO9	-1.47426
								0.000106	GPSM3	-1.81401		0.000754	CCDC130	1.00388		0.0016	CDC42SE2	-1.47422
								0.000136	HEMK1	-1.81307		0.0014	KATNBL1	1.00558		0.000219	RNF34	-1.47415
								0.000523	ENDOV	-1.81269		0.000271	KMT2D	1.00644		0.000842	IQGAP3	-1.47406
								0.000104	LOC400748	-1.81129		0.00105	ARL6IP6	1.00936		0.000877	EGR4	-1.47387
								0.00155	heil2	-1.8108		0.000357	JRK	1.00985		0.000744	GNAS	-1.47376
								0.000759	COX18	-1.81069		0.000249	TRIM3	1.00992		0.000431	HAUS2	-1.47355
								0.00193	EBLN3P	-1.8103		0.000868	SCAMP2	1.01442		2.97e-05	ADSS	-1.47341
								1.37e-05	TPBG	-1.81027		0.00162	GUCY1A2	1.01471		0.00105	LAMTOR3	-1.47304
								0.000475	RASGRF2	-1.80998		0.000155	TGS1	1.01516		0.000254	LOC101930583///GOLGA8B///GOLGA8A	-1.47278
								0.000967	CHAF1B	-1.80984		0.000535	OLFM2	1.01598		0.000285	NAMPT	-1.47276
								0.00179	TMLHE	-1.80882		0.00109	BORCS5	1.01806		0.00163	SH3RF2	-1.47154
								0.0002	ARFGEF2	-1.80847		0.00154	ZBTB10	1.01831		0.000646	PDK3	-1.4715
								0.000807	CRH	-1.80845		0.000954	SPOUT1	1.02054		0.000843	SVIP	-1.47136
								0.000766	CT62	-1.80799		0.000241	CHAMP1	1.02055		0.00121	MRPS34	-1.47131
								0.000299	FNDC5	-1.80711		0.000631	TMEM97	1.02247		0.000653	ST8SIA1	-1.47083
								0.00178	ELF5	-1.8061		0.0018	U2AF2	1.02278		0.000114	MYO5B	-1.47048
								7.72e-07	FAM49B	-1.80571		0.00129	ZSCAN12	1.02297		0.00038	CCDC113	-1.47045
								0.000169	LOC100507424///ITFG2	-1.80565		0.000868	PMS2P8	1.02715		0.00112	PCLO	-1.46976
								0.00133	CASD1	-1.80563		0.00128	CCDC149	1.02806		0.00103	PIK3R4	-1.46943
								0.0012	FOXK1	-1.80434		0.00191	NEO1	1.03055		0.000433	ACLY	-1.46941
								2.14e-05	UBE2D2	-1.80432		0.00127	SALL3	1.0306		0.000517	HELQ	-1.46908
								3.13e-05	RANBP1	-1.80431		0.000846	EHD1	1.03093		0.000925	HAO1	-1.46816
								6.53e-07	RAB22A	-1.80393		0.000108	ZNF592	1.0317		0.000754	BTN3A3	-1.4679
								6.99e-05	RAB14	-1.80384		0.00109	ABCC10	1.03714		0.000134	SLIT3	-1.46788
								0.000845	RAD51D	-1.80376		0.00118	PCED1A	1.03774		0.000467	MKRN1	-1.46711
								0.00154	FOXD3	-1.80295		0.00143	PCM1	1.038		0.000259	GMPS	-1.46642
								0.00122	CNBD1	-1.80274		0.0011	SMAD5	1.03826		0.00149	LOC728730	-1.46636
								5.28e-07	ATP5H	-1.80246		0.000568	STX17	1.04042		0.00138	LTBP4	-1.4661
								3.42e-05	NRGN	-1.8022		0.00199	STX11	1.04064		0.00143	PRDM11	-1.46543
								0.00173	MYLPF	-1.80203		0.00108	ARL17B///ARL17A	1.04529		0.00184	TDP1	-1.46496
								0.0003	F12	-1.802		0.0014	SFT2D3	1.04759		0.00034	SIK3	-1.46475
								2.65e-05	PNMAL1	-1.80191		0.00102	TRIM16L	1.04768		0.000873	PPID	-1.46381
								0.000684	FOXP2	-1.80119		9.06e-05	BVES	1.04898		0.000515	PARN	-1.4638
								0.00048	SNRPC	-1.80099		0.00127	LOC101930075///NPIPA8///NPIPA7///NPIPA5///NPIPA2///NPIPA3///PKD1P1///NPIPA1	1.04927		0.00166	RNF175	-1.46349
								3.48e-05	GH1///CSHL1///CSH2///CSH1	-1.79996		0.000506	SPATA2L	1.04955		0.00134	HCG18	-1.4631
								0.000648	LOC692247	-1.79949		0.00185	IKZF4	1.05033		0.000117	PAIP2	-1.46258
								0.00111	ZNF75D	-1.79907		0.00169	LOC727820	1.05118		0.00169	FAM134B	-1.46183
								6.14e-05	SNORA29///TCP1	-1.79878		0.00121	FAM204A	1.05374		0.00124	SFT2D3///WDR33	-1.46138
								0.00027	LOC101928401	-1.79848		0.000943	ADARB2-AS1	1.05799		0.000849	LOC101929465	-1.46134
								0.00187	WARS2	-1.79788		0.000378	ARHGEF10L	1.05893		0.000896	LOC728554///THOC3	-1.46095
								0.000756	SMYD5	-1.79782		0.000484	SAMHD1	1.06463		0.000301	FAHD1	-1.46074
								0.00131	ISYNA1	-1.79756		0.0013	VASN	1.06555		0.0015	ZRANB3	-1.46032
								0.00183	RFX3	-1.79734		0.00117	ELL3	1.06612		0.000188	BCAP29	-1.46028
								0.00126	TMPO-AS1	-1.79712		0.00105	CHD5	1.0672		7.66e-05	TTPAL	-1.4602
								0.000137	SLC25A46	-1.79527		0.00159	EFCAB14	1.06728		0.000192	LNPK	-1.45942
								8.68e-06	CCT7	-1.79492		0.000606	PHF21A	1.06882		0.000119	CAMSAP1	-1.45895
								3.37e-08	MOB4	-1.79467		0.00137	RNH1	1.07015		0.00125	EME1	-1.45833
								0.00117	ZNF783///LOC155060	-1.7938		0.000872	CNNM1	1.07023		0.000595	PRKAG2	-1.4573
								0.000446	PDIA2	-1.79373		0.000252	SEPT7P2	1.07132		3.04e-05	PDSS1	-1.45712
								0.00105	UHRF1BP1L	-1.7927		0.000262	KRBA1	1.073		0.0016	LOC101927123	-1.45664
								0.000215	ACRBP	-1.79232		0.00123	TRIM4	1.07558		0.00171	VWA9	-1.45636
								0.000526	LINC00312	-1.79182		0.00171	MICAL2	1.07699		0.000732	TM6SF2	-1.45573
								0.000119	CEP55	-1.79167		0.000159	HNRNPA0	1.07743		0.00112	SUMO1	-1.4553
								0.00199	FANCC	-1.791		0.00146	FAM43A	1.07883		0.00122	KCNIP4	-1.45509
								0.00125	MCM4	-1.79082		0.00121	SLC10A7	1.07902		0.000167	EBPL	-1.45506
								0.00197	IGLV1-44	-1.7905		0.000754	SMARCD2	1.07936		0.00115	SPATA18	-1.45378
								6.84e-05	P2RX5	-1.78995		0.00019	TMEM80	1.0809		0.000238	HDGFRP3	-1.45362
								7e-05	SCGB1A1	-1.78994		0.000576	LOC149373	1.0812		0.00103	PPCS	-1.45352
								0.00199	MKI67	-1.7894		0.00163	GAL3ST4	1.0817		0.000901	MSANTD3	-1.45281
								0.00122	PIEZO2	-1.78897		0.000823	CNOT7	1.08388		0.000165	CIAPIN1	-1.45229
								0.00158	SYAP1	-1.78841		0.00133	SH3GLB2	1.08409		0.00168	SMAP1	-1.45216
								0.000957	ZBTB46-AS1	-1.78801		0.000261	TRIM46	1.08565		0.000833	TM2D1	-1.45215
								0.00135	ASCL5	-1.78774		6.35e-05	CNOT3	1.08565		0.000188	SEZ6L2	-1.45161
								0.00186	IPMK	-1.78731		0.000635	LIMCH1	1.08897		0.000873	FAM228A	-1.45099
								0.00177	GALNT5	-1.7855		0.000364	SNORA16A///SNORA61///SNORA44///SNHG12	1.09059		0.00176	DLG4	-1.45091
								0.00137	EDEM1	-1.78498		0.000221	CCDC33	1.09093		0.00157	GGH	-1.45065
								0.00196	NCAM2	-1.78489		0.000467	COL7A1	1.09216		0.00014	LOC101927057///OMG	-1.45028
								0.000242	HLCS	-1.78436		0.000166	TTLL3	1.0927		0.000174	RARS	-1.44993
								0.00167	SLC28A1	-1.78398		8.49e-05	MZF1	1.09443		0.000191	SEC23IP	-1.44896
								4.42e-07	NDUFA8	-1.78379		0.00118	TBC1D25	1.09656		0.000374	NDUFB1	-1.44819
								9.8e-06	KITLG	-1.78367		0.000256	MAZ	1.09683		0.00103	PEX11B	-1.44794
								7.19e-10	ACTB	-1.7831		0.00148	LINC01305	1.09715		0.00149	HDAC8	-1.44767
								5.5e-06	RAB15	-1.78291		0.000215	GRAMD1A	1.09734		0.000346	LOC105375624	-1.4474
								2.78e-05	PNN	-1.78286		0.000588	MIR4640///DDR1	1.09749		0.000475	POLE4	-1.44685
								7.68e-05	SDHB	-1.78203		0.00125	TLE4	1.09773		0.00117	ST3GAL6	-1.4465
								1.03e-06	ZCCHC12	-1.78199		0.00029	ZMYND8	1.09803		0.00173	ORC5	-1.44608
								1.2e-06	MYOG	-1.78157		0.000165	JUND	1.09905		0.000209	CPSF3	-1.4454
								0.000381	DCTD	-1.7814		0.00111	C21orf2	1.10083		0.000309	MOB1A	-1.44536
								0.00143	TNRC6C-AS1	-1.78136		0.00127	LINC01494	1.10199		0.000396	COA3	-1.44514
								0.000677	TUT1	-1.78115		0.00148	PGPEP1	1.10727		4.49e-05	ACOT13	-1.44511
								0.00187	ZNF230	-1.78072		0.000439	CYP2A6	1.10755		0.000604	TEX30	-1.44421
								0.00042	MIR1-1HG	-1.77989		0.000645	RAB40C	1.10807		0.000812	C14orf2	-1.4438
								2.16e-07	PDK3	-1.77918		0.00126	PIK3R2	1.10862		0.000621	GFM1	-1.44373
								3.44e-05	PTPRR	-1.77851		0.000564	GRIK3	1.11009		0.00151	PLCD3	-1.44351
								0.00145	TCF20	-1.77833		0.00126	NAALAD2	1.11071		0.00123	HGD	-1.44342
								6.81e-05	TOMM20	-1.77804		0.00119	ZFP14	1.11125		5.01e-05	MEAF6	-1.44255
								4.93e-06	PAK5	-1.77788		0.00108	BAHCC1	1.11327		0.000114	OXSM	-1.44233
								0.00144	LOC285556	-1.77697		0.00139	DNAJB13	1.11351		5.71e-05	IFT22	-1.44218
								0.000648	NUDT11	-1.77684		0.000817	PIP5K1A	1.11689		0.001	DNAH10	-1.44178
								0.000755	TSN	-1.77539		0.000812	LOC284009///METTL16	1.11784		0.000331	YEATS4	-1.44175
								0.00184	BNIPL	-1.77491		0.000513	ELAVL1	1.12015		0.000176	AIFM1	-1.44132
								0.000305	ANO3	-1.77476		0.000682	LOC101930630///STRC	1.12258		0.000496	KCNS2	-1.44098
								0.000893	LOC286059	-1.77433		0.0016	CRYZL1	1.12376		0.000233	LINC01420	-1.44084
								5.11e-05	PPA2	-1.77378		8.19e-05	TNRC6B	1.12418		0.000524	CISD1	-1.44028
								0.0012	ADCY1	-1.77234		1.98e-05	INPP5E	1.12428		0.00188	COL1A1	-1.4401
								0.000182	ZC3H14	-1.77214		0.000162	MIR1244-3	1.1249		3.14e-05	KPNA1	-1.43988
								8.11e-06	EXTL2	-1.77176		0.000374	RECQL	1.12499		0.00193	NDUFB5	-1.43843
								0.000177	MCF2	-1.77176		0.00081	TAF1B	1.12635		1.19e-05	HABP4	-1.43788
								6.53e-05	TSTD1	-1.77055		0.00175	LOC102724229///RASA4B///RASA4	1.12659		0.000231	CAMKK1	-1.43786
								0.000501	SEZ6	-1.7704		0.000693	GPRC5A	1.12673		0.000704	SLC25A26	-1.43747
								0.000376	A1BG-AS1	-1.7699		0.000955	DUSP1	1.1284		0.000747	GNPDA2	-1.43738
								1.81e-06	HIKESHI	-1.76925		0.00152	ADAMTS9-AS2	1.13049		0.00115	ARMC2-AS1///ATP5J2	-1.43723
								5.31e-07	FH	-1.76924		0.00119	LINC00894	1.13114		0.000781	UBLCP1	-1.43708
								0.000139	CRYBA2	-1.76891		9.16e-05	TLK1	1.13335		6.92e-05	RPS6KC1	-1.43707
								6.31e-07	CHP1	-1.76889		0.000188	MVK	1.13349		0.000881	L3MBTL2	-1.43695
								0.000178	TBC1D30	-1.76877		0.00137	AMBP	1.13469		0.000982	TMSB15B///TMSB15A	-1.43692
								2.04e-07	SLC25A4	-1.76851		0.000797	SH3BP5-AS1	1.13514		0.000264	NDUFS4	-1.43669
								6.81e-08	AKIRIN2	-1.76813		0.000295	IQGAP1	1.13535		0.000872	DENND1B	-1.43635
								9.79e-05	CCNB2	-1.7673		0.000161	NME4	1.13579		7.1e-05	MID2	-1.43604
								3.12e-05	LOC375196	-1.76679		8.2e-05	CSK	1.13715		0.001	ZNF251	-1.43529
								0.00179	ZSCAN5A	-1.76653		0.000292	PACS2	1.13809		3.5e-05	KLHDC9	-1.43519
								1.79e-07	NDFIP2	-1.76493		0.000934	ANXA11	1.13888		0.00197	PDE5A	-1.43491
								0.000619	DCAF6	-1.76447		0.000601	PIK3CD	1.14234		0.00174	CREB1	-1.43419
								0.00129	RAB38	-1.76356		0.000275	DNAJC22	1.14275		0.00194	NIPAL3	-1.43364
								0.000129	TMEM265///SRCAP	-1.76345		0.00103	NPAS4	1.14378		2.09e-05	ATXN10	-1.43342
								0.000434	FLJ30901///SCUBE1	-1.76342		0.00174	SIN3B	1.14754		0.000129	FAM49A	-1.43325
								1.12e-05	RAN	-1.76334		0.000727	AGAP3	1.14982		0.000483	PTPRR	-1.43246
								0.0007	ARPP21	-1.76297		0.00175	KRTAP5-8	1.15132		0.0013	NUP98	-1.43163
								6.84e-05	ATP1A1	-1.76296		0.00177	ITGA2B	1.15235		0.0006	ZNF419	-1.43123
								0.000962	FBLN7	-1.76295		0.00138	RNF144B	1.15296		0.000462	ADARB1	-1.43117
								0.00128	TMEM259	-1.76262		3.23e-05	RPUSD3	1.15362		0.00141	IMMT	-1.43061
								4.73e-06	EPM2AIP1	-1.76247		0.000537	NCAPH2	1.15372		0.000889	PRKAR1B	-1.43044
								1.58e-06	VMA21	-1.76191		0.000183	MRPL30	1.15384		5.27e-05	SLC17A7	-1.43018
								2.76e-05	ARMC10	-1.76187		0.000871	WWC2-AS2	1.1539		0.000372	TRO	-1.42992
								0.000132	SLC22A6	-1.76164		0.00195	ARF6	1.15547		0.000293	FAM122C	-1.42986
								3.56e-05	RALYL	-1.76145		0.000431	ATP6	1.15631		2.26e-05	C16orf87	-1.42974
								6.78e-07	SOD1	-1.76098		0.000633	PDE4DIP	1.15638		0.000527	COPS4	-1.42959
								2.12e-07	MIF-AS1	-1.7608		0.00132	HNRNPA1	1.15772		0.000157	NDUFB2	-1.42932
								0.00104	IGF2BP1	-1.76043		0.00103	WDR81	1.15934		0.000279	GPR85	-1.42904
								0.00193	HADH	-1.75823		4.01e-05	TRIM8	1.16057		0.000408	SLC22A24	-1.42835
								0.00159	TMEM151A	-1.75762		0.00056	MIR4683///FZD8	1.16133		0.000828	EIF1AD	-1.42821
								6.49e-05	FAM84B	-1.75713		0.000274	ABHD16B	1.16193		5.26e-05	KATNAL1	-1.42811
								8.25e-06	BSN	-1.7571		0.000136	ZNF830	1.16258		0.00121	B3GALT1	-1.42793
								0.000793	PDZK1IP1	-1.75703		0.000522	RECK	1.1654		6.07e-05	MAP3K13	-1.42743
								0.000793	RBM17	-1.75656		0.0015	LMO3	1.16601		0.00018	DPP10-AS1	-1.42732
								0.00152	XYLB	-1.75646		0.000714	SYNGAP1	1.1694		5.44e-05	MAGEH1	-1.42697
								0.00021	GLMN	-1.75633		0.000398	PTP4A3	1.17034		0.000274	TUBGCP2	-1.4269
								1.94e-06	MRPL1	-1.75611		0.000436	YBEY	1.1715		0.00148	EZH1	-1.42654
								0.00145	VNN3	-1.75549		7.11e-05	MUM1	1.1722		0.00143	ENO1	-1.42452
								0.000142	CBFA2T2	-1.75515		0.00037	RPL38	1.17331		0.000227	KBTBD8	-1.42375
								7.45e-06	RRAGA	-1.75503		0.00173	IREB2	1.17491		0.000509	MTMR2	-1.42363
								4.89e-05	BCCIP	-1.7549		0.000579	ISYNA1	1.17664		0.000154	PSEN2	-1.42352
								0.00041	PRKAG2	-1.7546		0.000863	MTDH	1.17685		4.94e-05	B4GALT7	-1.42324
								2.07e-07	LOC101927057///OMG	-1.75217		0.000131	PIAS4	1.17697		0.0014	PWP1	-1.42257
								6.19e-05	SYT5	-1.75167		0.00184	NAPEPLD	1.17856		0.000779	FASTKD3	-1.42204
								0.00126	MCFD2	-1.75147		0.00168	CELF5	1.18033		3.82e-05	MTCH2	-1.42199
								0.000143	MFSD2B///FKBP1B	-1.75125		0.00051	CEP104	1.18113		0.00165	AP1M1	-1.42186
								0.00165	TMEM177	-1.75107		0.000455	SGSM2	1.18146		0.00108	ADAM22	-1.42173
								3.59e-06	GPN2	-1.7507		0.00103	TCTN2	1.18169		0.000385	HPF1	-1.42155
								0.00124	MEOX1	-1.75036		0.000329	TMEM174	1.18249		0.000426	RAP1GDS1	-1.42131
								0.00127	LRRC19	-1.74974		3.31e-05	CAPZB	1.18345		0.000194	ACVR1C	-1.42109
								0.000766	LOC101928907	-1.74823		0.00133	LOC101930299///LOC101929963	1.18352		0.00103	PUS7L	-1.42055
								0.000533	POTEKP	-1.74782		0.000294	CCNJ	1.18432		0.00145	FAM122A	-1.42019
								0.00196	IGHV4-31///IGHM///IGHG3///IGHG2///IGHG1///IGHD///IGHA2///IGHA1///IGH	-1.74753		0.00159	EPC1	1.18636		0.00105	UNC80	-1.41983
								1.77e-05	CSTF2	-1.74733		0.00179	EPSTI1	1.18658		0.000927	DPP4	-1.41926
								0.00104	LZTFL1	-1.74718		0.00148	KPTN	1.18681		0.00172	YLPM1	-1.41922
								1.91e-06	FAM127A	-1.74674		0.000483	SLC34A3	1.18852		0.000689	RPP40	-1.41854
								0.00152	CCDC13	-1.74585		4.5e-05	INO80E	1.18865		7.5e-05	F8	-1.41853
								0.00181	POLR3G	-1.74521		0.000999	BTNL9	1.18975		0.000728	G3BP2	-1.41758
								0.00109	PACSIN1	-1.74507		5.34e-05	GAS2L1	1.19016		0.000402	FBXL2	-1.41742
								0.000232	PTRH1	-1.74471		0.00184	IER5L	1.19051		0.00184	PFDN1	-1.41737
								0.00156	KIR2DL2	-1.74442		0.000939	SAMD4B	1.19143		0.00168	FRMPD4	-1.41719
								2.5e-05	CDC40	-1.7441		8.92e-06	RGS14	1.19181		4.58e-05	INTS6L	-1.41623
								1.35e-05	DENND6B	-1.7437		4.25e-05	MPP2	1.19223		0.00165	FLJ00370	-1.41622
								0.00187	G6PC	-1.74367		0.00174	PPP1R9A	1.1929		0.000142	ARMCX5	-1.41553
								0.00117	ADCY10P1	-1.74308		0.00096	NFIA	1.19314		0.0013	USF1	-1.41522
								0.000869	GET4///SUN1	-1.74247		0.000585	THUMPD3-AS1	1.19342		0.000927	MFN1	-1.41455
								0.00188	HOXA10-HOXA9///MIR196B///HOXA9	-1.74218		0.00168	EGFR	1.19391		0.00139	M6PR	-1.41408
								5.4e-06	EMC1	-1.74167		0.000562	H2AFX	1.19409		0.00121	SLC25A11	-1.41345
								6.96e-07	SEPT7	-1.74133		0.000611	MEGF10	1.19485		9.8e-06	RABEPK	-1.41312
								0.000661	ANKS1B	-1.74122		0.000747	NIPBL	1.19502		0.000987	WDR91	-1.41107
								1.3e-05	MRPL15	-1.74014		0.00187	CDK6	1.19522		3.46e-05	ANAPC7	-1.41078
								4.8e-07	PSMB7	-1.73999		0.000188	SPSB2	1.19559		0.000505	NOA1	-1.41069
								6.43e-07	UQCRHL///UQCRH	-1.73984		0.000401	COX2	1.19564		8.02e-05	GGNBP2	-1.41033
								0.00105	FBXO22	-1.73965		0.000204	HES1	1.19709		0.000501	HACE1	-1.4103
								0.000739	AP4S1	-1.73939		2.71e-05	EEF1E1-BLOC1S5///BLOC1S5	1.19777		0.000762	TRPV2	-1.4097
								0.00017	PIK3C2A	-1.73918		0.000838	CENPJ	1.19818		0.000181	BLOC1S2	-1.40925
								4.38e-05	WDR72	-1.73888		0.000581	EHMT1	1.19929		4.27e-05	APLP2	-1.40799
								0.00149	BMP6	-1.73865		0.000576	SLC12A7	1.19979		0.00023	ZNF280C	-1.40783
								0.000112	CITED2	-1.73864		0.00131	RMND5B	1.20137		0.000426	PHYHIPL	-1.40676
								0.000897	DOCK1	-1.7375		0.000773	ARPC1B	1.20222		0.000648	MTERF4	-1.40648
								5.07e-06	UQCRFS1	-1.73645		0.00118	TTTY1B///TTTY1	1.20361		0.00102	BMP8A	-1.40633
								0.00127	MAPKAPK5-AS1	-1.73574		0.00149	DNAH1	1.20427		0.000287	MASTL	-1.40607
								0.00033	MZB1	-1.73543		0.00126	ZNF675	1.20562		3.21e-05	SPINT2	-1.4058
								4.67e-07	CISD1	-1.73542		0.00137	ZNF354B	1.20746		0.00117	RNF111	-1.40478
								0.000363	PLD3	-1.73539		0.000684	KRT8	1.20933		0.0012	EXOSC7	-1.40446
								0.000101	ST8SIA3	-1.73526		0.000851	SOX10	1.20955		2.62e-05	TSR2	-1.40425
								0.00122	POU3F1	-1.7351		0.000542	MFI2-AS1	1.21068		0.00109	CCDC136	-1.40395
								0.00111	OPRD1	-1.7347		0.000729	SDHAP2///SDHAP1///LOC220729///SDHA	1.21076		0.00026	TIMM10	-1.40394
								5.11e-07	ARV1	-1.73452		0.000382	FLJ33360	1.21078		0.000371	EFCAB7	-1.4039
								1.1e-05	LGALS8	-1.73444		0.00126	STX17-AS1	1.21079		0.000188	UFSP2	-1.40329
								0.000514	MAPKAPK5	-1.73423		0.00188	BAD	1.2117		0.000504	PPIH	-1.40303
								4.17e-07	SULT4A1	-1.73338		0.000279	FURIN	1.21237		0.00157	TMEM196	-1.40281
								8.21e-06	THY1	-1.73333		0.000279	FBRSL1	1.21346		0.00161	CERS6	-1.40238
								0.000596	GLRX	-1.73306		0.000171	ZNF528	1.21501		0.00103	RPP14	-1.40138
								4.42e-05	SLC27A4	-1.73266		0.000246	ZFHX2	1.2151		0.000399	FBXO28	-1.40134
								0.000692	LOC105378470	-1.7322		0.000139	LINC01561	1.21652		1.73e-05	DNAJC18	-1.40069
								0.00149	MYO3B	-1.73214		0.00046	VAT1	1.21736		0.00106	C11orf1	-1.40033
								0.00107	C16orf95	-1.73173		0.000653	LOC729683	1.21774		0.000105	CAND1	-1.39956
								0.000154	HOTS	-1.73166		0.00184	LINC00951	1.21824		7.54e-06	STX7	-1.39906
								0.000651	PCSK2	-1.73089		0.00105	MFSD6L	1.21866		0.00111	NCEH1	-1.39793
								0.000731	HDAC9	-1.73084		0.00138	KIF6	1.22002		0.000343	NT5DC1	-1.39735
								0.000138	FLT3LG	-1.73014		0.000542	LHPP	1.22077		0.00154	COX5B	-1.39664
								1.16e-06	SPOCK1	-1.73005		0.000166	PAK4	1.22122		0.000945	DYRK1B	-1.3965
								0.00134	MR1	-1.72975		0.00125	ST8SIA2	1.2227		0.000397	CCDC88A	-1.39645
								0.00107	LOC101928422///TCAF2	-1.72954		0.000232	CMTM5	1.22374		0.000295	TOX	-1.39623
								0.0013	LOC100507353///CACNA1A	-1.72894		0.000131	TTC5	1.22378		8.78e-05	HEATR5B	-1.39482
								6.59e-05	SNORD83B///SNORD139///RPL3	-1.728		0.000401	WHAMMP2	1.22476		0.00033	CIDEC	-1.3942
								0.00194	RCAN3	-1.72792		0.00109	MSANTD3	1.2256		0.00146	ZAR1	-1.39393
								0.000238	BOK	-1.72781		0.00106	HK3	1.22765		0.0016	FDX1	-1.39383
								6.51e-07	STS	-1.72716		0.000742	ITGA10	1.2278		0.000241	VPS39	-1.39304
								0.000734	LOC105372953	-1.72666		0.000505	CACNA1C	1.22797		0.000558	FAM161B	-1.39274
								0.00131	GCNT3	-1.7263		5.15e-05	ADGRA2	1.2292		0.000499	CRBN	-1.3922
								7.86e-05	CSRP3	-1.72629		0.000786	MIR943///NELFA	1.22938		0.000311	TSPOAP1-AS1	-1.39204
								5.14e-07	NCBP2-AS2	-1.72609		8.9e-05	MIPEPP3	1.23029		0.00139	GEMIN2	-1.392
								2.14e-07	NAV3	-1.72551		9.91e-05	RALGPS1	1.23061		0.00139	ST7L	-1.39197
								0.00178	RHOA	-1.72531		0.00042	JPH1	1.23473		0.000578	HMGB3	-1.39123
								0.000396	MAPK8IP2	-1.72496		0.00057	CLASRP	1.23568		0.000881	NREP	-1.39099
								2.89e-06	GRIA1	-1.72442		0.000235	CAPN1	1.23582		0.00104	CSTF2T	-1.39095
								0.001	LOC100126784	-1.72426		0.00076	ZNF692	1.23614		2.64e-05	CGGBP1	-1.39074
								6.24e-07	POP4	-1.72391		7.2e-05	ZNF213	1.23623		0.00186	PPIL1	-1.38999
								1.2e-07	MRPS9	-1.7238		0.00151	BCL7A	1.2369		0.000468	C17orf100	-1.38913
								0.000238	TMBIM4	-1.72335		0.00157	NMB	1.23858		0.000694	CRISPLD1	-1.38825
								7.94e-08	CDS2	-1.72291		0.00138	TLR5	1.23898		0.00103	GPX3	-1.38766
								0.00184	ASIC5	-1.7225		0.00146	MUC3A	1.23931		5.13e-05	SCYL3	-1.3876
								2.93e-05	MIR6733///EBNA1BP2	-1.72242		0.000822	FUT6	1.23973		0.000739	TBCC	-1.38717
								0.000885	LOC101929076	-1.72166		0.00057	LINC02345	1.23985		0.000979	TMEM55A	-1.38676
								0.00199	PSG3	-1.7215		0.000838	TGFB2	1.24086		0.000155	ACP1	-1.38667
								8.23e-05	UNC80	-1.72138		0.000437	FRMD3	1.24111		0.000405	STAU2	-1.38645
								0.000538	IGHV4-31///IGHA1	-1.72116		0.000818	ANKRD13B	1.24138		0.00172	AAGAB	-1.38608
								0.000964	GSX1	-1.72101		0.00143	PHLDA3	1.24237		4.21e-05	PRKRA	-1.38605
								9.24e-05	SYBU	-1.72032		0.00149	MRC2	1.2426		0.00169	TGFA	-1.38572
								0.000473	FCER2	-1.72002		0.000555	CCHCR1	1.244		0.00125	CHRNB2	-1.38511
								3.83e-06	PLCL2	-1.71866		0.00103	ERN1	1.24445		0.00142	LINC00839	-1.38479
								0.00112	ZNF865	-1.71825		0.000802	LOC105378577	1.2447		0.000704	LOC101930107///LOC730268///LOC285074///ANAPC1	-1.38409
								0.000136	CBLC	-1.71796		0.00013	ZNF791	1.24588		0.000267	EIF2S1	-1.38379
								0.000775	ZDHHC1	-1.71729		0.00125	LINC00629	1.24604		0.000804	WHSC1	-1.38351
								0.000461	C1orf43	-1.71701		0.00181	SMCP	1.24666		0.00197	STC2	-1.38278
								0.000213	DLL1	-1.71599		0.000169	MIR24-2///MIR23A///LOC284454	1.24678		0.000308	RSAD2	-1.38225
								0.000392	MCHR1	-1.71573		0.00022	KIF13A	1.24881		0.000628	DCTN1-AS1	-1.38204
								0.000184	ETS2	-1.7157		0.000537	LINC01231	1.24921		0.000117	ANXA7	-1.38076
								0.00131	CYP3A4	-1.71552		0.000468	FASTK	1.24927		0.000267	LINC00493	-1.37993
								0.000551	FAM69B	-1.7155		0.00123	GLYR1	1.24937		0.000527	ZNF512	-1.37985
								0.000287	CDH15	-1.71542		0.000302	COL6A1	1.25016		0.00038	LSM8	-1.37945
								3.31e-06	FBXO34	-1.71465		0.00171	TNXB///TNXA	1.25055		0.00111	THRB	-1.37936
								0.00146	PHC3	-1.71419		0.000668	FOXN3-AS1	1.25069		0.00185	NUP93	-1.37934
								0.000379	WNT2B	-1.71365		0.000454	OFD1	1.25363		9.79e-05	ZNF330	-1.37901
								2.59e-05	HMP19	-1.7136		0.0018	LINC01089	1.25372		0.000864	NUP50	-1.37771
								0.00127	ACTR3B	-1.71333		0.000279	S1PR5	1.2542		0.000433	QTRT2	-1.37738
								0.00167	GAD2	-1.71303		0.00166	PSMA3-AS1	1.25453		0.00163	MRPL2	-1.37732
								0.000806	MCPH1	-1.71259		0.000851	UBAP2L	1.25528		0.000398	CARTPT	-1.37675
								6.93e-07	MBOAT7	-1.71011		0.000276	NGB	1.25758		0.000411	ARGLU1	-1.3759
								0.00115	LOC497256	-1.70994		0.000792	ITGA8	1.25761		0.00124	SIVA1	-1.37584
								0.000563	DTNB	-1.70982		0.000945	RNF207	1.25791		0.000759	INPP4A	-1.37577
								1.5e-06	RWDD2A	-1.70934		0.000793	INIP	1.25815		0.000743	GLOD4	-1.37498
								0.0017	LOC401176	-1.70845		0.000503	PCAT6	1.25838		0.00104	CYP4X1	-1.37494
								0.00198	IRF6	-1.70827		0.00171	LOC101928682	1.25881		0.000408	DCTN6	-1.37459
								5.2e-07	C16orf45	-1.70808		0.00141	BMP8A	1.25926		0.00078	CDH6	-1.37429
								0.000298	TPM1	-1.70789		0.00192	LINC00934	1.26003		0.00174	CNOT9	-1.37378
								0.00169	FAM71F1	-1.70728		0.000563	VAV2	1.26044		0.00101	LNX1	-1.37339
								0.000506	DDHD1	-1.70723		0.00057	DNAH7	1.26072		0.00108	MOB4	-1.37336
								0.00142	SNX1	-1.70722		3.71e-05	DPF3	1.26107		0.000866	TOMM5	-1.37311
								0.001	COCH	-1.7072		0.00149	HDAC5	1.26135		4.8e-05	ACP2	-1.37295
								0.00135	EFCAB7	-1.70686		0.000469	CHI3L1	1.26482		0.00054	LRRC49	-1.37258
								0.00154	DKFZp547J222	-1.70659		0.000497	TNFRSF13B	1.26525		0.000139	YIF1B	-1.37207
								5.53e-06	ATXN10	-1.70625		0.000307	LOC101929280	1.2654		5.21e-05	RPF2	-1.37186
								6.09e-06	HUNK	-1.70617		0.000938	TRIM65	1.26553		0.000624	RALB	-1.37156
								0.00146	FGF3	-1.70616		1.97e-05	B4GALT2	1.26629		0.000272	KIF2A	-1.37148
								5.66e-06	IFT43	-1.70587		5.38e-05	MED14	1.26794		0.000172	MRPS22	-1.37025
								0.000386	NCR3LG1	-1.70572		0.000874	LOC101928371	1.26865		0.000331	CLYBL	-1.3702
								0.000637	LINC01120	-1.70552		0.00141	LIN9	1.26925		0.000259	RAB9B	-1.37017
								0.000369	TEKT1	-1.70536		0.000981	SSR3	1.26983		0.0019	XRCC4	-1.36968
								0.000623	UBR2	-1.70485		2.73e-05	COX1	1.27164		0.000603	GMCL1	-1.36964
								3.65e-07	SNURF///SNRPN	-1.70454		0.000162	F7	1.27221		0.00105	UBE2W	-1.36896
								0.000383	SRSF3	-1.70422		3.07e-05	GRIK5	1.27227		0.000149	BPGM	-1.36703
								4.48e-05	NAPA	-1.70422		9.82e-05	ELFN2	1.27232		4.7e-05	LINC00515	-1.36643
								5.73e-07	AKR1A1	-1.70421		0.00148	SLC40A1	1.27253		0.000586	LRFN5	-1.36595
								8.86e-06	ATP5O	-1.70414		4.05e-05	NACC1	1.27264		0.000103	HEXB	-1.36377
								0.00194	CLSPN	-1.70383		0.000242	TCEANC	1.27314		0.000257	SLC35A3	-1.36328
								6.67e-07	P4HTM	-1.70366		4.39e-05	SLC25A20	1.27373		4.2e-05	NDFIP2	-1.36321
								0.000849	CKM	-1.70318		8.41e-05	IMPDH1	1.27376		0.000727	TMEM132B	-1.36305
								0.00168	FAM83B	-1.70306		0.00182	ABCC9	1.27389		0.00165	GFM2	-1.36277
								3.01e-05	CACNG3	-1.70276		7.34e-05	L1CAM	1.27422		0.00114	LOC101929959///BMS1P20	-1.36274
								0.00159	IL4I1	-1.70266		0.000995	SQSTM1	1.27502		0.000122	RPRD1B	-1.36239
								0.00045	FAM186B	-1.70207		0.000523	SMARCD1	1.276		0.000134	HMGN4	-1.36225
								0.000597	SFT2D3///WDR33	-1.70142		0.00146	KCNA7	1.27675		0.000167	ATRN	-1.36215
								8.51e-07	MRPS35	-1.70142		7.91e-05	ZNF264	1.27714		0.00194	MEPE	-1.36212
								1.43e-06	PI4KA	-1.70138		0.000306	KLHL17	1.27803		0.000313	RIMS1	-1.36119
								0.00175	MIR4313	-1.70134		0.000665	REST	1.27829		0.000135	TSEN15	-1.36112
								0.00146	MAP2K2	-1.70124		0.00148	CD33	1.27888		0.000362	ZNF398	-1.36108
								7.59e-05	NECAP1	-1.70092		0.00102	ID2B///ID2	1.28085		3.08e-05	CLUAP1	-1.36034
								0.000695	LOC100287525	-1.70091		0.000286	DHFR2	1.2826		8.6e-05	ATP2C1	-1.36016
								0.00076	RALGPS2	-1.70064		3.14e-05	CTIF	1.28395		0.00167	MORF4L1	-1.35949
								6.58e-07	NSA2	-1.70037		0.00138	C19orf25	1.28426		0.000275	KCNMB2	-1.35947
								0.000903	NPY2R	-1.69993		0.0018	RSPO1	1.28487		0.00159	C16orf58	-1.35931
								5.58e-05	PKLR	-1.69969		0.000897	ETV6	1.28505		0.00139	UQCR10	-1.35921
								3.61e-05	EEF1E1	-1.69922		0.001	ESR1	1.28627		0.000742	NEGR1	-1.35872
								1.74e-08	SNCA	-1.69896		0.000429	CYB561	1.28675		0.0017	NPW	-1.35855
								1.59e-06	SARS	-1.69853		0.000975	DNAI1	1.28802		0.000563	SYP	-1.35792
								0.000175	ELP6	-1.6985		0.000894	ZNF768///ZNF747	1.28854		0.000102	DCAF4	-1.35749
								0.00124	LOC101929748	-1.69825		0.00138	CNPY1	1.28856		0.00188	ZFP37	-1.35706
								4.06e-06	PSMB3	-1.69808		0.00051	RBM7	1.2898		0.00162	ANO3	-1.35701
								0.00127	MAGEC2	-1.69705		0.000408	TRIM14	1.29089		0.000912	MARS2	-1.35631
								0.000191	RNPS1	-1.69704		1.21e-05	ZNF561///ZNF562	1.29107		0.000375	SORCS3	-1.35569
								0.0019	SLC7A8	-1.69683		0.000189	LUC7L3	1.29215		0.00104	NUDT9	-1.35494
								2.29e-05	SETSIP///SET	-1.69635		0.000366	ADAMTS10	1.29284		7.83e-05	RAB18	-1.35475
								0.000272	SPC24	-1.69613		0.000855	CDK14	1.29416		0.000837	COMMD5	-1.35295
								0.00176	MIR142	-1.69599		6.28e-06	APP	1.29646		0.00136	PSMB2	-1.35268
								0.000596	KLHL12	-1.69454		0.000295	LOC102724197///LOC100132705///GGT2///GGTLC1///GGTLC2///GGT3P///GGT1	1.29744		0.000593	PIGC	-1.3518
								0.000331	INPP4B	-1.69435		0.0019	LOC100132057	1.2988		0.000754	CPNE4	-1.35179
								9.86e-05	LRRTM1	-1.6939		0.000236	PPP4R3A	1.29978		0.000702	STX12	-1.35156
								0.0016	ARPC4-TTLL3///ARPC4	-1.69356		0.00119	ADAMTSL4	1.29997		0.000263	LINC00857	-1.35103
								0.000772	PAPPA	-1.69338		0.000186	WDR55	1.3012		5.62e-05	SAMM50	-1.35064
								0.000236	PCBP2	-1.69308		0.000125	CACNA2D2	1.30221		0.00198	ATP11A	-1.35005
								0.00015	AP3B2	-1.69279		0.0016	OR51I2	1.30518		0.000109	AKAP6	-1.34979
								0.00181	NCR2	-1.6923		0.00093	ITGA9	1.30531		0.00193	PLEKHA8	-1.34874
								0.00137	BFSP1	-1.69208		4.02e-05	NGRN	1.30618		0.00032	LIMK1	-1.34856
								0.000412	FUT7	-1.69205		0.000419	TM2D1	1.30809		0.000208	ZNF267	-1.34834
								0.00128	PCGF1	-1.69169		0.000755	NOTCH1	1.30939		0.000192	SMG1P5///BOLA2///SMG1P2	-1.34787
								0.000956	DRAM2	-1.69137		0.000408	CD248	1.31021		0.00165	STRAP	-1.34683
								0.000545	IPO11-LRRC70///IPO11	-1.69101		0.000115	C19orf54	1.31028		5.23e-05	CCDC25	-1.34675
								0.00162	SCP2D1	-1.69043		1.45e-05	TSPAN31	1.31063		0.00134	LINC00326	-1.34622
								0.000499	SH2D5	-1.68911		0.000117	ZAN	1.31218		0.000199	DCC	-1.34596
								0.000836	SUSD4	-1.68906		0.000195	LINC00537	1.31272		0.00153	DGKE	-1.34535
								2.65e-05	ARHGEF9	-1.68893		0.00102	CCDC181	1.31313		0.000157	GUF1	-1.34529
								6.11e-07	TPGS2	-1.68838		0.00166	NEDD1	1.31355		0.000469	GABRB3	-1.34485
								0.000816	ATP5G2	-1.68832		0.000404	GNRH1	1.31411		0.000591	SLC37A3	-1.34481
								0.000771	FYB	-1.68818		6.62e-05	NRG2	1.31622		0.000154	PRSS3	-1.34414
								0.00185	RERE	-1.68748		0.000284	SETD3	1.31623		0.00118	CDPF1	-1.34385
								0.000373	RAB11FIP4	-1.6864		0.000158	LRFN3	1.31769		0.000522	FUNDC1	-1.34333
								3.2e-06	DDX10	-1.68596		1.02e-05	LINC00957	1.31784		0.00175	MRTO4	-1.34254
								0.00137	SLC23A1	-1.68583		0.000165	TOR2A	1.31824		0.00101	PDE1A	-1.34243
								7.09e-06	LIPC	-1.68575		0.000174	FUT2	1.31829		0.000244	TMEM161B	-1.34236
								2.83e-08	ATP2B2	-1.68533		0.000207	LOC101930370	1.31832		0.00112	SUB1	-1.34213
								3.53e-06	AK5	-1.68526		0.000133	SSH3	1.31854		0.000465	TPR	-1.34203
								0.000677	LOC100131864	-1.68486		0.000429	TRIM38	1.31932		0.000643	NDUFAF4	-1.34188
								0.000325	AAAS	-1.68467		0.000502	LINC00662	1.31981		0.00116	ACTR3B	-1.34151
								0.000471	RPL7AP9	-1.68463		0.000485	FAM226B///FAM226A	1.3202		0.00141	ANKLE2	-1.34075
								6.94e-06	DOPEY1	-1.68388		6.13e-05	LDLRAP1	1.32088		0.000221	MRPL55	-1.34064
								0.000314	FAM149B1	-1.68332		0.000108	ZNF562	1.32116		0.000107	CEBPZOS	-1.33991
								1.96e-05	C1orf21	-1.68323		0.000483	TRIOBP	1.32134		0.00187	CCDC96	-1.33982
								0.000123	UCHL3	-1.68306		0.000241	MOB3B	1.32214		0.000735	NIFK-AS1	-1.33968
								7.81e-06	CABP1	-1.68258		0.000878	OBP2A	1.32338		0.000175	TRDMT1	-1.33948
								1.03e-05	VPS33B	-1.68239		0.000643	DIXDC1	1.32394		0.000363	EIF1AX	-1.33855
								0.000183	DOCK3	-1.68188		8.75e-05	CDAN1	1.32403		0.00101	PSMB3	-1.33663
								0.00159	IGHG1	-1.68172		0.000272	SAP25///LRCH4	1.32415		3.75e-05	HSDL1	-1.33658
								0.00136	TRIP13	-1.68133		0.000716	SSR4P1	1.32552		0.000733	MESDC2	-1.33621
								0.000523	TMEM131	-1.68098		0.00018	OPHN1	1.32679		0.00125	TMEM178B	-1.33609
								0.000719	ANKRD16	-1.68088		0.00134	TBL1X	1.32933		0.000169	KDM5B	-1.33593
								2.21e-06	SEPT6	-1.67967		0.000426	TMEM43	1.33085		0.00122	CCAR2	-1.33497
								0.00083	GNAL	-1.67966		0.00148	QDPR	1.33086		0.000112	CYP2C8	-1.33447
[truncated: 3,008 more rows]

## Sheet: Supplementary Table S6
Differentially-expressed genes (DEGs) obtained from four micrroarray expression Data sets on Male and Female in AD patients.
[truncated: 2,334 more rows]

[truncated: 2 more sheets: Supplementary Table S7, Supplementary Table S8]
